# Supplementary material for: Global organization of a binding site network gives insight into evolution and structure-function relationships of proteins
Source: Sci Rep. 2017 Sep 14;7:11652. doi: 10.1038/s41598-017-10412-z (PMC5599562; doi:10.1038/s41598-017-10412-z)
Supplement: Supplementary file 2 — Dataset 1 [file 41598_2017_10412_MOESM2_ESM.zip]

Archive with 1 entries (1 files):
- binding_site_network.net
