# Supplementary material for: Global organization of a binding site network gives insight into evolution and structure-function relationships of proteins
Source: Sci Rep. 2017 Sep 14;7:11652. doi: 10.1038/s41598-017-10412-z (PMC5599562; doi:10.1038/s41598-017-10412-z)
Supplement: Supplementary file 2 — Dataset 1 [file 41598_2017_10412_MOESM2_ESM.zip › binding_site_network.net]

*Vertices 15789
1 "12as.23.AMP.332.A.A"
2 "12as.9.ASN.331.A.A"
3 "148l.14.NAG.164.S.ES"
4 "148l.18.MUB.165.S.ES"
5 "148l.9.FGA.167.S.ES"
6 "16pk.39.BIS.499.A.A"
7 "185l.8.HED.170.A.A"
8 "185l.9.IND.400.A.A"
9 "1a05.12.IPM.401.A.AB"
10 "1a07.11.DIP.103.C.AC"
11 "1a08.11.DIP.103.C.AC"
12 "1a09.11.DIP.103.C.AC"
13 "1a0i.31.ATP.1.A.A"
14 "1a0r.15.FAR.72.G.B"
15 "1a1a.11.DIP.103.C.AC"
16 "1a1b.11.DIP.103.C.AC"
17 "1a1c.10.DIX.103.C.AC"
18 "1a1e.10.DIY.103.C.AC"
19 "1a25.10.PSE.1.B.B"
20 "1a27.20.EST.350.A.A"
21 "1a27.48.NAP.360.A.A"
22 "1a37.10.PSE.259.P.AP"
23 "1a3w.20.FBP.1008.B.B"
24 "1a3w.9.PGA.1006.B.B"
25 "1a4e.43.HEM.503.A.AD"
26 "1a59.13.CIT.379.A.A"
27 "1a59.46.COA.380.A.A"
28 "1a5z.20.FBP.353.A.A"
29 "1a5z.44.NAD.352.A.A"
30 "1a6e.27.ADP.898.A.A"
31 "1a6e.27.ADP.998.B.B"
32 "1a7y.22.PXZ.6.A.AB"
33 "1a8c.75.HEC.82.A.A"
34 "1a8u.9.BEZ.295.A.A"
35 "1a95.11.GUN.304.B.B"
36 "1a95.22.PCP.301.B.B"
37 "1aba.12.MES.88.A.A"
38 "1abi.11.DPN.56.I.HI"
39 "1abz.11.SIN.0.A.A"
40 "1ac0.21.BGC.2.A.A"
41 "1ac0.21.GLC.620.A.A"
42 "1ac0.21.GLO.6.A.A"
43 "1ad1.8.TRS.500.A.A"
44 "1adj.11.HIS.423.A.A"
45 "1ae1.48.NAP.274.A.A"
46 "1aec.33.E64.219.A.A"
47 "1af0.15.0Z9.674.A.A"
48 "1afw.8.MRD.501.A.AB"
49 "1ag9.14.BTB.351.A.A"
50 "1ag9.31.FMN.177.A.A"
51 "1ahg.15.PLP.410.C.ABC"
52 "1aj1.10.DAL.1.A.A"
53 "1aj8.13.CIT.2000.B.AB"
54 "1aj8.46.COA.4000.B.AB"
55 "1ajk.15.EPE.216.B.B"
56 "1ajp.12.OMD.210.A.AB"
57 "1ak0.14.NAG.281.A.A"
58 "1ak0.20.THS.295.A.A"
59 "1al4.16.DVA.6.A.AB"
60 "1al4.19.DLE.4.A.AB"
61 "1alu.10.TLA.300.A.A"
62 "1alz.16.DVA.6.A.AB"
63 "1alz.18.EOH.504.A.AB"
64 "1alz.19.DLE.12.B.AB"
65 "1alz.19.DLE.4.A.AB"
66 "1amu.12.PHE.566.A.A"
67 "1amu.23.AMP.567.A.A"
68 "1ao5.14.NAG.2.A.B"
69 "1aod.12.INS.296.A.A"
70 "1aol.14.NAG.238.A.A"
71 "1aor.52.PTE.608.B.B"
72 "1aor.8.SF4.607.B.B"
73 "1apt.15.LTA.1.I.EI"
74 "1apu.11.STA.1.I.EI"
75 "1apv.14.DFO.1.I.EI"
76 "1apw.13.DFI.1.I.EI"
77 "1apz.14.NAG.531.D.D"
78 "1apz.9.ASP.552.D.D"
79 "1aq0.14.NAG.307.A.A"
80 "1aq7.12.34H.1.B.A"
81 "1aq7.8.DIL.2.B.A"
82 "1aq7.9.AG2.4.B.A"
83 "1aql.14.NAG.600.A.A"
84 "1aql.35.TCH.602.A.A"
85 "1ar6.21.SPH.0.1.1"
86 "1arc.20.TCK.270.A.A"
87 "1ash.43.HEM.301.A.A"
88 "1asp.14.NAG.553.A.A"
89 "1asz.31.ATP.701.A.A"
90 "1at3.10.DFP.300.A.A"
91 "1au1.12.BGC.167.A.A"
92 "1au1.13.G6D.169.A.A"
93 "1aua.20.BOG.1.A.A"
94 "1aur.10.PMS.802.B.B"
95 "1aux.31.AGS.800.A.A"
96 "1av2.18.DLE.10.A.ABD"
97 "1av2.18.DLE.12.A.ABC"
98 "1av6.36.MGT.408.B.A"
99 "1avb.14.NAG.300.A.AB"
100 "1avb.14.NAG.301.A.B"
101 "1avb.14.NAG.400.A.A"
102 "1aw1.9.PGA.290.A.A"
103 "1axd.12.GGL.1.C.AB"
104 "1ayo.14.NAG.1.B.AB"
105 "1ayo.14.NAG.2.B.A"
106 "1b02.21.UFP.280.A.A"
107 "1b02.33.C2F.281.A.A"
108 "1b0q.20.DPN.4.A.A"
109 "1b0u.31.ATP.301.A.A"
110 "1b1c.31.FMN.190.A.A"
111 "1b25.52.PTT.803.D.D"
112 "1b25.8.SF4.703.D.D"
113 "1b2i.26.AMH.84.A.A"
114 "1b3j.14.NAG.301.A.A"
115 "1b48.31.HAG.223.A.AB"
116 "1b4b.12.ARG.150.B.BC"
117 "1b4q.35.GSH.106.A.A"
118 "1b4u.11.DHB.503.B.AB"
119 "1b56.18.PLM.136.A.A"
120 "1b57.10.PGH.359.A.AB"
121 "1b5d.20.DCM.400.B.AB"
122 "1b5f.11.BMA.404.A.A"
123 "1b5f.11.MAN.405.A.A"
124 "1b5f.14.NAG.401.A.A"
125 "1b5f.18.NAG.501.B.B"
126 "1b66.17.BIO.701.B.B"
127 "1b74.10.DGN.538.A.A"
128 "1b7e.19.TPT.481.A.A"
129 "1b8u.44.NAD.334.A.A"
130 "1b8u.9.OAA.350.A.A"
131 "1b9h.15.PLP.389.A.A"
132 "1bai.73.0Q4.125.A.AB"
133 "1bc5.26.SAH.287.A.A"
134 "1bcp.31.ATP.111.E.ABCEF"
135 "1bcs.13.CSI.2.C.ABC"
136 "1bd6.8.SF4.79.A.A"
137 "1bdg.12.GLC.501.A.A"
138 "1bdk.24.OIC.9.A.A"
139 "1bev.16.MYR.900.1.1"
140 "1bf6.8.MPD.720.A.AB"
141 "1bfc.15.IDS.303.A.A"
142 "1bfc.20.SGN.306.A.A"
143 "1bgp.43.HEM.400.A.A"
144 "1bgv.10.GLU.501.A.A"
145 "1bh9.11.PMB.300.B.B"
146 "1bik.14.NAG.148.A.A"
147 "1bjp.8.OXP.63.A.AB"
148 "1bll.10.L2O.2.I.EI"
149 "1bmt.92.COB.122.A.AB"
150 "1bnk.11.YRR.7.D.A"
151 "1bo4.10.SPD.200.A.A"
152 "1bo4.48.COA.300.A.A"
153 "1bob.51.ACO.400.A.A"
154 "1boo.26.SAH.401.A.A"
155 "1bpw.44.NAD.504.A.A"
156 "1bqp.12.MAN.401.B.AB"
157 "1br1.27.ADP.998.A.A"
158 "1bru.12.1NB.1.P.P"
159 "1brw.12.MES.6002.A.A"
160 "1btn.24.I3P.107.A.A"
161 "1buc.53.FAD.385.A.AB"
162 "1buc.54.CAA.384.A.A"
163 "1bug.10.URS.1002.A.A"
164 "1bui.25.0GJ.246.A.ABC"
165 "1bul.12.MES.302.A.A"
166 "1bul.17.AP3.292.A.A"
167 "1bvy.31.FMN.1002.F.F"
168 "1bwv.21.CAP.491.A.A"
169 "1bx9.9.GGL.101.B.A"
170 "1bxd.45.ANP.451.A.A"
171 "1bye.33.ATA.1002.B.AB"
172 "1byk.27.T6P.317.A.A"
173 "1byv.28.NAG.300.A.A"
174 "1byz.12.ETA.501.C.C"
175 "1byz.12.ETA.502.A.A"
176 "1byz.22.MPD.511.B.ABC"
177 "1byz.22.MPD.512.D.AD"
178 "1byz.22.MRD.510.D.AD"
179 "1byz.44.MPD.513.A.AB"
180 "1bzh.10.AEA.407.I.I"
181 "1c0k.54.FAD.1363.A.A"
182 "1c1x.12.HFA.761.B.B"
183 "1c1x.44.NAD.760.B.B"
184 "1c2n.75.HEC.117.A.A"
185 "1c2y.20.LMZ.203.C.BC"
186 "1c3o.10.GLN.4012.B.B"
187 "1c3r.22.TSN.504.B.AB"
188 "1c3x.12.8IG.305.B.B"
189 "1c41.20.LMZ.207.G.FG"
190 "1c4c.17.HC0.580.A.A"
191 "1c4c.8.SF4.582.A.A"
192 "1c4g.20.VG1.563.A.A"
193 "1c7o.26.PPG.8500.H.GH"
194 "1c7r.15.PA5.500.A.A"
195 "1c7z.10.G3H.501.A.A"
196 "1c8u.16.LDA.800.A.A"
197 "1c9k.24.5GP.605.B.B"
198 "1cbf.26.SAH.300.A.A"
199 "1cbk.15.ROI.602.B.B"
200 "1cc1.8.SF4.284.S.S"
201 "1cc1.8.SF4.285.S.LS"
202 "1cc5.43.HEM.1.A.A"
203 "1ccr.43.HEM.112.A.A"
204 "1ccz.14.NAG.501.A.A"
205 "1cdo.44.NAD.375.A.A"
206 "1cds.27.NAG.78.A.A"
207 "1cen.12.BGC.351.A.A"
208 "1cf2.48.NAP.340.O.O"
209 "1cf5.14.NAG.903.A.A"
210 "1cfa.25.DAR.75.B.AB"
211 "1cg4.27.IMO.440.A.A"
212 "1cg4.28.GDP.432.A.A"
213 "1cg5.43.HEM.142.A.A"
214 "1chm.9.CMS.404.A.AB"
215 "1ci0.31.FMN.301.A.AB"
216 "1ci9.10.DFP.401.A.A"
217 "1civ.48.NAP.386.A.A"
218 "1cja.23.AMP.425.A.A"
219 "1cjw.63.COT.400.A.A"
220 "1cjy.12.MES.4000.B.B"
221 "1ckm.32.GTP.999.B.B"
222 "1cm8.31.ANP.1400.B.B"
223 "1cne.53.FAD.271.A.A"
224 "1cno.43.HEC.200.A.ABE"
225 "1cp2.8.SF4.290.B.AB"
226 "1cpi.18.RTY.2.C.ABC"
227 "1cpt.43.HEM.430.A.A"
228 "1cqd.14.NAG.500.A.AD"
229 "1cqd.14.NAG.503.A.D"
230 "1cqd.14.NAG.901.A.A"
231 "1cqq.83.AG7.501.A.A"
232 "1cr2.30.DTP.600.A.A"
233 "1cr5.9.NEN.606.C.C"
234 "1cru.48.PQQ.1905.A.A"
235 "1cru.9.HDN.3002.A.A"
236 "1cs1.11.DHD.1501.D.D"
237 "1csb.26.EP0.48.A.AB"
238 "1ct5.15.PLP.258.A.A"
239 "1ct9.10.GLN.1120.C.C"
240 "1ct9.23.AMP.1114.C.C"
241 "1ctj.43.HEM.91.A.A"
242 "1ctt.16.DHZ.295.A.A"
243 "1cv8.25.E64.176.A.A"
244 "1cvj.19.A.993.O.CH"
245 "1cvj.19.A.995.Q.AE"
246 "1cvj.19.A.997.S.FG"
247 "1cvj.19.A.998.H.H"
248 "1cvr.34.H37.436.A.A"
249 "1cvw.16.ANS.0.J.HJ"
250 "1cwb.14.DMT.5.C.AC"
251 "1cwk.13.TMD.5.C.AC"
252 "1cwv.13.CIT.994.A.A"
253 "1cx4.22.CMP.440.A.A"
254 "1cx8.14.NAG.762.A.AB"
255 "1cx8.14.NAG.763.A.A"
256 "1cxy.43.HEM.204.A.A"
257 "1cyd.48.NAP.245.A.A"
258 "1cyj.43.HEM.200.A.A"
259 "1czf.14.NAG.401.A.A"
260 "1czi.17.NOR.1.P.E"
261 "1czj.43.HEM.119.A.A"
262 "1czq.14.DTR.10.D.A"
263 "1czq.8.DLE.13.D.A"
264 "1d1g.33.MTX.171.A.A"
265 "1d1g.48.NDP.170.A.A"
266 "1d1p.15.EPE.202.B.B"
267 "1d2e.28.GDP.1302.B.B"
268 "1d2f.15.PLP.400.A.AB"
269 "1d2m.20.BOG.700.A.A"
270 "1d2n.31.ANP.1.A.A"
271 "1d3b.13.CIT.702.B.BC"
272 "1d3b.13.CIT.703.I.IJ"
273 "1d4c.43.HEM.601.A.A"
274 "1d4c.43.HEM.604.A.AC"
275 "1d4c.53.FAD.600.A.A"
276 "1d4o.48.NAP.201.A.A"
277 "1d5r.10.TLA.1352.A.A"
278 "1d5x.17.HAQ.807.D.AB"
279 "1d5z.16.ODA.807.D.ABD"
280 "1d6y.9.HY1.3001.B.B"
281 "1dak.20.DPU.801.A.A"
282 "1dak.27.ADP.802.A.A"
283 "1dbn.11.GAL.823.A.A"
284 "1dbn.12.BGC.824.A.A"
285 "1dbn.14.NAG.821.A.AB"
286 "1dbn.20.SIA.822.A.A"
287 "1dbt.21.U5P.251.B.AB"
288 "1dck.19.15P.999.A.A"
289 "1dcp.17.HBI.105.A.A"
290 "1dd4.18.TBR.401.A.AB"
291 "1ddg.53.FAD.601.B.B"
292 "1de6.11.RNS.2462.B.B"
293 "1de8.11.3DR.36.U.A"
294 "1de8.11.3DR.6.X.B"
295 "1de9.12.3DR.6.V.B"
296 "1dek.23.DGP.301.A.A"
297 "1dew.11.3DR.37.U.A"
298 "1dew.11.3DR.7.X.B"
299 "1dfd.8.SF4.65.A.A"
300 "1dfp.10.DFP.500.A.A"
301 "1dfy.24.DTR.4.A.A"
302 "1dfz.24.DTR.4.A.A"
303 "1dgj.44.MCN.914.A.A"
304 "1dgp.16.FOH.402.A.A"
305 "1dgs.22.AMP.2700.B.B"
306 "1dia.32.L24.3001.A.A"
307 "1dia.48.NAP.2001.A.A"
308 "1dit.13.0MG.4.P.HP"
309 "1dit.9.2PP.1.P.HP"
310 "1diz.11.NRI.8.C.B"
311 "1dj3.28.GDP.500.A.A"
312 "1djo.9.CAB.4001.A.AB"
313 "1djz.20.IP2.1.A.A"
314 "1dk8.10.SO4.501.A.A"
315 "1dk8.8.DTT.701.A.A"
316 "1dkq.36.IHP.550.A.A"
317 "1dkt.26.V7O.100.A.AB"
318 "1dl5.26.SAH.699.A.A"
319 "1dl7.20.NCH.999.L.HL"
320 "1dlj.37.UGA.404.A.A"
321 "1dlj.44.NAI.403.A.A"
322 "1dlk.10.PHQ.1.E.BE"
323 "1dlk.11.HPH.4.E.BE"
324 "1dly.43.HEM.144.A.A"
325 "1dlz.13.AIB.7.A.A"
326 "1dlz.15.HYP.10.A.A"
327 "1dlz.16.DIV.4.A.A"
328 "1dmg.13.CIT.510.A.A"
329 "1dmh.43.LIO.1999.A.AB"
330 "1dmh.9.MCT.401.A.A"
331 "1dnp.33.MHF.473.A.A"
332 "1dnp.53.FAD.472.A.A"
333 "1dob.10.PHB.396.A.A"
334 "1dob.76.FAD.395.A.A"
335 "1dp2.12.LPB.900.A.A"
336 "1dpp.9.LEU.1002.A.A"
337 "1dqb.28.NAG.148.A.A"
338 "1dqp.11.IMG.300.A.A"
339 "1drt.10.AKG.326.A.A"
340 "1drt.14.PCV.327.A.A"
341 "1drw.44.NHD.301.A.A"
342 "1dsd.10.SAR.10.C.C"
343 "1dsd.16.DVA.2.C.C"
344 "1dsd.32.PXZ.6.C.C"
345 "1dsy.25.PSF.401.A.A"
346 "1dtd.10.GLU.300.A.AB"
347 "1dtp.43.APU.200.A.A"
348 "1duc.24.DUD.201.A.A"
349 "1duv.17.PSQ.403.I.HI"
350 "1dvp.13.CIT.300.A.A"
351 "1dw0.45.HEM.113.A.A"
352 "1dwa.10.FUC.952.M.M"
353 "1dwa.11.MAN.956.M.M"
354 "1dwa.14.NAG.953.M.M"
355 "1dwk.10.SO4.1160.A.A"
356 "1dwl.8.SF4.60.A.AB"
357 "1dxl.53.FAD.480.A.AB"
358 "1dxy.44.NAD.336.A.A"
359 "1dxy.9.COI.337.A.A"
360 "1dzt.34.TPE.1000.A.AB"
361 "1e0b.17.1PG.438.A.A"
362 "1e0o.15.IDS.10.E.B"
363 "1e0o.16.IDS.6.E.A"
364 "1e0o.19.SGN.5.E.AC"
365 "1e0o.19.SGN.7.E.A"
366 "1e0o.19.SGN.9.E.B"
367 "1e0o.20.SGN.1.E.C"
368 "1e19.27.ADP.315.A.A"
369 "1e1l.48.NAP.802.A.A"
370 "1e1l.53.FAD.801.A.A"
371 "1e1t.32.LAD.510.B.A"
372 "1e1t.9.POP.512.B.A"
373 "1e20.31.FMN.801.B.A"
374 "1e24.10.LYS.510.A.A"
375 "1e24.31.ATP.512.A.A"
376 "1e29.43.HEC.136.A.A"
377 "1e2s.14.NDG.601.P.P"
378 "1e2s.25.CSN.701.P.P"
379 "1e3d.9.FNE.543.B.B"
380 "1e3w.8.TRS.4.L.BD"
381 "1e3w.8.TRS.5.L.AC"
382 "1e3w.8.TRS.6.L.CD"
383 "1e42.8.DTD.950.A.A"
384 "1e47.10.13P.600.S.P"
385 "1e48.10.13P.600.S.P"
386 "1e4e.14.PHY.355.A.A"
387 "1e4e.27.ADP.350.A.A"
388 "1e59.17.VO3.1001.A.A"
389 "1e5d.31.FMN.403.A.AB"
390 "1e5f.15.PLP.405.A.AB"
391 "1e5n.9.XYP.401.A.A"
392 "1e5q.19.SHR.501.A.A"
393 "1e5q.48.NDP.500.A.A"
394 "1e6w.20.EST.350.L.C"
395 "1e6y.21.TP7.2571.A.ABD"
396 "1e6y.62.F43.2570.A.ADEF"
397 "1e7l.10.SO4.1160.B.B"
398 "1e7p.35.LMT.8.T.IL"
399 "1e7p.43.HEM.2.T.I"
400 "1e7p.53.FAD.6.T.G"
401 "1e7p.8.SF4.5.T.H"
402 "1e8b.28.NAG.161.A.A"
403 "1e8c.13.API.1499.A.A"
404 "1e8c.57.UAG.1498.A.A"
405 "1e8e.75.HEC.125.A.A"
406 "1e8k.8.PRO.2.B.A"
407 "1e8n.9.BE2.722.I.AI"
408 "1e9g.10.PO4.3001.A.A"
409 "1e9l.12.GCS.800.A.A"
410 "1ead.49.CAO.638.A.A"
411 "1eaz.13.CIT.3001.A.A"
412 "1eb1.11.ZAL.1.B.BH"
413 "1ebd.53.FAD.462.A.AB"
414 "1ecc.10.ONL.2450.B.B"
415 "1ece.11.BGC.403.A.A"
416 "1ece.11.BGC.404.A.AB"
417 "1ecm.26.TSA.501.B.AB"
418 "1eco.43.HEM.137.A.A"
419 "1ecy.11.BGC.324.A.A"
420 "1ecy.12.GLC.305.A.A"
421 "1edo.48.NAP.301.A.A"
422 "1ee9.44.NAD.321.A.A"
423 "1eex.106.COY.601.A.AB"
424 "1ef9.54.2CP.270.A.A"
425 "1efp.23.AMP.400.A.B"
426 "1efp.53.FAD.399.A.AB"
427 "1efr.16.TLX.16.Q.BEQ"
428 "1efr.8.YCP.1.Q.G"
429 "1efr.8.YCP.3.Q.AQ"
430 "1eg1.14.NAG.401.A.A"
431 "1eg5.15.PLP.600.B.AB"
432 "1ehh.14.NAG.90.B.AB"
433 "1ehi.16.PHY.782.A.A"
434 "1ehi.27.ADP.781.A.A"
435 "1ehn.14.NAG.4.A.A"
436 "1ei1.31.ANP.394.A.AB"
437 "1ei6.10.TLA.411.B.B"
438 "1ei9.14.NAG.410.A.A"
439 "1ei9.14.NDG.420.A.A"
440 "1eio.76.GCH.128.A.A"
441 "1eiz.27.SAM.301.A.A"
442 "1eje.31.FMN.401.A.A"
443 "1ek0.28.GDP.502.A.A"
444 "1ek0.32.GNP.501.A.A"
445 "1ek8.13.DEM.901.A.A"
446 "1ekb.9.LYK.306.C.BC"
447 "1eke.12.MES.302.B.B"
448 "1ekj.13.CIT.3101.D.CD"
449 "1eks.10.TLA.201.A.A"
450 "1elj.11.GLC.1002.A.A"
451 "1elv.10.FUC.1003.A.A"
452 "1elv.14.NES.2003.A.A"
453 "1elw.8.TRS.303.B.B"
454 "1em2.10.TAR.500.A.A"
455 "1emj.12.ASU.5.B.A"
456 "1ems.8.MPD.502.A.AB"
457 "1enf.10.SO4.1009.A.A"
458 "1eno.44.NAD.501.A.A"
459 "1eoj.13.BBS.1.B.AB"
460 "1eoj.14.DOA.5.B.AB"
461 "1eoj.8.CPI.3.B.AB"
462 "1eol.13.BBS.1.B.AB"
463 "1eol.14.DOA.5.B.AB"
464 "1eol.8.CPI.3.B.AB"
465 "1eom.11.GAL.643.A.A"
466 "1eom.11.MAN.634.A.A"
467 "1eom.15.NAG.632.A.A"
468 "1ep2.11.ORO.502.A.A"
469 "1ep2.31.FMN.501.A.A"
470 "1ep3.53.FAD.502.B.AB"
471 "1epb.43.REA.165.A.A"
472 "1epz.25.TYD.2187.A.A"
473 "1eq2.38.ADQ.2505.F.F"
474 "1eq2.48.NAP.2405.F.F"
475 "1eq9.10.PMS.1201.A.AB"
476 "1er8.10.DHI.1.I.EI"
477 "1ese.8.DEP.400.A.A"
478 "1esq.13.TZP.320.A.AB"
479 "1esq.31.ATP.300.A.A"
480 "1etl.9.MPR.5.A.A"
481 "1etm.9.MPR.5.A.A"
482 "1etn.9.MPR.5.A.A"
483 "1eu8.23.TRE.563.A.A"
484 "1eus.20.DAN.800.A.A"
485 "1ev1.18.PLM.0.1.13"
486 "1ew0.43.HEM.501.A.A"
487 "1ew8.8.PAE.556.A.A"
488 "1ewf.43.PC1.578.A.A"
489 "1ex2.10.PO4.202.B.B"
490 "1ex4.25.CPS.302.A.A"
491 "1ex9.38.OCP.382.A.A"
492 "1exf.8.GLY.300.A.A"
493 "1exz.8.TRS.807.D.BD"
494 "1eye.18.PMM.301.A.A"
495 "1eyr.50.CDP.2001.B.B"
496 "1eys.16.LDA.707.L.L"
497 "1eys.20.BGL.701.L.LM"
498 "1eys.20.BGL.702.M.CM"
499 "1eys.20.BGL.703.L.L"
500 "1eys.20.BGL.704.L.HLM"
501 "1eys.20.BGL.705.M.M"
502 "1eys.20.BGL.706.M.HM"
503 "1eys.43.HEM.611.C.CLM"
504 "1eys.43.HEM.612.C.C"
505 "1eys.44.CRT.613.M.M"
506 "1eys.47.PEF.708.H.HLM"
507 "1eys.53.MQ8.608.M.LM"
508 "1eys.65.BPH.605.M.LM"
509 "1eys.65.BPH.606.L.LM"
510 "1eys.66.BCL.603.M.LM"
511 "1eys.66.BCL.604.L.LM"
512 "1eyx.43.BLA.166.A.A"
513 "1eyx.43.CYC.168.A.A"
514 "1ez0.48.NAP.850.C.C"
515 "1ez4.44.NAD.1352.A.A"
516 "1f07.13.MPO.333.C.C"
517 "1f07.8.MPD.337.C.C"
518 "1f0c.8.DTT.360.A.AB"
519 "1f0x.53.FAD.1600.B.B"
520 "1f1c.43.HEM.400.B.AB"
521 "1f1v.12.DHY.999.A.A"
522 "1f20.48.NAP.1502.A.A"
523 "1f20.53.FAD.1501.A.A"
524 "1f22.75.HEC.69.A.A"
525 "1f28.20.UMP.301.A.AB"
526 "1f28.37.F89.401.A.A"
527 "1f2e.20.GSH.210.A.AB"
528 "1f2u.31.ATP.901.A.ABD"
529 "1f4n.8.MPD.104.A.A"
530 "1f5n.32.GNP.593.A.A"
531 "1f5v.31.FMN.361.B.AB"
532 "1f6o.11.YRR.7.D.A"
533 "1f73.21.HMN.701.B.B"
534 "1f76.11.ORO.1338.A.A"
535 "1f76.31.FMN.1337.A.A"
536 "1f7r.24.UDP.138.A.A"
537 "1f7s.16.LDA.900.A.A"
538 "1f7t.8.DTT.503.D.D"
539 "1f7t.8.DTT.505.D.DE"
540 "1f7u.12.ARG.800.A.A"
541 "1f80.27.PN2.36.D.BD"
542 "1f8f.44.NAD.375.A.A"
543 "1f8i.8.SIN.472.B.B"
544 "1f9a.31.ATP.703.D.D"
545 "1f9e.10.PHQ.4100.Q.BQ"
546 "1f9e.10.PHQ.4200.R.DR"
547 "1f9e.10.PHQ.4300.S.FS"
548 "1f9e.10.PHQ.4400.T.HT"
549 "1f9e.10.PHQ.4500.U.JU"
550 "1f9e.10.PHQ.4600.V.LV"
551 "1fao.28.4IP.274.A.A"
552 "1fav.18.3PA.122.C.A"
553 "1fav.18.GGL.123.C.C"
554 "1fav.30.4BA.124.C.AC"
555 "1fay.13.AMG.407.H.H"
556 "1fbl.27.HTA.900.A.A"
557 "1fbz.45.CC1.150.A.A"
558 "1fc4.15.PLP.1203.B.AB"
559 "1fc4.8.AKB.1202.B.AB"
560 "1fca.8.SF4.56.A.A"
561 "1fcv.12.GCU.403.A.A"
562 "1fcv.14.NAG.404.A.A"
563 "1fdi.47.MGD.801.A.A"
564 "1fdi.8.SF4.800.A.A"
565 "1fdq.24.HXA.133.A.A"
566 "1ff2.8.SF4.107.A.A"
567 "1fft.43.HEM.1001.A.A"
568 "1fft.59.HEO.1002.A.AB"
569 "1ffu.25.CDP.1921.E.E"
570 "1ffv.53.FAD.1922.C.AC"
571 "1fgh.15.ATH.755.A.A"
572 "1fgh.8.SF4.999.A.A"
573 "1fgj.43.HEC.550.A.A"
574 "1fgj.43.HEM.548.A.A"
575 "1fhf.8.TRS.4001.B.B"
576 "1fhw.32.I5P.1002.B.B"
577 "1fiv.11.STA.204.B.AB"
578 "1fiw.10.FUL.300.A.A"
579 "1fiw.10.PBZ.305.A.A"
580 "1fiw.14.NAG.301.A.A"
581 "1fiz.10.PBZ.308.A.A"
582 "1fiz.14.NDG.301.A.A"
583 "1fjj.15.EPE.206.A.A"
584 "1fjm.23.1ZN.5.M.AM"
585 "1fjm.8.FGA.6.M.AM"
586 "1fjm.9.ACB.3.M.AM"
587 "1fjr.14.NAG.321.A.A"
588 "1fk8.44.NAD.800.A.A"
589 "1fkn.13.1OL.4.C.AC"
590 "1fl2.53.FAD.522.A.A"
591 "1flc.14.NAG.1601.A.A"
592 "1flc.14.NAG.2300.D.DE"
593 "1flc.14.NDG.2301.D.DE"
594 "1flg.24.PQQ.702.B.B"
595 "1flj.25.GSH.1188.A.A"
596 "1fmc.28.CHO.257.A.A"
597 "1fmc.44.NAD.256.A.A"
598 "1fmz.10.SO4.901.A.A"
599 "1fn7.11.3DR.23.D.A"
600 "1fnn.27.ADP.399.B.B"
601 "1fnz.15.A2G.555.A.A"
602 "1fo3.16.KIF.704.A.A"
603 "1fpq.27.SAM.1699.A.A"
604 "1fq0.13.CIT.511.C.BC"
605 "1fq3.14.NAG.701.B.A"
606 "1fq3.14.NDG.700.B.B"
607 "1fsl.13.NIO.145.A.A"
608 "1fsl.73.HEM.144.A.A"
609 "1fsu.14.NAG.600.A.A"
610 "1ft4.31.703.962.A.A"
611 "1ft5.43.HEM.213.A.A"
612 "1ft9.43.HEM.300.A.AB"
613 "1fth.27.A3P.5001.B.AB"
614 "1fui.11.FOC.593.B.AB"
615 "1fuj.10.FUC.245.A.A"
616 "1fuj.14.NAG.244.A.A"
617 "1fut.24.2GP.108.A.A"
618 "1fvp.47.FMA.232.A.AB"
619 "1fvp.47.FMA.233.A.A"
620 "1fwu.13.MAG.2002.A.A"
621 "1fwu.16.SGA.2001.A.A"
622 "1fwy.39.UD1.502.B.B"
623 "1fx2.8.DTT.1124.A.A"
624 "1fx8.20.BOG.474.A.A"
625 "1fxs.48.NAP.350.A.A"
626 "1fxy.30.0G6.1.A.A"
627 "1fzv.8.MPD.202.B.B"
628 "1g0c.23.CBI.585.A.A"
629 "1g0h.16.IPD.292.A.A"
630 "1g12.11.MAN.900.A.A"
631 "1g17.32.GNP.201.A.A"
632 "1g1r.10.FUC.904.A.A"
633 "1g1r.11.GAL.902.A.A"
634 "1g1r.20.SIA.901.A.A"
635 "1g1r.8.MRD.806.A.A"
636 "1g1s.10.FUC.632.C.B"
637 "1g1s.11.GAL.630.C.B"
638 "1g1s.15.NAG.631.C.BC"
639 "1g1s.20.SIA.629.C.B"
640 "1g1t.10.FUC.604.A.A"
641 "1g1t.11.GAL.602.A.A"
642 "1g1t.20.SIA.601.A.A"
643 "1g21.31.ATP.5292.E.EF"
644 "1g28.31.FMN.2033.B.B"
645 "1g3m.18.PCQ.712.A.A"
646 "1g3m.27.A3P.701.A.A"
647 "1g51.23.AMP.800.B.B"
648 "1g51.31.AMO.1831.B.B"
649 "1g55.26.SAH.392.A.A"
650 "1g55.8.BME.395.A.A"
651 "1g5c.15.EPE.2202.C.CD"
652 "1g5f.8.DCE.601.A.A"
653 "1g5g.14.NAG.852.A.A"
654 "1g60.27.SAM.500.A.A"
655 "1g63.31.FMN.502.C.CHJ"
656 "1g65.12.04D.5.3.3K"
657 "1g6i.11.DMJ.1002.A.A"
658 "1g6i.14.NAG.1200.A.A"
659 "1g7t.32.GNP.601.A.A"
660 "1g82.10.FUC.653.A.A"
661 "1g82.14.NAG.652.A.A"
662 "1g86.9.NEQ.153.A.A"
663 "1g8i.14.1PE.951.A.A"
664 "1g8i.19.P6G.954.A.A"
665 "1g8k.47.MGD.5001.A.A"
666 "1g8s.9.MET.500.A.A"
667 "1g8w.14.NAG.259.A.AB"
668 "1g8x.27.ADP.1100.A.A"
669 "1g9b.25.BAB.1292.A.A"
670 "1g9s.23.IMP.190.A.A"
671 "1g9x.27.ADP.300.A.A"
672 "1gag.35.112.101.B.AB"
673 "1gai.134.GAC.498.A.A"
674 "1gai.21.MAN.495.A.A"
675 "1gai.29.NAG.489.A.A"
676 "1gal.14.NAG.605.A.A"
677 "1gal.53.FAD.600.A.A"
678 "1gan.11.GAL.136.A.A"
679 "1gan.15.NDG.135.A.A"
680 "1gaw.53.FAD.321.B.B"
681 "1gc5.27.ADP.470.A.A"
682 "1gc6.24.I3P.1229.A.A"
683 "1gcq.8.MRD.218.A.A"
684 "1gcv.43.HEM.137.B.B"
685 "1gde.10.GLU.414.A.AB"
686 "1gde.15.PLP.413.A.AB"
687 "1gec.10.PHQ.1.I.EI"
688 "1geg.12.GLC.308.G.G"
689 "1geg.44.NAD.2003.G.G"
690 "1get.48.NAP.452.A.A"
691 "1get.53.FAD.451.A.AB"
692 "1ggm.33.GAP.1550.A.A"
693 "1ghb.15.TRP.601.E.GP"
694 "1ghe.51.ACO.302.B.B"
695 "1ghp.23.PNM.1.A.A"
696 "1ghq.15.NDG.701.C.AC"
697 "1gjf.15.LNK.17.A.A"
698 "1gjg.15.LNK.17.A.A"
699 "1gjw.12.GLC.701.A.A"
700 "1gjw.23.MAL.700.A.A"
701 "1gka.44.AXT.1175.B.AB"
702 "1gka.8.TRS.1176.B.B"
703 "1gkc.22.NFH.1449.B.B"
704 "1gkp.15.EPE.1463.D.D"
705 "1gks.43.HEM.0.A.A"
706 "1gkt.16.BOC.400.B.AB"
707 "1gkt.38.LOV.405.B.AB"
708 "1gky.24.5GP.187.A.A"
709 "1gl4.15.EPE.2858.B.B"
710 "1gl7.31.ANP.701.A.AB"
711 "1gl9.31.ANP.2055.B.B"
712 "1glf.27.ADP.610.X.X"
713 "1gm5.27.ADP.1756.A.A"
714 "1gm6.14.NAG.1168.A.A"
715 "1gmk.8.DLE.10.A.AB"
716 "1gn9.8.SF4.650.A.A"
717 "1gnw.31.GTX.212.A.AB"
718 "1gnw.31.GTX.213.A.A"
719 "1gnx.23.SUC.600.A.A"
720 "1gny.10.XYP.1245.A.A"
721 "1goj.27.ADP.400.A.A"
722 "1got.28.GDP.355.G.A"
723 "1gox.31.FMN.370.A.A"
724 "1goy.24.3GP.110.A.A"
725 "1gpd.44.NAD.335.G.G"
726 "1gpe.11.BMA.606.A.B"
727 "1gpe.11.MAN.607.A.B"
728 "1gpe.14.NAG.602.A.A"
729 "1gpe.53.FAD.600.A.A"
730 "1gph.23.AMP.467.1.1"
731 "1gph.23.AMP.468.1.12"
732 "1gph.8.SF4.466.1.1"
733 "1gpj.13.CIT.1407.A.A"
734 "1gpj.21.GMC.1405.A.A"
735 "1gpj.9.GLU.1406.A.A"
736 "1gpm.13.CIT.529.A.A"
737 "1gpm.23.AMP.527.A.A"
738 "1gpm.9.POP.526.A.A"
739 "1gpz.10.FUC.1003.B.AB"
740 "1gpz.14.NAG.3001.B.B"
741 "1gq2.48.NAP.1581.A.A"
742 "1gqa.43.HEC.131.A.A"
743 "1gqk.13.BDP.1713.A.A"
744 "1gr0.44.NAD.1000.A.A"
745 "1gr3.26.CPS.800.A.A"
746 "1grx.35.GSH.86.A.A"
747 "1gsa.20.GSH.318.A.A"
748 "1gsa.27.ADP.317.A.A"
749 "1gsj.13.NLG.1259.A.A"
750 "1gsj.31.ANP.1260.A.A"
751 "1gsl.10.FUC.254.A.A"
752 "1gsl.11.GAL.253.A.A"
753 "1gsl.14.NAG.256.A.A"
754 "1gsu.26.GTX.220.A.AB"
755 "1gt4.12.UNA.1160.A.A"
756 "1gth.31.FMN.1030.A.A"
757 "1gth.48.NDP.1032.A.A"
758 "1gth.53.FAD.1031.A.A"
759 "1gth.8.IDH.1033.A.A"
760 "1gth.8.SF4.1028.A.A"
761 "1gu3.12.BGC.601.A.A"
762 "1gui.11.BGC.605.A.A"
763 "1gul.9.GGL.231.I.AB"
764 "1guz.44.NAD.1306.A.A"
765 "1gvc.13.NTA.1252.A.A"
766 "1gvf.10.PGH.287.A.A"
767 "1gvh.43.HEM.1398.A.A"
768 "1gvh.53.FAD.1397.A.A"
769 "1gvu.11.STA.406.I.AI"
770 "1gvx.21.PUK.404.I.AI"
771 "1gwc.26.GTX.1225.A.A"
772 "1gwi.43.HEM.1414.A.A"
773 "1gx7.8.SF4.1.A.A"
774 "1gxo.12.ADA.1650.A.A"
775 "1gxs.12.DKA.702.C.CD"
776 "1gxs.14.NAG.1310.B.AB"
777 "1gxs.9.BEZ.602.C.CD"
778 "1gxt.8.TRS.1094.A.A"
779 "1gxz.10.BRT.1227.A.A"
780 "1gya.22.MAN.112.A.A"
781 "1gya.27.NAG.106.A.A"
782 "1gye.9.AHR.803.B.B"
783 "1gyo.43.HEC.111.A.AB"
784 "1gyo.47.HEC.113.A.A"
785 "1gyx.9.BEZ.1077.A.AB"
786 "1h0a.24.I3P.1164.A.A"
787 "1h0b.15.EPE.1228.A.A"
788 "1h0g.10.UN1.5.C.BC"
789 "1h0h.15.EPE.1200.A.B"
790 "1h0h.47.2MD.1001.A.A"
791 "1h0h.47.MGD.1002.A.A"
792 "1h0h.8.SF4.1010.A.A"
793 "1h0h.8.SF4.1013.B.B"
794 "1h0i.12.MEA.2.C.A"
795 "1h0i.15.VR0.1.C.A"
796 "1h0i.8.IAS.3.C.A"
797 "1h0p.8.DTT.1204.A.A"
798 "1h17.13.PG4.9013.A.A"
799 "1h17.48.COA.1000.A.A"
800 "1h17.8.DTL.9009.A.A"
801 "1h1l.15.CLF.1520.B.AB"
802 "1h1m.11.MAN.1358.A.C"
803 "1h1m.14.NAG.1352.A.AC"
804 "1h1m.14.NAG.1353.A.C"
805 "1h1m.14.NAG.1356.A.A"
806 "1h1m.21.KMP.1360.A.A"
807 "1h1m.8.MPD.1362.A.AC"
808 "1h1o.43.HEM.1385.B.AB"
809 "1h1o.43.HEM.1386.B.B"
810 "1h21.43.HEC.1249.A.AB"
811 "1h2a.8.SF4.1001.S.LS"
812 "1h2a.8.SF4.1002.S.S"
813 "1h2b.10.OCA.1360.A.A"
814 "1h2b.44.NAJ.1361.A.A"
815 "1h2f.11.VA3.1209.A.A"
816 "1h2t.24.7MG.1152.Z.Z"
817 "1h2t.28.GDP.1151.Z.Z"
818 "1h3e.12.TYE.1434.A.A"
819 "1h3e.31.ATP.1433.A.A"
820 "1h48.57.GPP.903.G.ABC"
821 "1h4p.11.MAN.1457.A.B"
822 "1h4p.11.MAN.1466.A.A"
823 "1h4p.14.NAG.1464.A.A"
824 "1h4s.30.PSD.1478.A.A"
825 "1h4x.8.TRS.1113.A.A"
826 "1h5q.48.NAP.263.A.A"
827 "1h5w.8.MPD.1285.A.A"
828 "1h6d.48.NDP.500.A.AC"
829 "1h6g.8.MPD.1631.A.AB"
830 "1h6h.35.PIB.150.A.A"
831 "1h72.31.ANP.1301.C.C"
832 "1h72.8.HSE.1300.C.C"
833 "1h7h.25.CDP.1242.B.B"
834 "1h7u.31.AGS.1366.A.A"
835 "1h8d.53.PHW.1.K.H"
836 "1h8i.44.PHV.1.K.H"
837 "1h8l.14.NAG.922.A.A"
838 "1h8l.14.NDG.921.A.A"
839 "1h8l.15.GEM.801.A.A"
840 "1h8p.11.PC.1110.A.A"
841 "1h8s.24.AIC.1000.A.A"
842 "1h9g.15.MYR.1229.A.A"
843 "1h9g.48.COA.1228.A.A"
844 "1hak.30.K21.901.A.A"
845 "1haz.9.IL0.7.A.AB"
846 "1hbj.12.MES.1540.A.A"
847 "1hbj.13.PG4.1541.A.A"
848 "1hbj.28.FBQ.1539.A.A"
849 "1hbk.12.MYR.1090.A.A"
850 "1hbk.31.COA.1089.A.A"
851 "1hbt.11.ZAL.1.I.HI"
852 "1hbt.21.AR0.3.I.HI"
853 "1hbz.43.HEM.504.A.A"
854 "1hcu.14.NAG.600.A.A"
855 "1hcy.14.NAG.659.A.A"
856 "1hcy.14.NDG.658.A.A"
857 "1hcz.43.HEM.253.A.A"
858 "1hdg.44.NAD.336.O.O"
859 "1hdk.11.PMB.957.H.A"
860 "1hdr.44.NAD.244.A.A"
861 "1he4.31.FMN.1207.A.A"
862 "1he4.48.NAP.1206.A.A"
863 "1he8.32.GNP.2.C.B"
864 "1hef.22.PJJ.205.I.EI"
865 "1hfe.8.SF4.422.L.L"
866 "1hfu.11.MAN.600.A.A"
867 "1hfu.14.NDG.603.A.A"
868 "1hg3.9.3PP.1226.A.A"
869 "1hg4.44.LPP.1.A.A"
870 "1hg5.36.IHP.1282.A.A"
871 "1hg8.14.NAG.1375.A.A"
872 "1hgx.24.5GP.600.A.A"
873 "1hh4.20.GER.1502.D.AD"
874 "1hh8.13.FLC.1201.A.A"
875 "1hjl.13.CIT.302.A.A"
876 "1hju.14.NAG.601.A.A"
877 "1hju.8.TRS.704.A.A"
878 "1hk8.31.DGT.1587.A.A"
879 "1hkq.9.BEZ.1134.A.A"
880 "1hkv.10.LYS.501.A.AB"
881 "1hkv.15.PLP.500.A.AB"
882 "1hkx.18.TBR.2000.A.AB"
883 "1hkx.8.DTT.1475.A.A"
884 "1hl7.10.BD1.1280.A.A"
885 "1hlb.43.HEM.158.A.A"
886 "1hlc.11.GAL.998.A.A"
887 "1hlc.12.BGC.999.A.A"
888 "1hlm.43.HEM.159.A.A"
889 "1hlq.8.SF4.76.A.A"
890 "1hm9.39.UD1.2500.B.B"
891 "1hm9.51.ACO.2900.B.B"
892 "1hmu.11.GCD.710.A.A"
893 "1hmu.11.MAN.701.A.A"
894 "1hmu.12.GCU.703.A.A"
895 "1hmu.19.ASG.709.A.A"
896 "1hov.82.I52.800.A.A"
897 "1hpi.8.SF4.80.A.A"
898 "1hpk.22.ACA.80.A.A"
899 "1hpu.27.A12.1604.C.C"
900 "1hql.11.GLA.401.A.A"
901 "1hql.13.MBG.402.A.A"
902 "1hql.14.NAG.501.A.A"
903 "1hqp.12.PRZ.160.A.A"
904 "1hqs.13.CIT.825.B.AB"
905 "1hr9.15.EPE.489.E.AE"
906 "1hro.43.HEM.107.A.A"
907 "1hrp.14.NAG.146.B.B"
908 "1hrp.14.NAG.93.A.A"
909 "1hrp.14.NAG.95.A.AB"
910 "1hsk.53.FAD.401.A.A"
911 "1hsn.9.BME.82.A.A"
912 "1htp.17.OSS.132.A.A"
913 "1htw.27.ADP.660.B.B"
914 "1hu0.11.PED.23.E.A"
915 "1hu0.12.OXG.328.A.A"
916 "1hux.27.ADP.506.A.A"
917 "1hux.8.SF4.290.A.AB"
918 "1hv5.26.CPS.5004.D.D"
919 "1hv5.50.RXP.6004.D.D"
920 "1hvb.51.CEH.401.A.A"
921 "1hvv.10.TAR.1352.C.AC"
922 "1hw7.12.MES.261.A.A"
923 "1hw8.29.114.2.A.AB"
924 "1hwp.23.PT1.321.A.A"
925 "1hx6.8.MPD.512.C.BC"
926 "1hx6.8.MPD.517.C.C"
927 "1hx6.8.MPD.518.C.AC"
928 "1hxq.20.U5P.352.A.A"
929 "1hye.48.NAP.748.A.A"
930 "1hyh.44.NAD.330.A.A"
931 "1hyi.30.ITP.68.A.A"
932 "1hyu.53.FAD.700.A.A"
933 "1hz4.9.BEZ.784.A.A"
934 "1hzh.11.GAL.486.K.K"
935 "1hzh.11.MAN.484.K.K"
936 "1hzh.14.NAG.485.K.K"
937 "1hzl.105.ROM.111.A.A"
938 "1hzy.9.PEL.428.A.A"
939 "1i0s.31.FMN.2000.A.A"
940 "1i0s.48.NAP.3000.A.A"
941 "1i12.51.ACO.1203.D.D"
942 "1i1a.10.FUC.652.A.A"
943 "1i1a.10.FUC.702.A.AC"
944 "1i1a.14.NDG.709.A.C"
945 "1i1c.10.FUL.102.A.A"
946 "1i1c.11.MAN.105.A.A"
947 "1i1c.14.NAG.106.A.A"
948 "1i1h.63.COJ.1121.A.A"
949 "1i1l.10.2ML.1414.C.C"
950 "1i1l.15.PLP.1413.C.C"
951 "1i1n.26.SAH.1300.A.A"
952 "1i2d.27.ADX.574.A.A"
953 "1i2l.22.DCS.301.A.A"
954 "1i2z.18.654.1502.B.B"
955 "1i2z.44.NAD.1501.B.B"
956 "1i36.48.NAP.1350.A.A"
957 "1i3l.36.GDU.901.B.B"
958 "1i3l.44.NAD.900.B.B"
959 "1i3s.8.DTT.3137.C.C"
960 "1i3u.40.RR1.401.A.A"
961 "1i3u.8.CGN.1.A.A"
962 "1i3w.22.PXZ.6.E.E"
963 "1i43.14.PMC.600.A.AC"
964 "1i43.15.PLP.500.A.AC"
965 "1i4k.13.CIT.201.F.FG"
966 "1i4u.8.MPD.1004.B.B"
967 "1i52.29.CTP.1001.A.A"
968 "1i5d.46.128.999.A.A"
969 "1i5e.21.U5P.260.B.B"
970 "1i5g.29.TS5.401.A.A"
971 "1i69.9.BEZ.2000.A.AB"
972 "1i6e.75.HEC.101.A.A"
973 "1i78.20.BOG.600.B.B"
974 "1i7a.11.PHE.403.A.A"
975 "1i7a.13.FLC.301.A.A"
976 "1i7q.9.BEZ.1501.A.A"
977 "1i7q.9.GLU.1401.B.AB"
978 "1i82.12.BGC.190.A.A"
979 "1i8l.14.NAG.211.A.A"
980 "1i8o.43.HEC.115.A.A"
981 "1i8t.53.FAD.451.B.B"
982 "1i9c.10.2AS.1307.B.B"
983 "1i9c.10.GLU.1305.B.B"
984 "1i9c.36.5AD.1303.B.B"
985 "1i9c.91.B12.800.A.AB"
986 "1i9e.14.NAG.200.A.A"
987 "1i9g.27.SAM.301.A.A"
988 "1i9z.20.2IP.302.A.A"
989 "1ia7.11.BGC.442.A.A"
990 "1ia9.31.ANP.2002.A.A"
991 "1iau.16.ASJ.405.B.AB"
992 "1iay.11.AVG.501.A.A"
993 "1iay.15.PLP.500.A.A"
994 "1ib4.11.MAN.424.A.A"
995 "1ib4.14.NAG.351.A.A"
996 "1ibj.15.PLP.1400.A.AC"
997 "1ibq.11.MAN.460.A.A"
998 "1ibs.23.ABM.1009.A.A"
999 "1ibw.12.PVH.482.B.ABC"
1000 "1iby.8.HEZ.1171.D.D"
1001 "1ic1.14.NDG.313.B.B"
1002 "1ic9.10.DAL.23.A.A"
1003 "1ic9.14.DPR.8.A.A"
1004 "1ie3.44.NAD.315.C.C"
1005 "1ig0.18.VIB.702.A.AB"
1006 "1igr.10.FUC.481.A.A"
1007 "1igr.14.NAG.480.A.A"
1008 "1igt.21.MAN.479.B.B"
1009 "1igt.22.GAL.481.B.B"
1010 "1igt.27.NAG.480.B.B"
1011 "1igy.21.MAN.479.B.B"
1012 "1igy.22.GAL.481.B.B"
1013 "1igy.27.NAG.480.B.B"
1014 "1igy.27.NDG.477.B.B"
1015 "1ih9.13.AIB.9.A.A"
1016 "1ih9.15.HYP.10.A.A"
1017 "1ih9.16.DIV.4.A.A"
1018 "1ihs.11.DPN.1.I.HI"
1019 "1ihs.15.OPR.3.I.HI"
1020 "1iht.11.DPN.1.I.HI"
1021 "1iht.17.A5R.3.I.HI"
1022 "1ii5.10.GLU.999.A.A"
1023 "1ii7.22.DA.401.A.A"
1024 "1ii9.27.ADP.590.A.A"
1025 "1ii9.31.ANP.591.A.A"
1026 "1ijd.66.BCL.54.A.AB"
1027 "1ijd.66.BCL.55.A.ABCD"
1028 "1ijf.24.GDP.507.A.AB"
1029 "1iji.15.PLP.500.A.A"
1030 "1ik3.22.11O.1862.A.A"
1031 "1ik3.22.13R.1860.A.A"
1032 "1ik3.22.13S.1859.A.A"
1033 "1ik3.22.9OH.1861.A.A"
1034 "1ik7.8.TRS.201.B.AB"
1035 "1ik7.8.TRS.202.B.B"
1036 "1iko.14.NAG.1.P.P"
1037 "1ikt.25.OXN.123.A.A"
1038 "1iku.42.MYR.1.A.A"
1039 "1il2.31.AMO.1831.B.B"
1040 "1ilp.19.ACA.7.C.AC"
1041 "1ilq.19.ACA.7.C.AC"
1042 "1ilz.20.BOG.500.A.A"
1043 "1ilz.8.MPD.601.A.A"
1044 "1imb.16.LIP.279.A.A"
1045 "1imv.14.NAG.401.A.A"
1046 "1imx.60.CPQ.101.A.A"
1047 "1in2.15.LNK.17.A.A"
1048 "1in3.15.LNK.17.A.A"
1049 "1inf.23.ST4.471.A.A"
1050 "1inf.28.NAG.467.A.A"
1051 "1io3.43.HEM.108.A.A"
1052 "1io8.43.HEM.901.B.B"
1053 "1ioa.14.NAG.261.A.A"
1054 "1ion.27.ADP.301.A.A"
1055 "1ioo.11.MAN.201.A.A"
1056 "1ioo.14.NAG.197.A.A"
1057 "1iov.17.POB.321.A.A"
1058 "1iov.27.ADP.310.A.A"
1059 "1iq7.15.NAG.705.A.A"
1060 "1iqc.43.HEM.401.A.A"
1061 "1iqp.27.ADP.403.C.C"
1062 "1iqz.8.SF4.82.A.A"
1063 "1irj.32.CPS.289.D.DE"
1064 "1is0.20.AY0.252.C.AC"
1065 "1is0.20.AY0.352.D.BD"
1066 "1is2.53.FAD.1699.B.AB"
1067 "1is8.12.PHE.1005.T.JPT"
1068 "1ish.14.NAG.303.B.B"
1069 "1ish.42.ENP.1002.B.B"
1070 "1isu.8.SF4.63.A.A"
1071 "1it3.43.HEM.147.A.A"
1072 "1it8.13.PQ0.602.A.A"
1073 "1ith.43.HEM.143.A.A"
1074 "1itu.14.NAG.462.B.B"
1075 "1itu.16.CIL.452.B.B"
1076 "1itx.8.GOL.1003.A.A"
1077 "1itz.26.TPP.1004.C.C"
1078 "1iv2.25.CDP.1604.D.DF"
1079 "1ivh.49.COS.400.A.AB"
1080 "1ivh.53.FAD.399.A.ABD"
1081 "1ivs.30.VAA.991.B.B"
1082 "1ivy.14.NAG.3040.B.B"
1083 "1iwn.12.PG5.201.A.A"
1084 "1iwp.91.B12.2601.E.EL"
1085 "1ixe.13.CIT.408.D.CD"
1086 "1ixe.48.COA.404.D.CD"
1087 "1ixr.31.ANP.313.C.C"
1088 "1ixy.11.3DR.7.C.A"
1089 "1ixy.25.UDP.401.B.B"
1090 "1iy1.27.ADP.1.A.A"
1091 "1iy8.44.NAD.6268.F.F"
1092 "1iy8.8.MRD.6269.F.F"
1093 "1iyb.24.5GP.1296.B.B"
1094 "1iyk.43.MIM.502.A.A"
1095 "1iyk.63.MYA.501.A.A"
1096 "1iyn.43.HEM.296.A.A"
1097 "1iyz.48.NDP.350.A.A"
1098 "1ize.11.STA.2004.B.AB"
1099 "1izl.35.CLA.1082.C.C"
1100 "1izl.35.CLA.1117.B.B"
1101 "1j0b.22.5PA.1121.L.L"
1102 "1j0d.22.5PA.1401.A.A"
1103 "1j0k.11.GLC.604.B.B"
1104 "1j0k.12.GLC.606.B.AB"
1105 "1j1w.48.NAP.1003.D.D"
1106 "1j2g.11.AZA.4320.A.AB"
1107 "1j2q.27.CIB.1101.I.IJ"
1108 "1j2r.8.MPD.1007.D.CD"
1109 "1j2r.8.MPD.1012.D.D"
1110 "1j2z.10.TLA.410.A.A"
1111 "1j2z.20.SOG.409.A.A"
1112 "1j32.15.PLP.413.A.AB"
1113 "1j3n.13.CIT.500.A.A"
1114 "1j3w.12.MES.1303.C.C"
1115 "1j4n.21.BNG.801.A.A"
1116 "1j5p.44.NAD.300.A.A"
1117 "1j6w.9.MET.501.B.AB"
1118 "1j6x.9.MET.501.B.AB"
1119 "1j78.20.OLA.460.B.B"
1120 "1j78.29.VDY.500.B.B"
1121 "1j7k.31.ATP.2060.A.A"
1122 "1j7k.8.HEZ.704.A.A"
1123 "1j84.11.BGC.403.A.A"
1124 "1j89.14.NAG.335.A.A"
1125 "1j8n.13.B3S.6.A.A"
1126 "1j8r.11.GAL.203.A.A"
1127 "1j8r.11.GLA.202.A.A"
1128 "1j8r.12.BGC.204.A.A"
1129 "1j8r.14.NGA.201.A.A"
1130 "1j9l.15.EPE.501.B.B"
1131 "1ja9.13.PYQ.406.A.A"
1132 "1ja9.48.NDP.402.A.A"
1133 "1jay.48.NAP.213.A.A"
1134 "1jay.53.F42.214.A.A"
1135 "1jbq.15.PLP.1001.A.A"
1136 "1jbq.43.HEM.501.A.A"
1137 "1jbw.24.TMF.996.A.A"
1138 "1jbw.35.ACQ.999.A.A"
1139 "1jc9.15.NAG.270.A.A"
1140 "1jcg.31.ANP.346.A.A"
1141 "1jcm.23.137.400.P.P"
1142 "1jd0.13.AZM.2401.B.B"
1143 "1jd2.8.1QQ.1.8.8HI"
1144 "1jdl.43.HEM.500.A.A"
1145 "1jds.8.TRS.5270.E.EF"
1146 "1jee.8.TRS.602.A.A"
1147 "1jee.9.POP.637.A.A"
1148 "1jeo.13.CIT.3000.A.A"
1149 "1jg3.8.IAS.4.C.AC"
1150 "1jg4.27.SAM.500.A.A"
1151 "1jgc.43.HEM.201.A.A"
1152 "1jgs.10.SAL.256.A.A"
1153 "1jh7.21.UVC.201.A.A"
1154 "1ji0.31.ATP.302.A.A"
1155 "1ji4.8.MPD.702.C.C"
1156 "1ji5.8.MPD.2001.B.AB"
1157 "1jie.96.BLM.402.A.AB"
1158 "1jij.29.629.421.A.A"
1159 "1jin.36.KTN.801.A.A"
1160 "1jin.43.HEM.410.A.A"
1161 "1jji.14.EPE.455.A.A"
1162 "1jjk.22.BMP.306.F.EF"
1163 "1jjv.31.ATP.300.A.A"
1164 "1jkf.44.NAD.600.A.A"
1165 "1jkn.43.ATP.166.A.A"
1166 "1jkx.52.138.4221.D.D"
1167 "1jls.8.URA.400.A.A"
1168 "1jlt.8.MRD.402.A.AB"
1169 "1jlx.11.GAL.304.A.AB"
1170 "1jlx.15.A2G.305.A.A"
1171 "1jm0.8.DMS.301.B.AB"
1172 "1jmo.14.NAG.481.A.A"
1173 "1jmo.14.NDG.482.A.A"
1174 "1jmo.8.MPD.2005.A.A"
1175 "1jmt.8.HEZ.201.B.B"
1176 "1jmt.8.HEZ.202.A.AB"
1177 "1jmu.20.BOG.709.B.AB"
1178 "1jmx.43.HEC.1001.A.AG"
1179 "1jmx.43.HEC.1002.A.AB"
1180 "1jmz.11.PND.101.G.BG"
1181 "1jne.11.BMA.3102.A.A"
1182 "1jne.11.MAN.3103.A.A"
1183 "1jne.14.NAG.3100.A.A"
1184 "1jni.43.HEM.126.A.A"
1185 "1jnw.16.PLP.260.A.A"
1186 "1jnw.31.FMN.250.A.A"
1187 "1joc.20.ITP.102.B.B"
1188 "1jof.18.PIN.9012.B.AB"
1189 "1jov.8.TRS.300.A.A"
1190 "1jp4.23.AMP.601.A.A"
1191 "1jq3.29.AAT.801.C.C"
1192 "1jq5.44.NAD.401.A.A"
1193 "1jqk.8.SF4.700.A.AB"
1194 "1jqk.8.SF4.750.A.A"
1195 "1jqk.8.WCC.800.A.A"
1196 "1jqn.12.DCO.901.A.A"
1197 "1jr8.53.FAD.335.A.A"
1198 "1jrk.8.MPD.201.C.ACD"
1199 "1jrk.8.MPD.205.C.C"
1200 "1jrs.19.AR7.3.B.AB"
1201 "1jrt.21.AR7.3.B.AB"
1202 "1js8.11.BMA.995.B.B"
1203 "1js8.11.MAN.994.B.B"
1204 "1jsi.11.GAL.331.A.A"
1205 "1jsi.12.GLC.332.A.A"
1206 "1jsi.14.NAG.177.B.B"
1207 "1jsi.14.NAG.330.A.A"
1208 "1jsi.20.SIA.328.A.A"
1209 "1jsl.10.DDO.2401.A.A"
1210 "1jsl.16.1PE.2501.A.A"
1211 "1jsw.12.BGC.701.B.B"
1212 "1jt1.14.MCO.700.A.A"
1213 "1jt2.14.FER.388.A.A"
1214 "1jtk.16.THU.1138.B.AB"
1215 "1jub.31.FMN.1800.B.B"
1216 "1juv.48.NDP.194.A.A"
1217 "1jvg.39.UD2.1902.B.B"
1218 "1jvn.9.POP.999.B.B"
1219 "1jw0.9.GUA.999.B.AB"
1220 "1jwa.31.ATP.250.B.BD"
1221 "1jwb.23.AMP.82.D.BD"
1222 "1jwy.28.GDP.901.B.B"
1223 "1jx0.19.DFV.501.A.A"
1224 "1jx6.13.AI2.400.A.A"
1225 "1jxi.10.HMH.2001.A.A"
1226 "1jxm.24.5GP.101.A.A"
1227 "1jxm.8.MPD.102.A.A"
1228 "1jxn.12.MFU.602.B.B"
1229 "1jxq.10.PHQ.502.E.AE"
1230 "1jy4.14.DPR.17.A.A"
1231 "1jy9.14.DPR.10.A.A"
1232 "1jyl.31.CDC.2991.B.AB"
1233 "1jyq.11.MAZ.200.H.B"
1234 "1jzf.12.IME.902.A.A"
1235 "1jzf.33.RTB.903.A.A"
1236 "1jzq.31.ILA.1301.A.A"
1237 "1jzr.20.GSH.355.A.AB"
1238 "1k0g.15.TRP.602.B.B"
1239 "1k0n.20.GSH.1001.A.A"
1240 "1k12.11.FUC.159.A.A"
1241 "1k1e.12.MES.2602.H.EFGH"
1242 "1k1x.8.TRS.1604.B.B"
1243 "1k2i.12.SN1.400.1.1"
1244 "1k2v.35.DEF.1.N.N"
1245 "1k39.57.CO8.301.B.B"
1246 "1k3i.9.GLC.901.A.A"
1247 "1k3w.11.PED.427.C.A"
1248 "1k3x.11.PED.427.C.A"
1249 "1k4m.13.CIT.605.B.B"
1250 "1k4m.44.NAD.602.B.B"
1251 "1k4t.31.TTC.990.D.A"
1252 "1k4t.32.TTG.991.C.A"
1253 "1k5r.14.ESD.24.A.AB"
1254 "1k6x.44.NAD.400.A.A"
1255 "1k74.22.9CR.463.A.A"
1256 "1k7h.14.NAG.480.A.A"
1257 "1k7h.8.MAE.489.A.A"
1258 "1k7w.20.AS1.1002.D.ABD"
1259 "1k82.11.PED.427.I.A"
1260 "1k87.16.1PE.2004.A.A"
1261 "1k87.53.FAD.2001.A.A"
1262 "1k87.8.TRS.2512.A.A"
1263 "1k8q.14.NAG.1003.A.A"
1264 "1k8q.18.C11.2001.A.A"
1265 "1k8q.20.BOG.1006.A.A"
1266 "1k9e.14.GCV.701.A.A"
1267 "1ka1.27.A3P.601.A.A"
1268 "1kae.10.HSO.1001.A.AB"
1269 "1kae.44.NAD.1201.A.A"
1270 "1kae.8.DTT.901.A.A"
1271 "1kaq.44.DND.201.E.E"
1272 "1kb0.24.PQQ.1800.A.A"
1273 "1kb0.43.HEC.802.A.A"
1274 "1kb0.8.TFB.1810.A.A"
1275 "1kbg.11.GAL.9.P.H"
1276 "1kbg.12.GLA.10.P.H"
1277 "1kbj.31.FMN.570.A.A"
1278 "1kc3.35.TRH.601.A.A"
1279 "1kc3.48.NDP.901.A.A"
1280 "1kc7.10.PPR.1000.A.A"
1281 "1kcd.13.GTK.1001.A.A"
1282 "1kcd.13.GTR.1002.A.A"
1283 "1kcg.20.GSH.999.C.C"
1284 "1kcz.8.EDO.903.A.AB"
1285 "1kdr.21.CAR.6407.B.B"
1286 "1ke2.11.CSI.2.B.AB"
1287 "1kea.8.SF4.300.A.A"
1288 "1kej.29.DAD.601.A.A"
1289 "1keq.12.4MZ.350.A.A"
1290 "1ket.25.TYD.2573.A.A"
1291 "1ket.44.NAD.1400.A.A"
1292 "1kew.25.TYD.2600.A.A"
1293 "1kew.44.NAD.1400.A.A"
1294 "1kf6.37.CE1.710.P.BDP"
1295 "1kf6.37.CE1.810.P.DP"
1296 "1kfd.28.CTP.1.A.A"
1297 "1kfg.11.BGC.616.A.A"
1298 "1kfg.11.SGC.615.A.A"
1299 "1kfg.12.GS1.618.A.A"
1300 "1kfg.8.TRS.5013.A.A"
1301 "1kfr.43.HEM.148.A.A"
1302 "1kfv.8.PDI.7.D.A"
1303 "1kgz.22.PRP.600.A.A"
1304 "1khz.36.ADV.402.B.AB"
1305 "1ki0.11.BCN.337.A.A"
1306 "1kib.43.HEM.90.A.A"
1307 "1kij.44.NOV.444.B.AB"
1308 "1kj1.12.MAN.300.A.AD"
1309 "1kj1.12.MAN.302.A.A"
1310 "1kj2.11.GAL.206.A.A"
1311 "1kj2.20.SIA.207.A.A"
1312 "1kjq.13.MPO.397.A.AB"
1313 "1kjq.27.ADP.1.A.A"
1314 "1kkq.45.471.778.D.D"
1315 "1kkr.10.2AS.800.A.B"
1316 "1kkr.10.2AS.801.A.A"
1317 "1kl7.15.PLP.1400.A.A"
1318 "1klf.12.MAN.1607.P.P"
1319 "1kmi.11.BCN.215.Z.Z"
1320 "1kmj.15.PLP.500.A.A"
1321 "1kmp.13.CIT.2001.A.A"
1322 "1kmp.16.LDA.743.A.A"
1323 "1knm.23.LAT.133.A.A"
1324 "1knp.53.FAD.800.A.A"
1325 "1knp.8.SIN.801.A.A"
1326 "1knw.12.MES.510.A.A"
1327 "1knw.15.PLP.554.A.A"
1328 "1kny.31.APC.557.B.AB"
1329 "1kny.33.KAN.559.B.AB"
1330 "1ko8.17.6PG.502.A.A"
1331 "1kog.30.TSB.2002.A.A"
1332 "1kol.44.NAD.1403.A.A"
1333 "1kor.12.ARG.2520.C.C"
1334 "1kor.31.ANP.2510.C.C"
1335 "1kor.8.SIN.2530.C.C"
1336 "1kp2.31.ATP.459.A.A"
1337 "1kpi.23.10A.901.A.A"
1338 "1kpi.26.SAH.900.A.A"
1339 "1kq3.8.TRS.2922.A.A"
1340 "1kq7.13.CIT.469.A.A"
1341 "1kq7.9.MLT.468.A.A"
1342 "1kqe.19.DLE.12.A.AE"
1343 "1kqf.47.MGD.1018.A.A"
1344 "1kqf.8.SF4.1017.A.A"
1345 "1kqf.8.SF4.805.B.B"
1346 "1kqg.19.HQO.811.C.C"
1347 "1kqg.43.HEM.809.C.BC"
1348 "1kqg.43.HEM.810.C.C"
1349 "1kqr.22.MNA.1000.A.A"
1350 "1kr2.43.TAD.809.A.A"
1351 "1kr3.23.113.602.A.A"
1352 "1krh.53.FAD.601.B.B"
1353 "1kru.15.IPT.207.B.AB"
1354 "1kru.15.IPT.211.B.BC"
1355 "1kru.48.COA.205.B.BC"
1356 "1ksl.8.URA.232.A.A"
1357 "1ktg.23.AMP.701.A.A"
1358 "1ktw.14.DGS.492.A.A"
1359 "1ktw.15.G4S.493.A.A"
1360 "1kv9.15.EPE.804.A.A"
1361 "1kv9.24.PQQ.801.A.A"
1362 "1kv9.43.HEM.901.A.A"
1363 "1kw6.14.BPY.401.B.B"
1364 "1kwf.11.BGC.406.A.A"
1365 "1kwk.12.GAL.701.A.A"
1366 "1kwk.8.MPD.803.A.A"
1367 "1kx7.75.HEC.90.A.A"
1368 "1kxg.13.CIT.889.A.AF"
1369 "1kxh.44.ACR.598.A.A"
1370 "1ky2.32.GNP.400.A.A"
1371 "1kyi.28.LVS.175.G.FG"
1372 "1kyi.31.ATP.456.S.SX"
1373 "1kyq.26.NAD.800.A.A"
1374 "1kyw.26.SAH.1698.C.C"
1375 "1kzl.27.CRM.502.A.A"
1376 "1kzo.15.FAR.12.C.BC"
1377 "1kzp.15.FAR.12.C.ABC"
1378 "1l0c.63.COT.900.A.A"
1379 "1l0o.27.ADP.601.A.A"
1380 "1l0v.37.CE1.811.O.O"
1381 "1l0v.37.CE1.812.O.OP"
1382 "1l0v.53.FAD.703.A.A"
1383 "1l0v.9.OAA.702.A.A"
1384 "1l1r.10.9DA.201.A.A"
1385 "1l1r.22.PRP.301.A.A"
1386 "1l1t.12.HPD.18.C.A"
1387 "1l1v.10.SAR.10.B.B"
1388 "1l1v.16.DVA.8.B.B"
1389 "1l1v.32.PXZ.6.B.B"
1390 "1l1y.11.BGC.679.A.A"
1391 "1l1z.11.PED.18.C.A"
1392 "1l2c.12.HPD.18.C.A"
1393 "1l2d.12.HPD.18.C.A"
1394 "1l2t.31.ATP.1302.B.AB"
1395 "1l3i.26.SAH.803.C.C"
1396 "1l3l.17.LAE.1004.C.C"
1397 "1l3w.14.NAG.803.A.A"
1398 "1l5j.12.TRA.866.A.A"
1399 "1l5l.22.7RP.990.A.A"
1400 "1l5l.9.NIO.991.A.A"
1401 "1l6l.20.BOG.1618.N.EN"
1402 "1l6l.20.BOG.1622.N.N"
1403 "1l6l.20.BOG.1624.N.EFMN"
1404 "1l6y.14.4OX.350.A.A"
1405 "1l7p.11.SEP.770.A.A"
1406 "1l7z.15.MYR.200.B.AB"
1407 "1l8d.13.CIT.507.A.A"
1408 "1l8h.8.TRS.305.D.DFI"
1409 "1l8h.8.TRS.310.D.DGJ"
1410 "1l8l.10.APO.800.A.A"
1411 "1l8p.9.PAH.1940.D.D"
1412 "1l9d.53.FAD.6400.A.A"
1413 "1l9d.8.PYC.6401.A.A"
1414 "1l9g.8.SF4.201.A.A"
1415 "1l9l.13.MPO.111.A.A"
1416 "1l9n.20.BGL.1016.B.B"
1417 "1lag.11.HIS.240.E.E"
1418 "1lbm.23.137.400.A.A"
1419 "1lbs.11.HEE.900.A.A"
1420 "1lbs.14.NAG.402.A.A"
1421 "1lbx.16.IPD.595.B.B"
1422 "1lc3.44.NAD.900.A.A"
1423 "1lc8.24.33P.800.A.A"
1424 "1lcf.14.NAG.990.A.A"
1425 "1lcp.10.PLU.500.A.A"
1426 "1lcp.8.MRD.501.A.A"
1427 "1lcs.11.TOE.219.A.A"
1428 "1lcs.14.NAG.501.A.A"
1429 "1le6.8.MPD.464.B.B"
1430 "1lf9.44.ACR.701.B.AB"
1431 "1lfk.43.HEM.430.A.A"
1432 "1lfw.15.AEP.683.A.A"
1433 "1lg1.14.NAG.403.A.A"
1434 "1lgb.10.FUC.510.C.AB"
1435 "1lgb.11.BMA.502.C.A"
1436 "1lgb.11.MAN.501.C.AB"
1437 "1lgb.14.NAG.505.C.A"
1438 "1lgb.14.NAG.509.C.AC"
1439 "1lgc.10.FUC.510.I.CD"
1440 "1lgc.10.FUC.518.H.A"
1441 "1lgc.10.FUC.522.H.AB"
1442 "1lgc.11.BMA.502.I.CD"
1443 "1lgc.11.BMA.515.H.AB"
1444 "1lgc.11.MAN.501.I.CD"
1445 "1lgc.11.MAN.514.H.AB"
1446 "1lgc.14.NAG.505.I.CD"
1447 "1lgc.14.NAG.509.I.CI"
1448 "1lgc.14.NAG.516.H.AB"
1449 "1lgc.14.NAG.521.H.ABH"
1450 "1lgc.20.SIA.511.J.E"
1451 "1lgh.10.HTO.62.A.A"
1452 "1lgh.10.HTO.63.B.AB"
1453 "1lgh.10.HTO.66.A.AD"
1454 "1lgh.15.DET.75.A.A"
1455 "1lgh.15.DET.77.B.AB"
1456 "1lgh.15.DET.78.B.B"
1457 "1lgh.55.BCL.58.A.ABDE"
1458 "1lgh.66.BCL.57.A.AB"
1459 "1lgh.66.BCL.59.B.ABD"
1460 "1lgh.96.LYC.97.A.ABD"
1461 "1lgt.15.BP3.300.A.A"
1462 "1lh0.11.ORO.5001.B.B"
1463 "1lh0.22.PRP.5002.B.AB"
1464 "1lhs.43.HEM.155.A.A"
1465 "1lhv.23.NOG.301.A.A"
1466 "1lih.14.PHN.1.A.A"
1467 "1lin.28.TFP.156.A.A"
1468 "1lj8.44.NAD.1500.A.A"
1469 "1lk7.13.DER.1003.C.C"
1470 "1lkx.27.ADP.791.A.A"
1471 "1ll2.36.UPG.334.A.A"
1472 "1ll4.14.NAA.501.A.A"
1473 "1ll4.15.AMI.503.A.A"
1474 "1llo.14.NAA.275.A.A"
1475 "1llo.15.AMI.276.A.A"
1476 "1lms.75.HEC.118.A.A"
1477 "1ln3.52.CPL.301.B.B"
1478 "1lnl.15.NAG.600.A.A"
1479 "1lnx.17.URI.8007.E.EF"
1480 "1lnz.36.G4P.600.B.B"
1481 "1lo8.56.4CA.170.A.A"
1482 "1loc.10.ZGL.952.3.EF"
1483 "1loc.20.MDP.950.1.AB"
1484 "1lod.17.MUR.230.A.AB"
1485 "1loj.21.U.9010.A.ABG"
1486 "1loj.8.MPD.7005.A.AB"
1487 "1lop.11.NIT.4.B.AB"
1488 "1lox.19.RS7.841.A.A"
1489 "1lpb.24.BOG.96.A.A"
1490 "1lpb.24.BOG.97.A.AB"
1491 "1lpb.30.MUP.901.B.B"
1492 "1lpb.48.BOG.452.B.B"
1493 "1lpd.10.ADE.901.A.A"
1494 "1lpm.14.NAG.992.A.A"
1495 "1lpm.19.MPA.560.A.A"
1496 "1lqa.48.NDP.1400.A.A"
1497 "1lqk.10.PO4.501.A.AB"
1498 "1lqs.14.NAG.202.M.M"
1499 "1lqy.27.BB2.401.A.A"
1500 "1lr0.8.TRS.303.A.A"
1501 "1lr8.28.IHS.30.A.A"
1502 "1lrh.11.BMA.183.A.D"
1503 "1lrh.11.MAN.184.A.D"
1504 "1lrh.14.NAG.181.A.AD"
1505 "1lrh.14.NAG.182.A.D"
1506 "1lrh.14.NLA.5190.A.A"
1507 "1ls5.11.STA.352.D.BD"
1508 "1ls5.11.STA.4.C.AC"
1509 "1ls5.12.STA.354.D.ABD"
1510 "1ls9.43.HEM.92.A.A"
1511 "1lsh.14.UPL.2010.B.B"
1512 "1lsh.15.UPL.2009.A.AB"
1513 "1lsh.16.UPL.2014.A.A"
1514 "1lsh.31.PLD.2003.B.AB"
1515 "1lsh.34.PLD.2004.A.AB"
1516 "1lsh.35.PLD.2002.A.A"
1517 "1lsl.10.FUC.1489.A.A"
1518 "1lsp.35.BUL.295.A.A"
1519 "1lss.44.NAD.1002.B.AB"
1520 "1lsu.44.NAI.1002.B.AB"
1521 "1lt8.13.CIT.701.A.AB"
1522 "1lt8.15.CBH.601.A.AB"
1523 "1lth.20.FBP.320.R.R"
1524 "1lth.44.NAD.321.R.R"
1525 "1ltk.23.AMP.503.C.C"
1526 "1ltq.27.ADP.900.A.A"
1527 "1ltx.15.FAR.1428.P.AB"
1528 "1ltz.17.HBI.500.A.A"
1529 "1lu0.8.MRD.204.B.B"
1530 "1lu2.15.A2G.254.A.A"
1531 "1lua.48.NAP.1456.B.B"
1532 "1lv0.20.GER.1000.A.A"
1533 "1lvg.24.5GP.1202.A.A"
1534 "1lvg.27.ADP.1201.A.A"
1535 "1lvl.44.NAD.460.A.A"
1536 "1lvl.53.FAD.459.A.A"
1537 "1lvw.25.TYD.3007.D.D"
1538 "1lvw.25.TYD.3008.D.BD"
1539 "1lw5.15.PLP.1003.B.BC"
1540 "1lw5.20.PLG.1000.B.BC"
1541 "1lw7.44.NAD.605.A.A"
1542 "1lwj.54.ACG.989.A.A"
1543 "1lwu.14.NAG.570.C.C"
1544 "1lwu.15.NAG.570.E.E"
1545 "1lwv.11.PED.23.E.A"
1546 "1lww.11.PED.23.E.A"
1547 "1lwy.11.PED.23.E.A"
1548 "1lxm.12.BDP.2003.A.A"
1549 "1lxm.15.NAG.2000.A.A"
1550 "1lxy.12.CIR.500.A.A"
1551 "1lxy.8.TRS.601.A.AB"
1552 "1lya.28.NAG.1.B.B"
1553 "1lyb.13.STA.4.I.ABI"
1554 "1lyw.17.EPE.98.A.AB"
1555 "1m03.30.NAG.507.A.A"
1556 "1m06.11.3DR.2.X.FJ"
1557 "1m06.11.3DR.4.X.J"
1558 "1m06.11.3DR.6.X.F"
1559 "1m0s.13.CIT.501.A.A"
1560 "1m0u.20.GSH.500.A.A"
1561 "1m0w.32.3GC.501.A.A"
1562 "1m0w.58.ANP.504.A.A"
1563 "1m1b.10.SPV.997.B.B"
1564 "1m1j.15.NDG.420.C.C"
1565 "1m1j.15.NDG.470.B.BI"
1566 "1m1q.43.HEM.803.A.A"
1567 "1m21.13.CSI.2.C.AC"
1568 "1m22.15.EPE.3001.B.B"
1569 "1m24.13.AIB.12.A.A"
1570 "1m24.19.VOL.18.A.A"
1571 "1m27.13.FLC.300.A.AB"
1572 "1m2k.36.APR.1001.A.A"
1573 "1m2o.32.GNP.5200.B.AB"
1574 "1m2x.14.MCO.813.C.C"
1575 "1m32.14.PLP.4401.A.AB"
1576 "1m33.12.3OH.300.A.A"
1577 "1m33.8.EDO.302.A.A"
1578 "1m3h.11.DDX.23.C.A"
1579 "1m3q.12.DRZ.23.C.A"
1580 "1m3u.15.KPL.265.A.A"
1581 "1m3y.12.MAN.539.B.B"
1582 "1m3y.15.NAG.540.B.B"
1583 "1m3y.15.NDG.542.B.B"
1584 "1m43.11.STA.4.D.BD"
1585 "1m43.11.STA.650.C.AC"
1586 "1m4h.13.1OL.4.C.AC"
1587 "1m4i.33.KAN.501.B.B"
1588 "1m4i.48.COA.601.B.B"
1589 "1m4u.14.NAG.181.L.L"
1590 "1m54.15.PLP.1410.D.D"
1591 "1m54.43.HEM.1420.D.D"
1592 "1m56.51.PEH.3008.I.I"
1593 "1m56.51.PEH.3010.I.GHIJ"
1594 "1m56.51.PEH.3013.I.IJ"
1595 "1m57.51.PEH.2011.D.ACD"
1596 "1m5r.11.3DR.7.C.A"
1597 "1m5v.8.MPD.102.C.CF"
1598 "1m5w.13.DXP.1001.A.AE"
1599 "1m60.75.HES.105.A.A"
1600 "1m6b.14.NAG.627.A.A"
1601 "1m6d.41.MYP.2280.B.B"
1602 "1m6e.10.SAL.2000.X.X"
1603 "1m6e.26.SAH.2814.X.X"
1604 "1m70.43.HEC.200.A.A"
1605 "1m7g.27.ADX.1307.C.C"
1606 "1m7g.30.AV2.1306.C.C"
1607 "1m7s.43.HEM.600.A.AD"
1608 "1m7w.14.DAO.701.B.B"
1609 "1m8f.44.NAD.1339.A.A"
1610 "1m8t.8.HEZ.1009.D.D"
1611 "1m8v.20.U.410.A.ABG"
1612 "1m9h.44.NAD.300.A.A"
1613 "1ma3.12.MES.1002.B.AB"
1614 "1mai.24.I3P.200.A.A"
1615 "1mau.13.CIT.1003.A.A"
1616 "1mau.30.LTN.390.A.A"
1617 "1mau.31.ATP.400.A.A"
1618 "1mbb.45.EEB.402.A.A"
1619 "1mbb.53.FAD.401.A.A"
1620 "1mbu.15.YBT.146.B.B"
1621 "1mbx.15.YBT.107.D.AD"
1622 "1mc0.23.PCG.160.A.A"
1623 "1mc1.16.PCX.703.A.A"
1624 "1mc1.23.AMP.702.A.A"
1625 "1mc1.9.POP.701.A.A"
1626 "1mc3.29.TTP.295.B.B"
1627 "1mcb.10.DHI.3.P.ABP"
1628 "1mcb.11.DPN.2.P.ABP"
1629 "1mcb.8.DPR.4.P.A"
1630 "1mcc.11.DPN.2.P.BP"
1631 "1mcd.10.HIS.6.P.AB"
1632 "1mcd.11.DPN.7.P.AB"
1633 "1mce.10.HIS.6.P.ABP"
1634 "1mce.11.DPN.9.P.ABP"
1635 "1mcf.10.HIS.7.P.AP"
1636 "1mcf.11.DPN.11.P.ABP"
1637 "1mci.11.DPN.1.P.ABP"
1638 "1mci.8.DPR.3.P.ABP"
1639 "1mcj.11.DPN.5.P.ABP"
1640 "1mck.9.DGL.1.P.ABP"
1641 "1mcl.10.DHI.1.P.ABP"
1642 "1mcr.8.DPR.2.P.ABP"
1643 "1mcs.11.DPN.2.P.BP"
1644 "1mcs.8.DPR.4.P.ABP"
1645 "1md9.11.DBH.601.A.A"
1646 "1md9.23.AMP.600.A.A"
1647 "1mdc.18.PLM.133.A.A"
1648 "1mdo.16.PMP.394.A.A"
1649 "1mdu.8.TRS.472.A.AE"
1650 "1mdv.43.HEM.111.A.A"
1651 "1mdv.43.HEM.113.A.AB"
1652 "1meg.25.E64.217.A.A"
1653 "1mew.24.XMP.602.A.A"
1654 "1mew.44.NAD.987.A.A"
1655 "1mgp.18.PLM.314.A.A"
1656 "1mhc.14.NAG.500.D.D"
1657 "1mhw.15.BP4.41.E.ABDE"
1658 "1mhw.9.PEA.45.G.AG"
1659 "1mid.14.LAP.94.A.A"
1660 "1mik.12.AA4.6.B.A"
1661 "1mio.14.HCA.494.B.A"
1662 "1mio.16.CLP.498.B.AB"
1663 "1mio.17.CFM.496.B.A"
1664 "1miw.31.ATP.5501.A.A"
1665 "1mj0.8.TRS.200.A.A"
1666 "1mj2.27.SAM.2201.A.AB"
1667 "1mj4.43.HEM.502.A.A"
1668 "1mjb.51.ACO.500.A.A"
1669 "1mjh.31.ATP.2001.A.A"
1670 "1mjt.23.SUC.601.A.A"
1671 "1mjt.26.NAD.700.A.AB"
1672 "1mjt.43.HEM.500.A.A"
1673 "1mk0.13.CIT.300.A.A"
1674 "1mkp.8.MPD.501.A.A"
1675 "1mky.28.GDP.500.A.A"
1676 "1ml4.16.PAL.385.A.A"
1677 "1mlz.14.TZA.531.B.B"
1678 "1mlz.15.PLP.530.B.AB"
1679 "1mn7.31.ABT.1160.A.A"
1680 "1mo8.43.ATP.900.A.A"
1681 "1moh.43.HEM.143.A.A"
1682 "1mor.16.G6P.609.A.A"
1683 "1mox.14.NAG.650.A.A"
1684 "1moz.28.GDP.201.B.B"
1685 "1mq2.22.DA.338.T.A"
1686 "1mq8.14.NAG.411.C.C"
1687 "1mql.15.NDG.241.E.E"
1688 "1mqo.13.CIT.300.A.A"
1689 "1mqv.43.HEM.150.A.A"
1690 "1mqw.27.ADV.301.A.A"
1691 "1mr9.51.ACO.305.X.XZ"
1692 "1msk.27.SAM.1301.A.A"
1693 "1msv.8.TRS.500.A.A"
1694 "1mtl.12.AAB.219.D.A"
1695 "1mud.10.ADE.301.A.A"
1696 "1mud.8.SF4.300.A.A"
1697 "1muq.23.TDG.302.B.B"
1698 "1mv5.31.ATP.601.A.AD"
1699 "1mv8.35.NAD.2001.A.AB"
1700 "1mv8.40.GDX.2006.A.AB"
1701 "1mvl.31.FMN.1001.A.A"
1702 "1mw8.21.TMP.600.X.X"
1703 "1mwq.20.1PE.311.A.A"
1704 "1mww.10.GLU.402.C.C"
1705 "1mx8.51.RTL.135.A.A"
1706 "1mxh.29.DHF.2278.B.B"
1707 "1mxh.48.NAP.2277.B.B"
1708 "1mzj.48.COA.501.B.B"
1709 "1mzu.11.HC4.130.A.A"
1710 "1n04.11.FUL.691.A.A"
1711 "1n07.27.ADP.164.A.A"
1712 "1n07.31.FMN.165.A.A"
1713 "1n0s.25.FLU.501.B.B"
1714 "1n1c.8.DTT.801.A.A"
1715 "1n1d.30.C2G.330.C.C"
1716 "1n1e.54.NDE.401.B.B"
1717 "1n1i.10.HIS.501.C.C"
1718 "1n22.10.7A8.801.A.A"
1719 "1n22.9.POP.901.A.A"
1720 "1n26.14.NDG.636.A.A"
1721 "1n2a.23.GTS.401.B.AB"
1722 "1n2f.8.DTT.171.A.AB"
1723 "1n2m.8.MRD.7006.A.AC"
1724 "1n2x.27.SAM.401.A.A"
1725 "1n31.15.PLP.3001.B.AB"
1726 "1n39.11.3DR.23.C.A"
1727 "1n3a.11.3DR.23.C.A"
1728 "1n47.21.TNR.2401.B.B"
1729 "1n48.11.3DR.1905.C.A"
1730 "1n48.29.ATP.1814.B.A"
1731 "1n4a.93.CNC.5501.B.B"
1732 "1n4k.24.I3P.1000.A.A"
1733 "1n4p.20.GER.1727.M.JM"
1734 "1n4q.20.GER.1300.R.LR"
1735 "1n4r.12.MES.903.E.EF"
1736 "1n4r.20.GER.1108.M.BM"
1737 "1n4r.20.GER.1208.N.DN"
1738 "1n4r.20.GER.1308.O.FO"
1739 "1n4r.20.GER.1408.P.HP"
1740 "1n4r.20.GER.1508.Q.JQ"
1741 "1n4r.20.GER.1608.R.LR"
1742 "1n4s.20.GER.1108.M.BM"
1743 "1n4s.20.GER.1208.N.DN"
1744 "1n4s.20.GER.1308.O.FO"
1745 "1n4s.20.GER.1408.P.HP"
1746 "1n4s.20.GER.1508.Q.JQ"
1747 "1n4s.20.GER.1608.R.LR"
1748 "1n51.13.01B.1.B.AB"
1749 "1n52.13.PG4.3000.A.A"
1750 "1n56.11.3DR.1906.D.A"
1751 "1n5q.19.P6G.2001.A.AB"
1752 "1n62.11.CUB.3921.B.B"
1753 "1n62.44.MCN.3920.B.AB"
1754 "1n69.46.PEH.300.A.AB"
1755 "1n6c.27.SAM.402.A.A"
1756 "1n6d.10.D10.2101.G.AG"
1757 "1n6f.55.DKT.1214.A.AB"
1758 "1n7d.53.KEG.6002.A.A"
1759 "1n7g.38.GDR.801.A.A"
1760 "1n7g.38.GDR.802.A.B"
1761 "1n7g.38.GDR.803.A.C"
1762 "1n7g.48.NDP.701.A.AC"
1763 "1n7x.8.CO3.338.A.A"
1764 "1n89.32.PGM.68.A.A"
1765 "1n8p.15.PLP.400.A.AB"
1766 "1n8v.14.BDD.501.A.A"
1767 "1n8z.14.NAG.738.C.C"
1768 "1n94.20.HFP.501.A.AB"
1769 "1n94.38.TIN.1.A.AB"
1770 "1n9c.75.HEC.93.A.A"
1771 "1n9g.48.NAP.4387.E.E"
1772 "1n9l.31.FMN.500.A.A"
1773 "1na3.15.IPT.151.B.B"
1774 "1naa.14.NAG.1804.B.B"
1775 "1naa.23.ABL.1901.B.B"
1776 "1naa.54.6FA.1801.B.B"
1777 "1nam.14.NAG.202.A.A"
1778 "1naq.10.MBO.987.A.A"
1779 "1naq.10.MBO.988.A.AC"
1780 "1nbu.14.PH2.420.A.AD"
1781 "1nd4.33.KAN.1300.A.A"
1782 "1ndi.48.COA.6170.B.B"
1783 "1ne6.22.SP1.401.A.A"
1784 "1ne7.16.AGP.6298.E.E"
1785 "1ne7.19.16G.5299.E.DE"
1786 "1ne8.10.1PG.503.A.A"
1787 "1nek.23.UQ2.306.D.BCD"
1788 "1nf4.98.FEC.1805.I.IJ"
1789 "1nf9.20.BOG.250.A.A"
1790 "1nfb.22.CPR.631.A.A"
1791 "1nfb.44.NAD.701.A.A"
1792 "1nfd.14.NDG.214.C.C"
1793 "1nff.44.NAD.2300.B.B"
1794 "1nfp.16.MYR.425.A.A"
1795 "1nfp.31.FMN.230.A.A"
1796 "1nft.13.NTA.334.A.A"
1797 "1ngs.12.E4P.900.A.AB"
1798 "1ngs.26.TPP.682.A.AB"
1799 "1nh0.33.KI2.1.I.ABI"
1800 "1nh8.10.HIS.289.A.A"
1801 "1nh8.23.AMP.288.A.A"
1802 "1nhc.11.MAN.401.A.A"
1803 "1nhc.14.NAG.403.A.A"
1804 "1nhh.31.ANP.380.A.A"
1805 "1nhk.44.CMP.1.R.R"
1806 "1niq.170.BLM.2402.B.BC"
1807 "1nj6.28.A5A.508.A.A"
1808 "1njf.27.ADP.302.C.CD"
1809 "1njj.24.ORX.603.B.AB"
1810 "1njj.34.GET.602.B.B"
1811 "1nju.51.0FP.1560.D.D"
1812 "1nks.27.ADP.196.F.F"
1813 "1nkt.27.ADP.901.B.B"
1814 "1nl2.14.NAG.303.A.A"
1815 "1nl2.32.LPS.451.A.A"
1816 "1nlm.39.UD1.402.B.B"
1817 "1nlo.17.MN1.74.N.CN"
1818 "1nlo.29.MN2.73.N.C"
1819 "1nlo.29.MN7.72.N.CN"
1820 "1nlp.17.MN1.74.N.CN"
1821 "1nlp.36.MN8.73.N.C"
1822 "1nly.31.AGS.402.A.A"
1823 "1nmb.11.BMA.471.N.N"
1824 "1nmb.11.MAN.473.N.N"
1825 "1nmb.11.MAN.474.N.HN"
1826 "1nne.27.ADP.999.A.AB"
1827 "1nnj.8.PDI.7.D.A"
1828 "1nno.43.HEC.601.A.AB"
1829 "1nno.49.DHE.602.A.AB"
1830 "1nns.9.ASP.428.B.B"
1831 "1nox.31.FMN.300.A.A"
1832 "1np7.53.FAD.501.B.B"
1833 "1nq7.25.ARL.800.A.A"
1834 "1nqv.20.LMZ.3201.C.CD"
1835 "1nr5.17.CRB.1500.A.A"
1836 "1nr5.44.NAD.400.A.A"
1837 "1nrj.32.GTP.1001.B.B"
1838 "1nrq.11.DPN.39.R.HR"
1839 "1nsa.9.BEN.1.A.A"
1840 "1nst.27.A3P.301.A.A"
1841 "1nsu.12.GLA.2400.B.B"
1842 "1nt0.12.EDO.6001.G.G"
1843 "1nt0.14.NAG.2001.G.G"
1844 "1nt2.27.SAM.301.A.A"
1845 "1nth.16.BGX.501.A.A"
1846 "1nu2.48.I3P.200.A.A"
1847 "1nu3.10.VPR.5001.B.B"
1848 "1nuq.44.NXX.401.A.A"
1849 "1nv1.17.F6P.2339.A.A"
1850 "1nv8.10.MEQ.401.B.B"
1851 "1nv8.27.SAM.301.B.B"
1852 "1nvm.44.NAD.3502.D.D"
1853 "1nvm.8.MPD.3524.C.AC"
1854 "1nvt.48.NAP.288.A.A"
1855 "1nw6.27.SFG.401.A.A"
1856 "1nx3.13.ISA.267.A.A"
1857 "1nx8.10.AKG.282.C.C"
1858 "1nx8.11.N7P.291.C.C"
1859 "1nxc.14.NAG.1.A.A"
1860 "1nxg.44.NAD.3000.A.A"
1861 "1nxj.10.TLA.393.C.C"
1862 "1nxn.24.DTR.5.A.A"
1863 "1ny3.27.ADP.401.A.A"
1864 "1ny5.27.ADP.604.A.A"
1865 "1nyr.31.ATP.1003.A.A"
1866 "1nyr.8.THR.1004.A.A"
1867 "1nyt.48.NAP.1411.B.B"
1868 "1nzc.34.TDX.9001.B.AB"
1869 "1nzy.53.BCA.272.A.AB"
1870 "1o0s.44.NAI.920.A.A"
1871 "1o0s.8.TTN.810.A.AB"
1872 "1o1p.43.HEM.284.A.A"
1873 "1o2d.48.NAP.1801.B.B"
1874 "1o45.43.687.300.A.A"
1875 "1o4s.15.PLP.1234.A.AB"
1876 "1o4z.15.EPE.2001.C.C"
1877 "1o51.27.ADP.200.A.A"
1878 "1o57.15.EPE.571.D.CD"
1879 "1o57.16.1PE.577.D.CD"
1880 "1o57.19.P6G.573.D.D"
1881 "1o5i.35.NAD.256.B.B"
1882 "1o5o.21.U5P.603.D.D"
1883 "1o61.16.PLP.396.A.AB"
1884 "1o68.8.KIV.275.A.A"
1885 "1o6b.27.ADP.173.A.A"
1886 "1o6t.24.MES.1508.A.A"
1887 "1o70.14.NAG.1624.A.A"
1888 "1o72.11.PC.1176.A.A"
1889 "1o75.20.PDX.1414.B.AB"
1890 "1o7d.11.BMA.3.C.C"
1891 "1o7d.11.MAN.166.C.C"
1892 "1o7d.11.MAN.167.C.AC"
1893 "1o7d.14.NAG.1.A.A"
1894 "1o7d.14.NAG.2.C.BCD"
1895 "1o7d.14.NDG.1.C.BCD"
1896 "1o7d.14.NDG.11.D.D"
1897 "1o7d.8.TRS.2.A.ABCD"
1898 "1o7t.26.HF5.1310.A.A"
1899 "1o84.10.D10.1074.A.AB"
1900 "1o84.23.MAL.1073.A.A"
1901 "1o8v.18.PLM.1136.A.A"
1902 "1o91.32.CPS.800.C.BC"
1903 "1o94.27.ADP.1731.A.A"
1904 "1o94.31.FMN.1730.A.A"
1905 "1o94.8.SF4.1732.A.A"
1906 "1o96.23.AMP.1262.C.C"
1907 "1o98.11.2PG.801.A.A"
1908 "1o9c.13.FLC.1240.A.A"
1909 "1o9i.12.MES.273.A.A"
1910 "1o9l.13.EMT.9007.A.A"
1911 "1o9r.8.TRS.1164.B.BD"
1912 "1oa3.14.NAG.1220.A.A"
1913 "1oah.43.HEM.1522.A.A"
1914 "1oah.43.HEM.1524.A.AB"
1915 "1oas.15.PLP.323.A.A"
1916 "1obb.23.MAL.900.A.A"
1917 "1obb.44.NAD.500.A.A"
1918 "1oc3.9.BEZ.201.A.AC"
1919 "1ocm.8.POP.1155.A.A"
1920 "1ocu.22.PIB.1164.B.B"
1921 "1ocy.13.CIT.1528.A.A"
1922 "1od3.11.BGC.1155.A.A"
1923 "1od6.22.PNS.1161.A.A"
1924 "1odi.19.ADN.1237.A.AB"
1925 "1odo.11.PIM.1408.A.A"
1926 "1odo.43.HEM.1407.A.A"
1927 "1odv.11.HC4.126.A.A"
1928 "1odz.11.BMA.1425.B.B"
1929 "1odz.12.MAN.1424.B.B"
1930 "1odz.8.TRS.1426.B.B"
1931 "1oe4.11.3DR.299.F.A"
1932 "1oe5.11.3DR.399.F.A"
1933 "1oe6.10.HMU.1282.A.A"
1934 "1oe6.11.3DR.299.F.A"
1935 "1oe6.8.IPA.1285.A.A"
1936 "1oex.15.LOV.405.B.AB"
1937 "1of8.10.G3P.1371.A.A"
1938 "1of8.10.PEP.1370.A.A"
1939 "1ofc.11.G4D.1979.X.X"
1940 "1ofc.12.GLC.1978.X.X"
1941 "1ofe.10.AKG.2510.A.A"
1942 "1ofe.10.ONL.2511.A.A"
1943 "1ofe.31.FMN.2508.A.A"
1944 "1ofh.27.ADP.450.A.A"
1945 "1ofm.11.MAN.1508.A.A"
1946 "1ofm.12.BDP.1516.A.A"
1947 "1ofm.12.GCU.1510.A.A"
1948 "1ofm.19.ASG.1515.A.A"
1949 "1ofu.28.GDP.1318.A.A"
1950 "1ofw.43.HEC.1296.A.A"
1951 "1ofw.43.HEC.1298.A.AB"
1952 "1ofz.11.FUC.1318.A.A"
1953 "1ofz.11.FUL.1314.A.A"
1954 "1og6.48.NAP.1299.B.B"
1955 "1ogd.10.RIP.1132.B.AB"
1956 "1ogk.24.DUD.1281.E.DE"
1957 "1ogo.11.GLC.1576.X.X"
1958 "1ogo.12.BGC.1575.X.X"
1959 "1ogp.27.MTQ.1394.A.A"
1960 "1ogq.14.NAG.1317.A.A"
1961 "1ogy.43.HEC.1128.B.B"
1962 "1ogy.43.HEC.1129.B.ABF"
1963 "1oh2.23.SUC.1488.R.Q"
1964 "1oh3.11.BGC.1148.A.AB"
1965 "1oh4.11.BMA.1181.A.A"
1966 "1oh4.11.GLA.1182.A.A"
1967 "1oh4.12.GOL.1184.A.A"
1968 "1oht.10.TLA.1188.A.A"
1969 "1ohv.15.PLP.600.A.AB"
1970 "1oi0.8.144.1124.D.CD"
1971 "1oi6.21.TMP.1203.B.AB"
1972 "1oip.31.VIV.1278.A.A"
1973 "1oj1.40.CG2.1106.A.A"
1974 "1oj4.30.ANP.1285.A.A"
1975 "1oj4.33.CDM.1284.A.A"
1976 "1oj7.50.NZQ.1388.A.A"
1977 "1ojk.11.BGC.1401.A.A"
1978 "1ojk.12.GLC.1400.A.A"
1979 "1ojk.14.NAG.1404.A.A"
1980 "1ojl.31.ATP.1442.E.E"
1981 "1ojo.11.GCD.900.A.A"
1982 "1ojo.19.ASG.901.A.A"
1983 "1ojt.53.FAD.600.A.A"
1984 "1ojz.44.NAD.500.A.A"
1985 "1ok4.9.13P.1256.E.E"
1986 "1oke.10.FUL.1398.A.A"
1987 "1oke.14.NAG.1395.A.A"
1988 "1oke.14.NAG.1396.A.AB"
1989 "1oke.20.BOG.1400.A.A"
1990 "1oks.13.NHE.1055.A.A"
1991 "1okx.14.CNT.1262.C.ABC"
1992 "1okx.15.SUJ.1261.C.ABC"
1993 "1ol2.12.PFF.504.E.BE"
1994 "1olm.32.VTQ.1398.E.E"
1995 "1olt.35.SAM.502.A.A"
1996 "1olt.8.SF4.500.A.A"
1997 "1om0.14.NAG.901.A.A"
1998 "1om0.14.NDG.900.A.A"
1999 "1omo.44.NAD.401.B.B"
2000 "1oms.13.PG4.404.B.AB"
2001 "1on7.43.CYC.555.B.AB"
2002 "1on7.43.CYC.584.B.B"
2003 "1on8.11.GAL.520.B.B"
2004 "1on8.13.BDP.519.B.B"
2005 "1on8.25.UDP.352.B.B"
2006 "1on9.27.MCA.4006.F.F"
2007 "1on9.8.MPD.6006.F.F"
2008 "1onf.52.FAD.500.A.A"
2009 "1oni.9.BEZ.504.B.BC"
2010 "1onq.10.FUC.532.C.C"
2011 "1onq.40.SLF.602.C.C"
2012 "1oo0.8.MPD.501.A.A"
2013 "1ooe.12.MES.2002.B.B"
2014 "1oqc.53.FAD.126.A.A"
2015 "1or6.43.HEM.180.A.A"
2016 "1ord.15.PLP.731.A.AB"
2017 "1orf.30.0G6.1.A.A"
2018 "1orn.11.PED.18.C.A"
2019 "1orn.8.TRS.200.C.A"
2020 "1orp.11.PED.18.C.A"
2021 "1orr.25.CDP.1301.B.B"
2022 "1orr.44.NAD.1300.B.B"
2023 "1os1.31.ATP.541.A.A"
2024 "1os7.10.AKG.502.B.B"
2025 "1osn.23.BVP.500.A.A"
2026 "1osn.8.ADP.400.A.A"
2027 "1oth.16.PAO.355.A.A"
2028 "1out.43.HEM.148.B.B"
2029 "1ouu.43.HEM.143.A.A"
2030 "1ouw.9.MLT.502.C.BC"
2031 "1ova.14.NAG.393.A.A"
2032 "1ovf.16.DVA.8.B.B"
2033 "1ovf.32.PXZ.6.B.B"
2034 "1ovm.26.TPP.600.A.AB"
2035 "1ow0.11.BMA.604.B.B"
2036 "1ow0.11.GAL.606.B.B"
2037 "1ow0.11.MAN.727.C.A"
2038 "1ow0.14.NAG.605.B.B"
2039 "1ow0.14.NAG.740.C.C"
2040 "1ow4.21.2AN.1003.B.B"
2041 "1oxp.21.IK2.411.A.A"
2042 "1oxv.31.ANP.1105.B.B"
2043 "1oyj.20.GSH.805.D.CD"
2044 "1oyy.31.AGS.527.A.A"
2045 "1ozh.29.HE3.1433.D.CD"
2046 "1ozn.14.NAG.405.A.A"
2047 "1ozn.14.NDG.401.A.A"
2048 "1p05.9.BNO.1.P.AP"
2049 "1p0f.48.NAP.4292.A.A"
2050 "1p0h.51.ACO.600.A.A"
2051 "1p0h.96.COA.601.A.A"
2052 "1p0n.31.FMN.669.A.AB"
2053 "1p0z.13.FLC.1636.B.B"
2054 "1p0z.31.MO7.1634.B.B"
2055 "1p11.8.PVA.1.I.E"
2056 "1p16.32.GTP.5001.B.B"
2057 "1p18.10.7HP.810.B.B"
2058 "1p18.22.PRP.811.B.B"
2059 "1p1b.26.SAH.4001.A.AB"
2060 "1p3d.31.ANP.1603.B.B"
2061 "1p3d.49.UMA.1602.B.B"
2062 "1p3e.8.MPD.300.A.A"
2063 "1p3h.8.MPD.111.K.K"
2064 "1p3v.43.HEM.300.A.A"
2065 "1p3y.53.FAD.259.1.1"
2066 "1p49.14.NAG.606.A.A"
2067 "1p49.20.BOG.602.A.A"
2068 "1p4n.8.FGA.337.B.AB"
2069 "1p4t.21.CXE.200.A.A"
2070 "1p57.31.CR4.346.B.B"
2071 "1p59.11.3DR.18.C.A"
2072 "1p59.8.SF4.300.A.A"
2073 "1p5j.15.PLP.941.A.A"
2074 "1p6e.28.PC5.601.A.A"
2075 "1p73.51.4TA.801.A.A"
2076 "1p77.31.ATR.300.A.A"
2077 "1p7j.13.NHE.500.A.A"
2078 "1p7l.13.PPK.684.C.CD"
2079 "1p7l.27.SAM.885.C.CD"
2080 "1p7t.13.PG4.1003.B.B"
2081 "1p7t.51.ACO.900.B.B"
2082 "1p8j.10.FUC.953.G.G"
2083 "1p8j.11.DKA.801.J.ADJ"
2084 "1p91.27.SAM.2401.B.B"
2085 "1p99.9.MET.301.A.A"
2086 "1p9b.27.IMO.1601.A.A"
2087 "1p9b.28.GDP.1603.A.A"
2088 "1p9b.8.HDA.1602.A.A"
2089 "1p9l.12.PDC.402.B.B"
2090 "1p9l.13.PG4.2000.B.AB"
2091 "1p9l.44.NAD.401.B.B"
2092 "1p9p.26.SAH.300.A.A"
2093 "1p9w.31.ANP.701.A.A"
2094 "1pa9.15.CSN.737.A.A"
2095 "1pau.8.ASJ.505.C.ABC"
2096 "1pby.43.HEM.991.A.AB"
2097 "1pby.43.HEM.992.A.AC"
2098 "1pbz.81.PC3.20.A.AB"
2099 "1pca.8.VAL.700.A.A"
2100 "1pda.30.DPM.314.A.A"
2101 "1peg.26.SAH.2.B.BQ"
2102 "1pfi.30.DC.47.A.A"
2103 "1pfk.20.FBP.323.A.A"
2104 "1pfk.27.ADP.324.A.A"
2105 "1pfk.27.ADP.326.A.AB"
2106 "1ph5.11.3DR.10.D.AB"
2107 "1php.27.ADP.396.A.A"
2108 "1pie.12.GLA.400.A.A"
2109 "1pij.8.SF4.74.A.A"
2110 "1pip.10.NIT.219.B.AB"
2111 "1pja.14.NAG.2285.A.A"
2112 "1pjc.44.NAD.500.A.A"
2113 "1pji.8.PDI.7.D.A"
2114 "1pjj.11.3DR.7.D.A"
2115 "1pjj.12.GOL.1004.A.A"
2116 "1pjl.44.NAD.7601.H.H"
2117 "1pjs.10.PGE.505.A.AB"
2118 "1pjs.26.SAH.501.A.A"
2119 "1pjs.44.NAD.502.A.A"
2120 "1pk2.22.ACA.91.A.A"
2121 "1pk8.62.ATP.807.H.H"
2122 "1pkv.27.RBF.101.B.AB"
2123 "1pl0.22.AMZ.702.B.AB"
2124 "1pl0.25.BW2.802.B.AB"
2125 "1pl3.14.NAG.302.A.A"
2126 "1pl3.43.HEM.401.A.AB"
2127 "1pl6.20.572.411.D.D"
2128 "1pl6.44.NAD.410.D.D"
2129 "1pm5.11.3DR.7.D.A"
2130 "1pmh.11.BMA.189.X.X"
2131 "1pn0.53.FAD.6021.B.B"
2132 "1pn3.11.BGC.8.C.A"
2133 "1pn3.11.GHP.4.C.AC"
2134 "1pn3.11.GHP.5.C.A"
2135 "1pn3.13.3FG.7.C.A"
2136 "1pn3.14.OMY.6.C.A"
2137 "1pn3.14.OMZ.2.C.AC"
2138 "1pn4.60.HDC.2277.B.B"
2139 "1pnf.14.NAG.432.A.A"
2140 "1pnf.15.NDG.431.A.A"
2141 "1pnm.10.PMS.559.B.AB"
2142 "1pnv.10.RER.9.C.B"
2143 "1pnv.11.BGC.8.C.B"
2144 "1pnv.11.GHP.5.C.B"
2145 "1pnv.13.3FG.7.C.B"
2146 "1pnv.14.OMY.6.C.B"
2147 "1pnv.14.OMZ.2.C.BC"
2148 "1po7.27.TZD.530.A.A"
2149 "1poc.31.GEL.420.A.A"
2150 "1pok.9.ASN.401.B.B"
2151 "1pop.17.AR7.303.B.AB"
2152 "1pot.10.SPD.350.A.A"
2153 "1pov.15.MYR.1.0.0"
2154 "1ppj.51.PEE.3006.Q.PQR"
2155 "1ppr.46.PID.621.M.M"
2156 "1ppr.46.PID.622.M.MN"
2157 "1ppr.65.CLA.602.M.M"
2158 "1ppr.66.DGD.615.M.M"
2159 "1ppr.66.DGD.625.M.MN"
2160 "1pq3.13.S2C.553.C.C"
2161 "1pq5.23.ARG.703.A.A"
2162 "1pqu.48.NAP.4372.D.D"
2163 "1ps0.48.NAP.4292.A.A"
2164 "1ps6.13.4TP.332.A.AB"
2165 "1ps9.31.FMN.702.A.A"
2166 "1ps9.48.NAP.703.A.A"
2167 "1ps9.53.FAD.701.A.A"
2168 "1ps9.63.MDE.704.A.A"
2169 "1ps9.8.SF4.700.A.A"
2170 "1psa.38.0ZL.327.A.A"
2171 "1pso.11.STA.4.I.EI"
2172 "1pt2.23.SUC.501.A.A"
2173 "1ptj.48.NAP.300.C.BC"
2174 "1pto.12.GAL.201.C.C"
2175 "1ptr.29.PRB.3.A.A"
2176 "1pu7.12.39A.220.B.B"
2177 "1puc.26.CPS.1.A.A"
2178 "1puj.32.GNP.501.A.A"
2179 "1puo.8.MPD.302.B.B"
2180 "1pv7.23.TDG.1500.B.B"
2181 "1pv8.16.PB1.350.A.A"
2182 "1pvj.22.ZFB.450.A.A"
2183 "1pvn.22.MZP.972.B.B"
2184 "1pvn.8.TRS.991.B.B"
2185 "1pvn.8.TRS.994.B.AB"
2186 "1pvs.10.7HP.800.A.A"
2187 "1pw5.15.NDG.254.A.A"
2188 "1pwa.8.TRS.198.A.A"
2189 "1pwh.23.PLV.330.C.C"
2190 "1pwp.28.NSC.9002.A.A"
2191 "1pxq.13.2TL.28.A.A"
2192 "1py2.45.FRH.501.D.D"
2193 "1pyz.63.DEU.101.A.AB"
2194 "1pz0.48.NAP.313.A.A"
2195 "1pz1.48.NAP.500.A.A"
2196 "1pzm.37.5GP.301.A.A"
2197 "1pzn.8.MPD.375.B.AB"
2198 "1pzx.18.PLM.701.B.B"
2199 "1q0t.26.SAH.300.A.A"
2200 "1q0z.16.1PE.2712.A.A"
2201 "1q0z.54.AKA.600.A.A"
2202 "1q11.12.TYE.401.A.A"
2203 "1q17.36.APR.1001.A.A"
2204 "1q19.12.SSC.506.A.A"
2205 "1q19.31.APC.505.A.A"
2206 "1q1k.10.TLA.411.A.A"
2207 "1q1k.44.PRT.500.A.A"
2208 "1q1q.13.NHE.353.A.A"
2209 "1q1q.27.A3P.352.A.A"
2210 "1q1y.27.BB2.301.A.A"
2211 "1q20.23.PLO.401.A.A"
2212 "1q20.27.A3P.314.A.A"
2213 "1q23.37.FUA.709.H.HI"
2214 "1q2e.11.GLC.903.A.A"
2215 "1q2e.11.SGC.902.A.A"
2216 "1q2s.25.PQ1.34.E.A"
2217 "1q3e.23.PCG.402.B.B"
2218 "1q3f.11.NRI.5.B.A"
2219 "1q3f.8.URA.11.B.A"
2220 "1q3s.27.ADP.5528.E.E"
2221 "1q47.15.NAG.600.A.A"
2222 "1q51.54.CAA.502.B.BF"
2223 "1q5c.14.NAG.803.A.A"
2224 "1q5c.14.NDG.903.A.A"
2225 "1q5d.35.EPB.450.A.A"
2226 "1q5d.43.HEM.440.A.A"
2227 "1q5h.24.DUD.779.A.ABC"
2228 "1q6i.57.FK5.401.B.B"
2229 "1q6y.48.COA.500.A.A"
2230 "1q6y.8.MPD.600.A.A"
2231 "1q78.30.3AT.1000.A.A"
2232 "1q7t.13.BOG.403.A.A"
2233 "1q7t.20.BOG.401.A.AB"
2234 "1q8d.8.MPD.400.A.A"
2235 "1q8j.33.C2F.802.B.B"
2236 "1q8j.8.HCS.702.B.B"
2237 "1q8m.20.GSH.999.A.AB"
2238 "1q90.33.SQD.950.R.ADR"
2239 "1q90.42.LMG.951.L.ABDGLMN"
2240 "1q90.43.HEM.900.A.A"
2241 "1q92.19.DRM.1001.A.A"
2242 "1q97.19.ADN.486.B.B"
2243 "1q9b.16.MPD.102.A.A"
2244 "1q9s.27.ADP.301.A.A"
2245 "1q9s.31.FMN.401.A.A"
2246 "1q9x.11.3DR.912.E.A"
2247 "1q9x.18.DOC.953.I.A"
2248 "1q9x.19.DGP.908.F.B"
2249 "1q9x.22.DGP.908.G.C"
2250 "1q9x.22.DGP.955.L.A"
2251 "1q9y.28.DCP.939.P.A"
2252 "1qap.12.NTM.301.B.AB"
2253 "1qaq.27.SFG.245.A.A"
2254 "1qay.44.NAD.1001.B.AB"
2255 "1qb8.13.CIT.325.A.A"
2256 "1qb8.23.AMP.300.A.A"
2257 "1qbb.30.CBS.891.A.A"
2258 "1qbz.8.MRD.7001.A.AB"
2259 "1qd1.34.FON.2330.B.B"
2260 "1qd6.20.HDS.270.C.CD"
2261 "1qdu.10.PHQ.4100.T.BT"
2262 "1qdu.10.PHQ.4200.U.DU"
2263 "1qdu.10.PHQ.4300.V.FV"
2264 "1qdu.10.PHQ.4400.W.HW"
2265 "1qdu.10.PHQ.4500.X.JX"
2266 "1qdu.10.PHQ.4600.Y.LY"
2267 "1qf6.23.AMP.1002.A.A"
2268 "1qfb.24.DTR.4.A.A"
2269 "1qfi.22.PXZ.6.A.AB"
2270 "1qfi.8.DPL.3.A.A"
2271 "1qfo.11.GAL.202.A.A"
2272 "1qfo.20.SIA.201.A.A"
2273 "1qft.8.HSM.176.A.A"
2274 "1qfx.14.NAG.596.A.A"
2275 "1qgi.11.GCS.600.A.A"
2276 "1qgi.14.NAG.602.A.A"
2277 "1qgj.20.GSH.1794.A.A"
2278 "1qgj.43.HEM.1350.A.A"
2279 "1qgq.25.UDP.311.A.A"
2280 "1qh5.31.GBP.464.B.B"
2281 "1qha.12.GLC.1915.B.B"
2282 "1qha.16.G6P.1916.B.B"
2283 "1qha.31.ANP.1999.B.B"
2284 "1qhh.31.ATP.700.A.ABD"
2285 "1qho.23.MAL.1202.A.A"
2286 "1qho.66.ABD.1200.A.A"
2287 "1qhu.43.HEM.500.A.A"
2288 "1qhy.20.CLM.999.A.A"
2289 "1qhy.30.AGS.501.A.A"
2290 "1qip.33.GNB.1004.C.BCD"
2291 "1qj8.21.C8E.153.A.A"
2292 "1qji.58.PKF.1202.A.A"
2293 "1qjp.21.C8E.1172.A.A"
2294 "1qjx.15.MYR.4000.4.4"
2295 "1qk5.24.XMP.300.A.A"
2296 "1qk5.9.POP.301.A.A"
2297 "1qks.43.HEC.601.A.A"
2298 "1qks.49.DHE.602.A.A"
2299 "1ql6.31.ATP.381.B.A"
2300 "1qle.54.PC1.2.P.ABCD"
2301 "1qle.54.PC1.3.P.C"
2302 "1qle.60.HEA.1.X.A"
2303 "1qle.60.HEA.2.X.AB"
2304 "1qm4.9.AMB.397.C.A"
2305 "1qmf.25.CES.800.A.A"
2306 "1qmf.29.KEF.900.A.A"
2307 "1qmo.12.MAN.302.A.AE"
2308 "1qn1.75.HEC.116.A.A"
2309 "1qn2.43.HEC.101.A.A"
2310 "1qns.14.NAG.433.A.A"
2311 "1qns.8.TRS.401.A.A"
2312 "1qo8.43.HEM.604.A.A"
2313 "1qo8.53.FAD.605.A.A"
2314 "1qon.11.BMA.996.A.A"
2315 "1qon.14.NAG.991.A.A"
2316 "1qon.23.I40.997.A.A"
2317 "1qor.48.NAP.350.A.A"
2318 "1qot.11.GAL.502.C.C"
2319 "1qot.12.GLC.503.C.C"
2320 "1qoz.14.NAG.927.B.B"
2321 "1qp8.48.NDP.310.A.A"
2322 "1qpa.14.NAG.360.A.A"
2323 "1qpa.43.HEM.350.A.A"
2324 "1qpg.11.3PG.451.A.A"
2325 "1qpg.32.MAP.450.A.A"
2326 "1qpk.45.MTT.460.A.A"
2327 "1qpr.12.PHT.1.A.AB"
2328 "1qpr.22.PPC.288.A.AB"
2329 "1qr0.48.COA.300.A.A"
2330 "1qr7.10.PEP.2352.B.B"
2331 "1qrq.48.NDP.1001.B.B"
2332 "1qrr.36.UPG.402.A.A"
2333 "1qrr.44.NAD.401.A.A"
2334 "1qs0.26.TDP.500.A.A"
2335 "1qs0.8.COI.502.B.B"
2336 "1qs2.44.NAD.500.A.A"
2337 "1qs8.11.STA.404.C.AC"
2338 "1qs8.11.STA.414.D.BD"
2339 "1qs8.12.STA.406.C.ABC"
2340 "1qs8.12.STA.416.D.ABD"
2341 "1qsa.12.GOL.907.A.A"
2342 "1qsm.51.ACO.1201.B.BD"
2343 "1qsr.51.ACO.401.A.A"
2344 "1qtn.8.ASJ.504.C.ABC"
2345 "1qu2.35.MRC.1993.A.A"
2346 "1qum.12.3DR.907.C.A"
2347 "1qur.41.00I.47.I.H"
2348 "1qus.11.BCN.401.A.A"
2349 "1qvi.27.ADP.1999.A.A"
2350 "1qvj.14.RP5.554.A.A"
2351 "1qvj.8.TRS.553.A.A"
2352 "1qvr.31.ANP.903.C.C"
2353 "1qw9.19.KHP.1751.B.B"
2354 "1qwj.41.NCC.4002.D.CD"
2355 "1qx4.53.FAD.302.B.B"
2356 "1qx6.35.E64.245.A.A"
2357 "1qxo.21.EPS.5003.C.C"
2358 "1qxo.31.FMN.4003.C.CD"
2359 "1qxz.14.M3C.2001.A.A"
2360 "1qyy.14.NAG.501.A.A"
2361 "1qz3.19.HDS.400.A.A"
2362 "1qz9.20.PLP.1227.A.A"
2363 "1qz9.41.P3G.701.A.A"
2364 "1qzg.10.TMP.280.A.A"
2365 "1qzr.31.ANP.902.A.AB"
2366 "1qzu.31.FMN.801.A.A"
2367 "1qzy.27.TDE.500.A.A"
2368 "1r00.26.SAH.635.A.A"
2369 "1r0c.12.NCD.2002.G.G"
2370 "1r0e.13.FLC.701.A.AB"
2371 "1r0e.30.DFN.702.A.A"
2372 "1r0l.27.NDP.403.D.D"
2373 "1r18.26.SAH.300.A.A"
2374 "1r1d.15.EPE.702.B.B"
2375 "1r1k.33.P1A.3000.D.D"
2376 "1r1m.8.TRS.229.A.A"
2377 "1r20.49.EPH.4000.A.A"
2378 "1r2j.53.FAD.399.A.A"
2379 "1r30.15.DTB.502.A.A"
2380 "1r30.27.SAM.501.A.A"
2381 "1r30.8.SF4.401.A.A"
2382 "1r3w.48.CP3.950.A.A"
2383 "1r4a.32.GNP.1203.C.C"
2384 "1r4n.31.ATP.7.F.EFK"
2385 "1r4w.20.GSH.301.A.AB"
2386 "1r4z.17.RIL.277.A.A"
2387 "1r55.23.097.518.A.A"
2388 "1r5a.23.GTS.1004.A.A"
2389 "1r5o.32.GNP.1986.A.A"
2390 "1r6b.27.ADP.780.X.X"
2391 "1r6d.36.DAU.401.A.A"
2392 "1r6d.44.NAD.400.A.A"
2393 "1r6l.13.NHE.2854.A.A"
2394 "1r6n.41.434.1111.A.A"
2395 "1r6z.23.MAL.727.A.A"
2396 "1r9j.26.TPP.1671.A.AB"
2397 "1r9l.8.BET.1001.A.A"
2398 "1r9s.29.UTP.3000.R.AB"
2399 "1r9u.13.AIB.7.A.A"
2400 "1r9u.15.HYP.10.A.A"
2401 "1r9u.16.DIV.4.A.A"
2402 "1ram.8.DTT.1.A.A"
2403 "1rb8.11.DC.7.X.F"
2404 "1rb8.11.DC.8.X.FJ"
2405 "1rb9.10.SO4.56.A.A"
2406 "1rbo.21.CAP.476.B.B"
2407 "1rbq.38.KEU.810.D.D"
2408 "1rc7.8.TRS.300.A.A"
2409 "1rci.8.BET.200.A.A"
2410 "1rcp.47.HEM.130.A.A"
2411 "1rcq.10.DLY.359.A.A"
2412 "1rcq.30.PLP.358.A.A"
2413 "1rdi.12.MFU.1.1.1"
2414 "1re5.13.CIT.800.C.BCD"
2415 "1ree.15.C4X.401.B.B"
2416 "1ree.9.BEZ.402.B.B"
2417 "1rer.14.NDG.401.B.B"
2418 "1reu.8.MPD.2.A.A"
2419 "1rf1.10.FUC.5.B.BH"
2420 "1rf1.14.NAG.3.B.BH"
2421 "1rf4.27.SPQ.1751.D.D"
2422 "1rf8.27.MTN.320.A.A"
2423 "1rf8.27.MTN.321.A.AB"
2424 "1rf8.44.M7G.325.A.A"
2425 "1rfx.10.PGE.9181.B.B"
2426 "1rg2.11.OTR.996.A.A"
2427 "1rg2.11.OTS.995.A.A"
2428 "1rg2.14.SPM.999.A.A"
2429 "1rgv.8.SF4.101.A.A"
2430 "1rh7.13.P6G.602.B.B"
2431 "1rhc.53.F42.351.A.A"
2432 "1rhf.15.EPE.306.B.B"
2433 "1rhk.17.FPR.505.C.ABC"
2434 "1rid.16.IDS.247.A.AB"
2435 "1rid.19.SGN.246.A.AB"
2436 "1rid.19.SGN.250.A.A"
2437 "1rio.8.MPD.201.A.A"
2438 "1rj4.14.BTB.156.A.AC"
2439 "1rj6.13.AZM.400.A.A"
2440 "1rk2.10.RIB.311.A.A"
2441 "1rk2.27.ADP.310.A.A"
2442 "1rk3.30.VDX.500.A.A"
2443 "1rki.19.P6G.205.B.B"
2444 "1rkx.44.NAD.360.A.A"
2445 "1rl4.13.BRR.401.A.A"
2446 "1rl4.50.BL5.501.A.A"
2447 "1rle.32.GSP.904.A.A"
2448 "1rle.32.GSP.905.B.B"
2449 "1rlj.31.FMN.151.A.A"
2450 "1rlk.10.SO4.201.A.A"
2451 "1rm8.32.BAT.800.A.A"
2452 "1rmg.11.BMA.427.A.A"
2453 "1rmg.11.GLC.433.A.A"
2454 "1rmg.11.MAN.431.A.A"
2455 "1rmg.14.NAG.423.A.A"
2456 "1rmh.11.NIT.6.C.ABC"
2457 "1rml.27.NTS.178.A.A"
2458 "1rmo.13.32T.57.A.A"
2459 "1rms.24.3GP.106.A.A"
2460 "1roz.44.NAD.701.A.A"
2461 "1rp0.10.HTO.450.A.A"
2462 "1rp0.38.AHZ.600.A.A"
2463 "1rp1.14.NAG.500.A.A"
2464 "1rpj.12.ALL.291.A.A"
2465 "1rpn.28.GDP.1604.D.D"
2466 "1rpn.48.NDP.1504.D.AD"
2467 "1rpv.11.SIN.1.A.A"
2468 "1rq5.45.CTT.820.A.A"
2469 "1rq7.28.GDP.380.A.A"
2470 "1rqe.9.OAA.529.A.A"
2471 "1rqi.14.DST.400.B.B"
2472 "1rqi.14.IPR.500.B.B"
2473 "1rqq.35.112.117.E.AE"
2474 "1rqx.15.PLP.401.A.A"
2475 "1rqx.8.MLP.501.A.A"
2476 "1rrj.31.TTC.990.B.A"
2477 "1rrj.32.TTG.991.B.A"
2478 "1rrs.12.HPD.18.C.A"
2479 "1rrv.11.BGC.8.C.A"
2480 "1rrv.14.OMY.6.C.A"
2481 "1rrv.14.OMZ.2.C.AC"
2482 "1rrv.25.TYD.1004.B.B"
2483 "1rrv.9.MLU.1.C.AC"
2484 "1rtf.13.BEN.245.B.B"
2485 "1rts.20.UMP.408.B.AB"
2486 "1rts.32.D16.409.B.B"
2487 "1rtw.14.MP5.1213.A.A"
2488 "1ru8.8.TRS.302.B.B"
2489 "1rv3.15.PLP.500.A.AB"
2490 "1rv6.19.B3P.301.W.WY"
2491 "1rw1.12.IPA.300.A.A"
2492 "1rwf.11.GAD.809.A.A"
2493 "1rwf.11.GCT.811.A.A"
2494 "1rwf.19.ASG.810.A.A"
2495 "1rwj.43.HEM.90.A.A"
2496 "1rwt.42.LUT.2621.C.C"
2497 "1rwt.44.NEX.2623.C.C"
2498 "1rwt.44.XAT.7622.C.CH"
2499 "1rwt.49.LHG.2630.C.C"
2500 "1rww.37.OQB.501.A.AB"
2501 "1rwy.13.PG4.441.C.BC"
2502 "1rx0.53.2MC.400.C.AC"
2503 "1rxe.13.MNB.151.A.A"
2504 "1rxq.9.GLU.501.D.D"
2505 "1ry2.23.AMP.720.A.A"
2506 "1rye.48.NDP.501.B.B"
2507 "1ryi.53.FAD.9400.D.D"
2508 "1rz1.44.NAD.7201.G.GH"
2509 "1rz1.53.FAD.7200.G.G"
2510 "1rz5.43.HEM.401.A.A"
2511 "1rzm.10.PEP.8002.A.A"
2512 "1rzm.12.E4P.8003.A.A"
2513 "1rzu.27.ADP.1531.A.A"
2514 "1s05.55.HEM.130.A.A"
2515 "1s0m.23.BAP.1920.F.B"
2516 "1s0x.32.C3S.1001.A.A"
2517 "1s16.31.ANP.1500.A.AB"
2518 "1s17.16.GNR.601.B.B"
2519 "1s18.8.TRS.2001.A.A"
2520 "1s18.8.TRS.2002.A.AB"
2521 "1s1y.22.HC4.169.A.A"
2522 "1s20.10.TLA.508.H.H"
2523 "1s20.44.NAD.408.H.GH"
2524 "1s2k.13.TYR.1001.A.A"
2525 "1s2n.10.PMS.2284.B.B"
2526 "1s3f.19.SNI.746.B.B"
2527 "1s49.32.GTP.2030.A.A"
2528 "1s4d.26.SAH.6511.M.M"
2529 "1s4e.12.GLA.3500.D.D"
2530 "1s4e.27.ADP.3400.D.D"
2531 "1s4p.13.MMA.902.B.B"
2532 "1s4p.28.GDP.905.B.B"
2533 "1s57.15.EPE.1104.D.AD"
2534 "1s5k.48.COA.601.B.B"
2535 "1s5l.40.BCR.50.K.JKZ"
2536 "1s5l.45.PL9.353.A.A"
2537 "1s5l.64.PHO.351.A.AD"
2538 "1s5l.65.CLA.348.A.ADT"
2539 "1s5l.65.CLA.349.A.ADLT"
2540 "1s5l.65.CLA.350.A.AD"
2541 "1s5l.65.CLA.352.A.ACI"
2542 "1s5l.9.OEC.347.A.AC"
2543 "1s67.43.HEM.2135.U.U"
2544 "1s68.23.AMP.301.A.A"
2545 "1s70.10.PGE.331.A.AB"
2546 "1s76.31.APC.901.R.D"
2547 "1s7g.13.PG4.503.D.D"
2548 "1s7n.48.COA.601.A.A"
2549 "1s89.9.PGA.204.D.CD"
2550 "1sa1.28.GDP.603.D.D"
2551 "1sa1.30.POD.701.D.CD"
2552 "1saz.31.ACP.399.A.A"
2553 "1sb3.15.EPE.1111.A.A"
2554 "1sb3.48.PCD.1920.A.AC"
2555 "1sb3.53.FAD.1900.B.BC"
2556 "1sb3.8.SF4.1910.B.B"
2557 "1sb8.39.UD2.343.A.A"
2558 "1sb8.44.NAD.342.A.A"
2559 "1sbr.18.VIB.503.B.B"
2560 "1sbr.18.VIB.504.B.AB"
2561 "1sbz.31.FMN.1404.D.CD"
2562 "1sc6.44.NAD.2101.A.A"
2563 "1sc7.13.PG4.911.A.A"
2564 "1sc7.25.M38.990.C.A"
2565 "1scf.16.1PE.249.B.BD"
2566 "1sch.43.HEM.300.A.A"
2567 "1sd9.9.SO4.203.A.A"
2568 "1sdd.14.NAG.2186.A.A"
2569 "1sdd.14.NAG.2188.B.B"
2570 "1sdd.14.NDG.2187.B.B"
2571 "1sdi.8.MPD.216.A.A"
2572 "1sdw.36.IYT.701.A.A"
2573 "1se3.20.SIA.400.A.A"
2574 "1sed.8.MPD.706.B.B"
2575 "1sed.8.MPD.713.B.BC"
2576 "1ses.30.AHX.422.A.A"
2577 "1seu.38.SA3.990.D.A"
2578 "1sez.21.TON.603.A.A"
2579 "1sez.22.OMN.601.A.A"
2580 "1sez.53.FAD.600.A.A"
2581 "1sfc.8.MPD.926.F.BCEF"
2582 "1sfc.8.MPD.927.A.AIJ"
2583 "1sfc.8.MPD.928.A.AI"
2584 "1sfc.8.MPD.929.K.K"
2585 "1sfc.8.MPD.931.K.JKL"
2586 "1sfj.11.DHK.239.A.A"
2587 "1sfx.8.EDO.403.A.A"
2588 "1sg4.57.CO8.701.B.B"
2589 "1sgc.13.CSI.2.B.AB"
2590 "1sgj.9.OAA.285.A.A"
2591 "1sgx.24.5GP.904.A.A"
2592 "1sgx.24.5GP.914.B.B"
2593 "1shj.16.NXN.401.A.A"
2594 "1si8.43.HEM.501.A.AD"
2595 "1sid.11.GAL.385.A.A"
2596 "1sid.20.SIA.384.A.AB"
2597 "1six.28.DUP.170.A.A"
2598 "1six.8.TRS.172.A.A"
2599 "1sjn.28.DUP.1170.A.ABC"
2600 "1sjn.8.TRS.1171.A.ABC"
2601 "1sjw.28.NGV.333.A.A"
2602 "1sk6.22.CMP.289.A.A"
2603 "1sk6.9.POP.893.A.A"
2604 "1sk7.43.HEM.300.A.A"
2605 "1skb.14.NAG.502.A.A"
2606 "1skb.14.NDG.507.A.A"
2607 "1skm.12.HCX.7.D.A"
2608 "1skn.16.LDA.16.P.P"
2609 "1sl6.10.FUC.13.A.A"
2610 "1sl6.11.GAL.11.A.A"
2611 "1sl6.15.NDG.12.A.A"
2612 "1sme.13.STA.350.C.AC"
2613 "1smk.13.CIT.1313.C.C"
2614 "1smo.10.TLA.726.B.AB"
2615 "1smr.16.LPL.6.B.AB"
2616 "1sn5.69.T3.601.C.AC"
2617 "1snn.14.5RP.401.A.A"
2618 "1sny.48.NAP.400.A.A"
2619 "1so0.12.GAL.700.C.C"
2620 "1so2.24.HG9.451.B.B"
2621 "1so2.30.666.462.B.B"
2622 "1sp3.43.HEM.805.A.A"
2623 "1sp4.41.EP2.48.B.AB"
2624 "1spg.43.HEM.144.A.A"
2625 "1spv.12.MES.201.A.A"
2626 "1sq5.15.PAU.6003.B.B"
2627 "1sq5.27.ADP.5002.B.B"
2628 "1sqf.27.SAM.430.A.A"
2629 "1sqi.31.869.1502.B.B"
2630 "1sql.11.GUN.1010.J.IJ"
2631 "1sql.11.GUN.1011.J.JK"
2632 "1sqs.10.TLA.601.A.AB"
2633 "1srq.8.MPD.9004.C.C"
2634 "1ss4.13.CIT.431.A.AB"
2635 "1ss9.36.UPF.401.A.A"
2636 "1ssp.12.ORP.5.A.E"
2637 "1sst.48.COA.500.C.AC"
2638 "1su2.31.ATP.257.B.AB"
2639 "1su3.12.EPE.600.B.B"
2640 "1sus.26.SAH.301.A.A"
2641 "1sus.63.SPF.401.A.A"
2642 "1suw.48.NAP.3078.D.AD"
2643 "1svb.14.NAG.400.A.A"
2644 "1svi.28.GDP.401.A.A"
2645 "1svm.31.ATP.800.A.AF"
2646 "1swg.16.BTN.900.D.AD"
2647 "1sxj.27.ADP.805.E.E"
2648 "1sxj.31.AGS.801.A.AB"
2649 "1sxj.31.AGS.802.B.BC"
2650 "1sxj.31.AGS.803.C.CD"
2651 "1sxj.31.AGS.804.D.DE"
2652 "1sy7.43.HEM.1882.B.B"
2653 "1sy7.44.HDD.1881.B.B"
2654 "1syo.14.NAG.601.A.A"
2655 "1syo.14.NDG.501.A.A"
2656 "1syo.16.M6P.500.A.AB"
2657 "1sz2.12.BGC.2001.B.AB"
2658 "1szg.35.FNS.9570.B.B"
2659 "1szk.16.PMP.753.D.CD"
2660 "1szo.13.CAX.5003.C.C"
2661 "1szz.27.BB2.517.E.E"
2662 "1t0f.8.MPD.1008.A.A"
2663 "1t0i.31.FMN.200.A.AB"
2664 "1t0o.11.BMA.702.A.A"
2665 "1t0o.12.GAL.901.A.A"
2666 "1t0p.14.NAG.302.B.B"
2667 "1t0s.8.BML.331.B.AB"
2668 "1t0s.8.BML.332.B.B"
2669 "1t0t.22.P33.1572.V.V"
2670 "1t0w.28.NAG.36.A.A"
2671 "1t13.21.INI.204.D.CD"
2672 "1t27.54.PCW.501.A.A"
2673 "1t2a.28.GDP.1102.B.B"
2674 "1t2a.48.NDP.1101.B.BC"
2675 "1t2w.9.GLU.333.A.A"
2676 "1t32.49.OHH.901.A.A"
2677 "1t36.21.U.1091.A.A"
2678 "1t36.27.ADP.1088.A.A"
2679 "1t36.9.NET.1090.A.A"
2680 "1t36.9.ORN.1089.A.A"
2681 "1t3i.15.PLP.600.A.AB"
2682 "1t3i.32.2OS.602.A.A"
2683 "1t3q.44.MCN.4920.E.DE"
2684 "1t3q.53.FAD.4932.F.DF"
2685 "1t43.26.SAH.300.A.A"
2686 "1t47.23.NTD.551.A.A"
2687 "1t57.31.FMN.201.B.B"
2688 "1t5c.18.PIN.604.A.A"
2689 "1t5c.27.ADP.600.A.A"
2690 "1t5g.12.ARG.1002.C.C"
2691 "1t60.8.MPD.5008.M.MOP"
2692 "1t6b.13.PG4.804.X.X"
2693 "1t6n.13.FLC.500.B.B"
2694 "1t6z.27.RBF.596.B.B"
2695 "1t7d.12.5PG.4.C.AC"
2696 "1t7p.30.DG3.23.P.A"
2697 "1t84.40.WSK.108.A.A"
2698 "1t8i.26.EHD.990.D.A"
2699 "1t8s.23.FMP.503.C.CD"
2700 "1t8u.15.UAP.1.B.B"
2701 "1t8u.16.IDS.3.B.B"
2702 "1t8u.19.SGN.2.B.B"
2703 "1t8u.27.A3P.602.B.A"
2704 "1t8u.27.A3P.603.B.B"
2705 "1t8z.37.12P.1001.E.ABCDE"
2706 "1t90.44.NAD.4490.D.D"
2707 "1t9d.14.P25.698.B.B"
2708 "1t9d.26.1MM.1695.B.AB"
2709 "1t9d.53.FAD.1701.B.AB"
2710 "1t9d.9.PYD.1703.B.AB"
2711 "1tae.44.NAD.403.C.C"
2712 "1taq.20.BGL.833.A.A"
2713 "1tco.15.MYR.508.B.B"
2714 "1tcr.10.FUC.217.A.B"
2715 "1tcr.14.NAG.218.A.A"
2716 "1tcs.48.NDP.280.A.A"
2717 "1td2.12.PXL.288.A.A"
2718 "1tdh.8.TRS.2000.A.A"
2719 "1tdj.15.PLP.962.A.A"
2720 "1te2.8.PGA.711.A.A"
2721 "1ted.16.MYR.3048.D.D"
2722 "1tex.23.TRE.501.A.AB"
2723 "1tez.19.C.13.I.A"
2724 "1tez.22.G.14.I.A"
2725 "1tez.26.HDF.8486.D.D"
2726 "1tez.53.FAD.8485.D.D"
2727 "1tf9.13.PHI.913.A.A"
2728 "1tfk.12.MES.1001.B.AB"
2729 "1tg5.39.645.501.A.A"
2730 "1tg6.10.FME.1100.D.A"
2731 "1tg6.10.FME.1101.D.B"
2732 "1tg6.10.FME.1102.D.C"
2733 "1tg6.10.FME.1103.D.D"
2734 "1tg6.10.FME.1104.D.E"
2735 "1tg6.10.FME.1105.D.F"
2736 "1tg6.10.FME.1106.D.G"
2737 "1tg7.11.BMA.7003.A.A"
2738 "1tg7.11.MAN.3007.A.A"
2739 "1tg7.14.NAG.3002.A.A"
2740 "1tgy.14.R1P.2254.B.AB"
2741 "1tgy.8.URA.2255.B.B"
2742 "1thg.14.NAG.990.A.A"
2743 "1ti1.12.D12.190.A.A"
2744 "1ti2.47.MGD.901.A.A"
2745 "1ti4.8.SF4.806.B.B"
2746 "1tiq.22.COA.303.A.A"
2747 "1tiq.8.DTT.1202.A.A"
2748 "1tj2.53.FAD.2001.A.A"
2749 "1tj5.23.SUC.245.A.A"
2750 "1tjy.10.PAV.400.A.A"
2751 "1tk2.11.DPN.4.B.AB"
2752 "1tk2.8.ORN.7.B.AB"
2753 "1tkg.29.SSA.500.A.A"
2754 "1tkk.9.GLU.2479.E.E"
2755 "1tl2.15.NDG.241.A.A"
2756 "1tl8.24.AI3.901.D.A"
2757 "1tl9.11.AR7.358.B.AB"
2758 "1tlf.26.IPT.998.A.A"
2759 "1tlg.12.GAL.126.A.A"
2760 "1tll.31.FMN.1451.A.A"
2761 "1tll.48.NAP.1453.A.A"
2762 "1tll.53.FAD.1452.A.A"
2763 "1tlw.17.THM.799.B.B"
2764 "1tmb.11.DPN.49.T.HT"
2765 "1tmb.13.0MG.48.T.HT"
2766 "1tmb.14.VLT.50.T.HT"
2767 "1tmo.47.2MD.799.A.A"
2768 "1tmt.11.DPN.1.I.HI"
2769 "1tmx.37.HGX.851.A.AB"
2770 "1tmx.9.BEZ.881.A.A"
2771 "1tny.12.MES.380.F.F"
2772 "1tny.29.MGM.381.F.EFO"
2773 "1to9.12.HMH.302.B.B"
2774 "1tou.21.B1V.501.A.A"
2775 "1tp7.17.DMX.500.A.A"
2776 "1tps.10.OSL.246.B.A"
2777 "1tps.13.YNM.252.B.AB"
2778 "1tps.8.DLE.247.B.AB"
2779 "1tpv.10.PGH.250.A.A"
2780 "1tpy.20.16A.1901.A.A"
2781 "1tpy.26.SAH.1900.A.A"
2782 "1tpz.28.GDP.2500.B.B"
2783 "1tpz.8.MPD.1000.B.B"
2784 "1trb.53.FAD.500.A.A"
2785 "1trr.15.TRP.109.A.AB"
2786 "1ttt.11.PHE.77.D.A"
2787 "1ttv.54.IMY.120.A.A"
2788 "1tu2.75.HEC.255.B.AB"
2789 "1tu9.43.HEM.301.A.A"
2790 "1tuf.13.AZ1.503.B.AB"
2791 "1tuj.22.TSD.124.A.A"
2792 "1tuv.13.VK3.4558.A.A"
2793 "1tuy.27.ADP.401.A.A"
2794 "1tvc.86.FDA.252.A.A"
2795 "1tve.21.178.2360.B.B"
2796 "1tvf.9.UNL.901.B.B"
2797 "1tvp.15.EPE.700.A.A"
2798 "1tw2.26.SAH.635.A.A"
2799 "1tw2.43.ERT.600.A.A"
2800 "1twq.19.AMU.995.P.AP"
2801 "1tx4.28.GDP.680.B.AB"
2802 "1txc.21.2AN.717.B.AB"
2803 "1txc.21.2AN.718.B.B"
2804 "1ty8.27.ADP.285.A.A"
2805 "1ty9.31.FMN.251.A.AB"
2806 "1tz6.31.ACP.501.B.B"
2807 "1tz7.8.MPD.3282.A.A"
2808 "1tzf.36.C5G.401.A.A"
2809 "1tzx.13.CIT.500.B.AB"
2810 "1u08.15.PLP.400.A.AB"
2811 "1u0a.11.BGC.4023.B.B"
2812 "1u0j.27.ADP.491.A.A"
2813 "1u0l.28.GDP.299.A.A"
2814 "1u0m.19.15P.1000.A.A"
2815 "1u0y.10.PG4.339.A.A"
2816 "1u0y.23.PA7.338.A.A"
2817 "1u22.32.THG.773.A.A"
2818 "1u22.8.HCS.772.A.A"
2819 "1u28.48.NAP.400.C.BC"
2820 "1u2z.26.SAH.802.B.AB"
2821 "1u31.48.NAP.400.B.B"
2822 "1u3d.12.NDS.512.A.A"
2823 "1u3d.31.ANP.511.A.A"
2824 "1u3d.53.FAD.510.A.A"
2825 "1u3e.8.TRS.404.M.M"
2826 "1u3f.27.ADP.201.A.A"
2827 "1u4j.12.MAN.1008.B.AB"
2828 "1u4m.31.H3S.301.A.A"
2829 "1u4o.16.NDD.401.A.A"
2830 "1u4o.8.MPD.502.A.A"
2831 "1u59.35.STU.100.A.A"
2832 "1u5r.31.ATP.412.B.B"
2833 "1u5u.43.HEM.999.A.A"
2834 "1u6t.13.CIT.200.A.A"
2835 "1u7g.20.BOG.400.A.A"
2836 "1u7h.44.NAD.801.B.AB"
2837 "1u7h.8.MPD.905.B.B"
2838 "1u7l.10.TLA.1343.A.A"
2839 "1u7z.39.PMT.2500.C.C"
2840 "1u8g.46.KI2.1.I.AB"
2841 "1u8v.53.FAD.492.A.AB"
2842 "1u8v.8.SF4.491.A.A"
2843 "1u8x.16.G6P.902.X.X"
2844 "1u8x.44.NAD.900.X.X"
2845 "1u8y.32.GNP.202.B.B"
2846 "1u9z.14.R5P.5301.A.A"
2847 "1ua0.14.AF.333.C.A"
2848 "1ua1.14.AF.327.C.A"
2849 "1ua2.31.ATP.382.B.B"
2850 "1ua4.12.BGC.2457.A.A"
2851 "1ua4.12.GLC.1457.A.A"
2852 "1ua4.23.AMP.1456.A.A"
2853 "1ua7.10.G6D.505.A.A"
2854 "1ua7.11.ACI.504.A.A"
2855 "1ua7.11.BGC.506.A.A"
2856 "1ua7.11.GLC.503.A.A"
2857 "1uas.13.GLA.1501.A.A"
2858 "1uay.19.ADN.1002.B.B"
2859 "1ub2.43.HEM.721.A.A"
2860 "1ub3.13.HPD.804.D.D"
2861 "1ubx.24.FPP.401.A.A"
2862 "1uc4.91.CNC.3601.E.EL"
2863 "1uc9.27.ADP.1300.B.B"
2864 "1udx.8.MPD.501.A.A"
2865 "1udy.53.FAD.3399.D.ACD"
2866 "1udy.57.CS8.3400.D.D"
2867 "1ued.13.PG4.5502.B.B"
2868 "1ued.43.HEM.2430.B.B"
2869 "1uf8.15.ING.999.A.AB"
2870 "1uf9.31.ATP.500.C.C"
2871 "1ufy.12.MES.302.A.A"
2872 "1ugp.12.BUA.1302.A.AB"
2873 "1uhe.13.NSN.25.A.AB"
2874 "1uhk.37.CZN.1001.A.A"
2875 "1uhv.9.DFX.3277.A.A"
2876 "1ui1.8.SF4.210.A.A"
2877 "1uj6.14.A5P.228.A.A"
2878 "1ujw.16.GP1.801.A.A"
2879 "1ujw.16.LDA.601.A.A"
2880 "1uk1.29.FRQ.501.A.A"
2881 "1ukb.9.BEZ.1300.A.A"
2882 "1ukc.14.NAG.609.A.A"
2883 "1ukk.9.TRS.501.B.AB"
2884 "1ukm.14.NAG.1022.B.B"
2885 "1ukv.20.GER.1206.Y.GY"
2886 "1ukv.28.GDP.1207.Y.Y"
2887 "1ukw.53.FAD.421.B.AB"
2888 "1uky.27.ADP.205.A.A"
2889 "1ulj.12.BNL.601.A.A"
2890 "1ulm.15.NAG.303.A.A"
2891 "1ulv.32.ACR.3000.A.A"
2892 "1um0.31.FMN.2400.B.BC"
2893 "1um8.27.ADP.487.A.A"
2894 "1umc.8.4MV.1403.D.AD"
2895 "1umd.26.TDP.2402.C.BC"
2896 "1umi.14.NAG.299.A.A"
2897 "1umi.15.NDG.298.A.A"
2898 "1umz.11.BGC.1276.A.A"
2899 "1umz.11.GAL.1281.A.A"
2900 "1umz.14.NAG.1273.A.A"
2901 "1umz.9.XYS.1279.A.A"
2902 "1un9.31.ANP.1551.A.A"
2903 "1unq.28.4IP.1117.A.A"
2904 "1uo9.8.SIN.313.A.A"
2905 "1uod.10.G3H.1369.A.A"
2906 "1uon.28.CH1.2267.A.A"
2907 "1uou.16.CMU.1481.A.A"
2908 "1up3.11.BGC.383.A.A"
2909 "1up3.11.SGC.382.A.A"
2910 "1up3.13.1PG.388.A.A"
2911 "1up6.16.G6P.1418.A.A"
2912 "1up6.44.NAD.1416.A.A"
2913 "1upd.43.HEC.1110.A.A"
2914 "1upr.28.4IP.2154.A.A"
2915 "1uqr.8.TRS.1149.B.ABC"
2916 "1ur2.10.XYS.1379.A.A"
2917 "1ur2.9.AHR.1382.A.A"
2918 "1ur2.9.XYP.1377.A.A"
2919 "1urg.23.MAL.1403.A.A"
2920 "1url.20.SIA.1004.B.AB"
2921 "1urx.10.AAL.1291.A.A"
2922 "1urx.11.GAL.1296.A.A"
2923 "1urx.12.GLA.1292.A.A"
2924 "1us3.8.TRS.1608.A.A"
2925 "1us5.10.GLU.1315.A.A"
2926 "1usc.31.FMN.1179.A.A"
2927 "1usx.20.DAN.1570.A.A"
2928 "1usx.20.SIA.1571.A.AB"
2929 "1usy.11.HIS.1205.E.BE"
2930 "1usy.11.HIS.1275.C.CG"
2931 "1ute.14.NAG.504.A.A"
2932 "1utf.15.TRP.81.A.AB"
2933 "1utr.34.PCB.78.A.AB"
2934 "1utv.13.TRP.281.V.LV"
2935 "1uux.24.MTE.1164.A.A"
2936 "1uv4.8.EDO.1297.A.A"
2937 "1uvc.20.STE.1092.A.A"
2938 "1uvk.32.GTP.1.B.A"
2939 "1uvk.9.POP.1667.B.C"
2940 "1uvx.43.HEM.1122.A.A"
2941 "1uvy.43.HEM.1117.A.A"
2942 "1uwv.8.SF4.1432.A.A"
2943 "1uwy.14.NAG.1403.A.A"
2944 "1ux7.9.XYP.1133.A.A"
2945 "1ux8.43.HEM.700.A.A"
2946 "1uxa.20.SIA.1366.A.AB"
2947 "1uxk.44.NAD.1309.C.C"
2948 "1uxp.23.AMP.1502.A.A"
2949 "1uxp.48.NAP.1503.A.A"
2950 "1uxx.9.XYP.1135.X.X"
2951 "1uy4.9.XYP.1151.A.A"
2952 "1uyn.26.CXE.2085.X.X"
2953 "1uyq.11.G2F.2000.A.A"
2954 "1uyq.24.NFG.3000.A.A"
2955 "1uyz.10.XYP.1137.A.A"
2956 "1uyz.9.XYP.1138.A.B"
2957 "1uz4.11.IFL.1432.A.A"
2958 "1uzg.10.FUL.1397.A.A"
2959 "1uzg.14.NAG.1395.A.A"
2960 "1uzn.30.NAP.1249.A.A"
2961 "1uzr.13.CIT.1294.A.A"
2962 "1uzx.12.MES.1160.A.A"
2963 "1v03.12.BGC.1498.A.A"
2964 "1v08.14.NTZ.1503.A.A"
2965 "1v0j.11.BCN.1394.A.A"
2966 "1v0j.53.FAD.1393.A.A"
2967 "1v0o.24.INR.2638.A.A"
2968 "1v0y.20.HI5.1515.A.A"
2969 "1v1a.12.KDG.1302.A.A"
2970 "1v1a.27.ADP.1303.A.A"
2971 "1v1f.8.MPD.1212.A.A"
2972 "1v26.15.MYR.1001.A.A"
2973 "1v26.23.AMP.1002.A.A"
2974 "1v2a.23.GTS.4001.D.D"
2975 "1v2b.12.GLC.1203.A.A"
2976 "1v2f.11.HCI.1520.B.AB"
2977 "1v2f.15.PLP.1510.B.AB"
2978 "1v2g.10.OCA.201.A.A"
2979 "1v2x.27.SAM.400.A.A"
2980 "1v30.13.NHE.2854.A.A"
2981 "1v34.29.UTP.3000.A.A"
2982 "1v3d.14.NAG.3081.A.A"
2983 "1v3d.20.DAN.1191.A.A"
2984 "1v3i.11.GLC.496.A.A"
2985 "1v3i.12.BGC.499.A.A"
2986 "1v3s.31.ATP.400.C.AC"
2987 "1v3w.9.GOL.1001.A.A"
2988 "1v47.27.ADX.564.A.A"
2989 "1v4u.43.HEM.147.B.B"
2990 "1v59.23.NAD.483.B.B"
2991 "1v59.53.FAD.481.B.AB"
2992 "1v5d.18.PIN.500.B.B"
2993 "1v6v.9.AHR.449.A.A"
2994 "1v6v.9.XYP.456.A.A"
2995 "1v71.15.PLP.350.A.A"
2996 "1v72.15.PLP.513.A.A"
2997 "1v74.16.1PE.1001.A.A"
2998 "1v7w.15.NAG.1005.A.A"
2999 "1v7w.15.NDG.1004.A.A"
3000 "1v84.11.GAL.507.B.B"
3001 "1v84.15.NAG.508.B.AB"
3002 "1v84.25.UDP.504.B.B"
3003 "1v8b.19.ADN.1502.B.B"
3004 "1v8f.19.P6G.1601.A.A"
3005 "1v8f.8.144.1501.A.A"
3006 "1v8m.36.APR.619.A.A"
3007 "1v8q.8.DTT.101.D.AD"
3008 "1v99.12.MES.2001.A.AB"
3009 "1v99.12.MES.2002.F.DF"
3010 "1v99.12.MES.2003.B.BC"
3011 "1v99.12.MES.2004.D.DE"
3012 "1v9a.13.FLC.602.B.B"
3013 "1v9a.26.SAH.502.B.B"
3014 "1v9h.21.U5P.1001.A.A"
3015 "1v9l.44.NAD.2430.C.C"
3016 "1v9n.48.NDP.401.A.A"
3017 "1v9p.22.AMP.2700.B.B"
3018 "1v9t.10.NIT.5.C.BC"
3019 "1v9y.43.HEM.1140.A.A"
3020 "1va5.20.SOG.1002.B.B"
3021 "1va5.20.SOG.1004.B.AB"
3022 "1vai.13.MCM.6.C.BC"
3023 "1vb3.12.KPA.500.A.A"
3024 "1vbh.10.PEP.3000.A.A"
3025 "1vbi.44.NAD.401.A.A"
3026 "1vbj.13.CIT.4001.A.A"
3027 "1vbj.48.NAP.3001.A.A"
3028 "1vbk.8.MRD.1002.A.A"
3029 "1vbn.35.YSA.1002.B.B"
3030 "1vbs.11.NIT.6.B.AB"
3031 "1vbt.11.NIT.5.C.ABC"
3032 "1vbw.10.TLA.1101.A.A"
3033 "1vc9.31.ATP.1001.A.A"
3034 "1vcf.31.FMN.502.B.B"
3035 "1vci.31.ATP.374.A.A"
3036 "1vco.10.GLN.610.A.A"
3037 "1vd1.23.AMP.295.A.A"
3038 "1vdc.53.FAD.400.A.A"
3039 "1vdn.13.MCM.6.B.AB"
3040 "1ve3.27.SAM.302.A.A"
3041 "1ve5.15.PLP.1413.C.C"
3042 "1vec.10.TLA.2001.B.B"
3043 "1vem.11.GLC.904.A.A"
3044 "1vf1.20.GSH.2457.A.A"
3045 "1vf5.54.OPC.1307.Q.NOPQ"
3046 "1vf5.55.PL9.1305.Q.NOQ"
3047 "1vfg.31.APC.1500.B.B"
3048 "1vfr.31.FMN.454.A.AB"
3049 "1vfs.22.DCS.1401.B.AB"
3050 "1vg0.20.GER.952.A.A"
3051 "1vg9.22.P33.3306.F.EF"
3052 "1vg9.28.GDP.2305.F.F"
3053 "1vgv.39.UD1.385.B.B"
3054 "1vh3.72.CMK.263.B.AB"
3055 "1vhl.27.ADP.217.A.A"
3056 "1vhm.12.MES.194.A.A"
3057 "1vhn.31.FMN.322.A.A"
3058 "1vhz.18.APR.197.A.AB"
3059 "1vi0.61.DCC.205.A.AB"
3060 "1vi2.44.NAD.300.A.A"
3061 "1vit.14.NAG.501.F.F"
3062 "1viw.14.NAG.511.B.B"
3063 "1vj7.28.GDP.1998.B.B"
3064 "1vj7.31.GPX.1999.B.B"
3065 "1vjb.29.OHT.100.A.A"
3066 "1vje.9.MSE.301.A.AB"
3067 "1vjj.28.GDP.1104.B.B"
3068 "1vjo.16.PLP.400.A.A"
3069 "1vjt.36.NAD.500.A.A"
3070 "1vjw.8.SF4.61.A.A"
3071 "1vk6.8.MPD.303.A.A"
3072 "1vk8.12.UNL.400.A.AC"
3073 "1vk9.29.UNL.201.A.A"
3074 "1vke.8.MPD.123.D.ACD"
3075 "1vkf.13.CIT.503.D.D"
3076 "1vkj.27.A3P.602.A.A"
3077 "1vkj.27.A3P.603.A.B"
3078 "1vkj.27.A3P.604.A.C"
3079 "1vkm.13.UNL.600.A.A"
3080 "1vko.44.NAD.601.A.A"
3081 "1vko.9.POP.602.A.A"
3082 "1vky.9.UNL.350.A.A"
3083 "1vl0.17.UNL.301.A.A"
3084 "1vl0.44.NAI.300.A.A"
3085 "1vl1.13.CIT.300.A.A"
3086 "1vl3.61.DEU.19.B.AB"
3087 "1vl8.48.NAP.274.A.A"
3088 "1vlh.22.PNS.200.A.AE"
3089 "1vlj.48.NAP.800.A.A"
3090 "1vlp.12.MES.502.A.A"
3091 "1vlt.9.ASP.189.B.AB"
3092 "1vm6.44.NAD.300.A.A"
3093 "1vma.13.CIT.295.B.B"
3094 "1vmf.15.EPE.135.C.BC"
3095 "1vmg.9.UNL.85.A.A"
3096 "1vmk.11.GUN.300.A.A"
3097 "1vp4.15.PLP.501.A.AB"
3098 "1vp5.48.NAP.300.A.A"
3099 "1vp6.22.CMP.360.C.C"
3100 "1vp8.31.FMN.500.A.A"
3101 "1vpa.29.CTP.500.A.A"
3102 "1vpd.10.TLA.501.A.A"
3103 "1vpe.11.3PG.401.A.A"
3104 "1vpe.31.ANP.400.A.A"
3105 "1vpm.48.COA.200.A.A"
3106 "1vps.11.GAL.2.A.A"
3107 "1vps.20.SIA.1.A.AB"
3108 "1vps.20.SIA.4.A.A"
3109 "1vpx.10.GOL.219.K.K"
3110 "1vq0.13.UNL.302.A.A"
3111 "1vq2.20.DDN.308.A.A"
3112 "1vqs.10.SO4.105.B.B"
3113 "1vqs.8.MPD.106.B.B"
3114 "1vqv.9.PO4.1004.B.B"
3115 "1vr0.10.3SL.300.A.A"
3116 "1vr3.9.UNL.201.A.A"
3117 "1vra.10.UNL.199.A.A"
3118 "1vrf.73.HEM.148.A.A"
3119 "1vrl.24.HPD.18.C.A"
3120 "1vrm.15.UNL.4.A.A"
3121 "1vrm.8.MPD.3.A.A"
3122 "1vrm.8.MRD.2.A.A"
3123 "1vrp.27.ADP.401.B.B"
3124 "1vrp.9.IOM.402.B.B"
3125 "1vs1.10.PEP.304.C.C"
3126 "1vse.15.EPE.261.A.A"
3127 "1vsg.14.NAG.366.A.A"
3128 "1vt4.30.DTP.1442.I.I"
3129 "1vwe.12.ACE.0.P.P"
3130 "1vwi.14.LEA.2.M.M"
3131 "1vwj.14.LEA.2.M.M"
3132 "1vwk.14.LEA.2.M.M"
3133 "1vwl.14.LEA.2.M.M"
3134 "1vwq.14.LEA.2.P.P"
3135 "1vwr.14.LEA.2.P.P"
3136 "1vyd.43.HEM.1117.A.A"
3137 "1vyf.40.OLA.1134.A.A"
3138 "1vyi.12.GOL.1298.A.A"
3139 "1vz5.8.SIN.1300.C.C"
3140 "1vzg.13.FC6.1130.A.A"
3141 "1w07.53.FAD.1660.A.AB"
3142 "1w0h.23.AMP.1002.A.A"
3143 "1w0o.20.DAN.1778.A.A"
3144 "1w0o.21.SIA.1783.A.A"
3145 "1w0z.29.SI1.1245.U.U"
3146 "1w1a.15.NDG.1261.1.1"
3147 "1w1g.33.4PT.1550.A.A"
3148 "1w1m.11.EUG.1562.A.A"
3149 "1w1m.53.FAD.1561.A.A"
3150 "1w1r.14.NAG.1539.A.A"
3151 "1w1r.32.ZEA.1536.A.A"
3152 "1w1r.53.FAD.1535.A.A"
3153 "1w1w.31.AGS.2224.A.AB"
3154 "1w1y.19.TYP.1506.B.B"
3155 "1w27.8.DTT.1717.A.AB"
3156 "1w2c.24.I3P.1463.A.A"
3157 "1w2c.31.ANP.1462.A.A"
3158 "1w2h.21.ATM.1210.A.A"
3159 "1w2l.43.HEM.1100.A.A"
3160 "1w2l.8.TRS.1101.A.A"
3161 "1w2t.11.GLA.1434.D.D"
3162 "1w2t.23.SUC.1433.D.D"
3163 "1w2u.12.BGC.301.A.A"
3164 "1w2u.13.PG4.501.A.A"
3165 "1w3f.26.NLC.1320.A.A"
3166 "1w3m.15.LNG.0.G.BGH"
3167 "1w3m.8.LNG.0.A.A"
3168 "1w3m.9.LNG.0.B.B"
3169 "1w3r.12.2MN.1198.A.A"
3170 "1w3t.11.RSH.1295.A.A"
3171 "1w57.19.GPP.1374.A.A"
3172 "1w57.21.C5P.1372.A.A"
3173 "1w58.32.G2P.1362.1.1"
3174 "1w5c.43.HEC.1138.T.T"
3175 "1w5f.32.G2P.500.A.A"
3176 "1w5t.27.ADP.700.C.C"
3177 "1w5u.8.DLE.4.B.ABC"
3178 "1w61.8.PYC.700.A.A"
3179 "1w66.12.DKA.301.A.A"
3180 "1w6f.10.ISZ.1276.A.A"
3181 "1w6i.11.STA.1333.B.AB"
3182 "1w6k.20.BOG.1735.A.A"
3183 "1w6k.31.LAN.1740.A.A"
3184 "1w6u.55.HXC.1331.B.BC"
3185 "1w6u.56.NAP.1330.B.B"
3186 "1w7c.10.IMD.821.A.A"
3187 "1w7i.27.ADP.1796.A.A"
3188 "1w7k.27.ADP.1421.A.A"
3189 "1w7o.43.HEC.1120.A.A"
3190 "1w7q.11.D4P.11.A.AB"
3191 "1w7q.12.D3P.8.A.AB"
3192 "1w7r.11.D4P.11.A.AB"
3193 "1w7r.12.D3P.10.A.AB"
3194 "1w87.48.NAP.305.A.AB"
3195 "1w87.53.FAD.304.A.AB"
3196 "1w8g.13.ICT.1230.A.A"
3197 "1w8g.15.PLP.1229.A.A"
3198 "1w8o.13.CIT.1649.A.A"
3199 "1w8o.23.LBT.1648.A.A"
3200 "1w96.37.S1A.1567.A.A"
3201 "1w99.8.P6G.1667.A.A"
3202 "1w9m.8.SF4.1554.A.A"
3203 "1w9m.9.FS2.1555.A.A"
3204 "1w9q.9.BEZ.1274.A.A"
3205 "1w9t.10.XYS.1146.A.A"
3206 "1w9t.9.XYP.1148.A.A"
3207 "1w9u.10.UN1.1438.C.AC"
3208 "1w9u.14.0AR.1434.C.AC"
3209 "1w9v.12.MEA.1435.C.A"
3210 "1w9v.15.VR0.1434.C.A"
3211 "1w9v.8.IAS.1437.C.A"
3212 "1waq.8.MPD.1122.A.A"
3213 "1waw.10.UN1.1396.B.AB"
3214 "1waw.14.0AR.1392.B.AB"
3215 "1wb0.12.MEA.1389.B.A"
3216 "1wb0.15.VR0.1388.B.A"
3217 "1wb0.8.IAS.1390.B.A"
3218 "1wb3.32.GNP.1469.A.A"
3219 "1wb5.15.SYR.2086.A.A"
3220 "1wb8.10.PMS.213.A.AB"
3221 "1wc6.31.TAT.2199.B.B"
3222 "1wct.62.GTH.10.A.A"
3223 "1wd5.12.MES.2955.A.A"
3224 "1wdi.13.CIT.1322.A.A"
3225 "1wdl.24.N8E.1003.A.A"
3226 "1wdl.24.N8E.1004.A.AB"
3227 "1wdl.35.NAD.1001.A.A"
3228 "1wdm.51.ACO.3001.C.C"
3229 "1wdn.9.GLN.227.A.A"
3230 "1wdw.15.PLP.400.B.B"
3231 "1wdy.67.25A.1001.A.A"
3232 "1we1.43.HEM.300.A.A"
3233 "1we5.12.MES.806.F.F"
3234 "1wf3.32.GNP.501.A.A"
3235 "1wf4.27.ADP.6551.f.f"
3236 "1wg8.27.SAM.3142.A.A"
3237 "1wht.14.NAG.2911.B.B"
3238 "1wiy.43.HEM.390.A.A"
3239 "1wk9.30.TSB.999.A.A"
3240 "1wkh.25.PPE.1513.B.AB"
3241 "1wkk.28.GDP.1001.A.A"
3242 "1wkm.9.MET.2298.B.B"
3243 "1wkr.12.STA.806.I.AI"
3244 "1wl4.48.COA.1001.A.A"
3245 "1wle.29.SRP.901.B.B"
3246 "1wlj.21.U5P.300.A.A"
3247 "1wlk.31.FMN.3123.C.CD"
3248 "1wms.28.GDP.1001.A.A"
3249 "1wmz.15.NGA.503.C.C"
3250 "1wn3.55.HXC.2004.D.BCD"
3251 "1wnb.44.NAD.2001.B.B"
3252 "1wnz.26.2VA.901.A.A"
3253 "1wog.8.16D.1402.B.B"
3254 "1wop.34.FFO.2887.A.A"
3255 "1woq.12.BGC.291.B.B"
3256 "1wox.43.HEM.300.A.A"
3257 "1wpl.13.3PO.2008.I.CHI"
3258 "1wpl.17.HBI.1008.I.IJT"
3259 "1wpq.10.13P.2001.B.B"
3260 "1wpq.44.NAD.3002.B.B"
3261 "1wpr.10.PMS.1001.A.A"
3262 "1wpx.14.NAG.810.A.A"
3263 "1wra.11.PC.501.A.A"
3264 "1wra.8.MPD.505.A.A"
3265 "1wri.9.BEN.503.A.A"
3266 "1wrl.28.TFP.209.F.EF"
3267 "1wrm.12.MES.164.A.A"
3268 "1ws1.27.BB2.400.A.A"
3269 "1ws5.13.MMA.503.E.E"
3270 "1wsv.33.THH.3001.A.A"
3271 "1wta.10.ADE.1300.A.A"
3272 "1wu5.10.XYP.501.A.A"
3273 "1wub.49.OTP.1001.A.A"
3274 "1wug.30.NP1.201.A.A"
3275 "1wuh.8.MPD.2002.S.S"
3276 "1wuh.8.SF4.1001.S.LS"
3277 "1wuh.8.SF4.1002.S.S"
3278 "1wuj.9.NFO.1004.L.L"
3279 "1wur.32.8DG.823.D.CD"
3280 "1wur.32.8DG.824.D.DE"
3281 "1wuu.12.GLA.393.A.A"
3282 "1wuu.31.ANP.395.A.A"
3283 "1wuw.11.TSU.101.A.AB"
3284 "1wve.43.HEM.699.C.AC"
3285 "1wvf.53.FAD.599.A.A"
3286 "1wvm.13.CSI.2.C.AC"
3287 "1wwj.8.BET.5004.B.B"
3288 "1wwj.9.MLT.6003.B.B"
3289 "1wwj.9.MLT.6005.B.BC"
3290 "1wwk.44.NAD.2001.B.B"
3291 "1wwl.14.NAG.1415.A.A"
3292 "1wwz.51.ACO.1002.B.AB"
3293 "1wxj.17.IPL.1001.A.A"
3294 "1wy7.26.SAH.1002.B.B"
3295 "1wyd.12.EPE.1003.A.A"
3296 "1wyu.15.PLP.475.B.AB"
3297 "1wz8.8.MPD.3005.C.C"
3298 "1wze.26.NAD.1334.A.A"
3299 "1wzn.26.SAH.1001.A.A"
3300 "1wzu.9.MLT.301.A.A"
3301 "1x0p.27.FAD.9154.E.E"
3302 "1x1d.26.SAH.4261.A.A"
3303 "1x1j.28.46D.2001.A.A"
3304 "1x1r.28.GDP.1179.A.A"
3305 "1x1v.13.MMA.802.B.B"
3306 "1x1v.8.HEZ.815.B.B"
3307 "1x2e.14.ATX.401.A.A"
3308 "1x2t.13.1PE.601.D.CD"
3309 "1x38.11.MAN.4985.A.A"
3310 "1x38.12.GOL.2002.A.A"
3311 "1x38.14.NAG.4981.A.A"
3312 "1x38.20.IDD.1001.A.A"
3313 "1x38.9.XYP.6005.A.A"
3314 "1x3s.32.GNP.300.A.A"
3315 "1x3x.43.HEM.202.B.B"
3316 "1x3z.23.SUC.1001.A.AI"
3317 "1x3z.23.SUC.1002.A.A"
3318 "1x46.43.HEM.151.A.A"
3319 "1x54.31.4AD.2001.A.A"
3320 "1x54.8.MPD.2002.A.A"
3321 "1x6u.20.DO8.2634.A.A"
3322 "1x77.31.FMN.200.A.AB"
3323 "1x79.8.DTT.394.C.BC"
3324 "1x7p.27.SAM.301.A.AB"
3325 "1x87.44.NAD.600.A.A"
3326 "1x8d.11.RNS.1106.B.B"
3327 "1x8l.22.OXR.1102.A.A"
3328 "1x8t.25.RC1.501.A.A"
3329 "1x92.18.M7P.301.B.AB"
3330 "1x9d.24.SMD.1003.A.A"
3331 "1x9i.16.G6Q.600.A.AB"
3332 "1x9n.23.AMP.100.C.A"
3333 "1x9q.25.FLU.1341.A.A"
3334 "1x9t.20.C15.2000.A.A"
3335 "1xa3.14.BTB.1601.A.AB"
3336 "1xa8.20.GSH.201.A.A"
3337 "1xaj.17.CRB.500.A.AB"
3338 "1xaj.44.NAD.400.A.A"
3339 "1xbh.10.DCY.13.A.A"
3340 "1xbt.29.TTP.1195.A.A"
3341 "1xbz.13.LX1.502.B.AB"
3342 "1xc9.23.BAP.444.C.A"
3343 "1xcd.14.NAG.400.A.A"
3344 "1xcd.8.TRS.701.A.A"
3345 "1xco.8.UVW.412.C.CD"
3346 "1xco.8.UVW.420.C.C"
3347 "1xdh.11.STA.1350.C.AC"
3348 "1xdi.53.FAD.999.A.AB"
3349 "1xdk.22.REA.1600.F.F"
3350 "1xdn.31.ATP.501.A.A"
3351 "1xdp.31.ATP.701.A.A"
3352 "1xdq.24.MTE.303.C.C"
3353 "1xe8.10.ADE.500.A.A"
3354 "1xe8.13.CIT.1102.A.AB"
3355 "1xez.20.BOG.999.A.A"
3356 "1xf1.13.CIT.1102.B.B"
3357 "1xf1.13.CIT.1106.B.AB"
3358 "1xfc.15.PLP.390.A.A"
3359 "1xfd.14.NAG.1813.A.AB"
3360 "1xfd.14.NDG.1404.A.A"
3361 "1xff.10.GLU.5300.A.A"
3362 "1xfn.17.HC4.169.A.A"
3363 "1xfv.30.3AT.903.A.A"
3364 "1xg0.43.DBV.219.A.ABCD"
3365 "1xg3.8.SIN.2406.D.CD"
3366 "1xg5.48.NAP.1302.B.B"
3367 "1xhb.14.NAG.701.A.A"
3368 "1xhc.53.FAD.360.A.A"
3369 "1xhk.12.MES.301.B.B"
3370 "1xhl.10.TNE.2279.B.B"
3371 "1xhl.48.NDP.2278.B.B"
3372 "1xi9.15.PLP.501.A.AB"
3373 "1xio.18.PEE.312.A.A"
3374 "1xio.40.RET.301.A.A"
3375 "1xjn.25.CDP.1004.C.C"
3376 "1xjn.30.DTP.1007.C.CD"
3377 "1xjq.27.ADP.800.B.B"
3378 "1xjt.13.CIT.192.A.A"
3379 "1xk2.43.HEM.300.A.A"
3380 "1xk4.13.FLC.2008.F.FHJL"
3381 "1xk5.54.TPG.400.A.A"
3382 "1xkd.13.ICT.1002.A.AB"
3383 "1xkd.48.NAP.1001.A.A"
3384 "1xkh.26.PVE.1.I.AI"
3385 "1xkq.48.NDP.1281.A.A"
3386 "1xkw.16.LDA.2001.A.A"
3387 "1xkw.22.188.1001.A.A"
3388 "1xmc.15.EPE.613.A.A"
3389 "1xmc.8.MPD.614.A.A"
3390 "1xmm.29.M7G.401.A.AB"
3391 "1xmv.27.ADP.400.A.A"
3392 "1xn2.13.1OL.9.E.AE"
3393 "1xn3.11.STA.10.I.CI"
3394 "1xnf.8.TRS.4618.B.B"
3395 "1xng.31.ATP.304.B.B"
3396 "1xng.44.DND.302.B.AB"
3397 "1xnk.29.XS2.501.B.B"
3398 "1xny.16.BTN.5600.B.AB"
3399 "1xny.52.191.9601.B.AB"
3400 "1xov.8.TRS.1008.A.A"
3401 "1xov.9.GLU.2001.A.A"
3402 "1xov.9.LYS.2002.A.A"
3403 "1xp8.31.AGS.400.A.A"
3404 "1xpj.10.TLA.302.C.C"
3405 "1xpm.54.CAA.4402.D.D"
3406 "1xpm.58.HMG.4401.D.D"
3407 "1xqa.19.P6G.502.A.AB"
3408 "1xqi.10.PGE.700.C.C"
3409 "1xqi.8.TRS.400.C.C"
3410 "1xqp.20.8HG.257.A.A"
3411 "1xqs.23.AMP.402.D.D"
3412 "1xr3.10.ISZ.302.B.B"
3413 "1xr3.48.NAP.301.B.B"
3414 "1xrj.21.C5P.405.A.A"
3415 "1xrj.27.ADP.410.A.A"
3416 "1xrp.8.PRO.301.A.A"
3417 "1xrs.15.PLP.801.B.AB"
3418 "1xrs.18.5AD.500.B.A"
3419 "1xrs.91.B12.800.B.AB"
3420 "1xru.16.1PE.503.A.A"
3421 "1xs4.28.DCP.6194.F.EF"
3422 "1xs5.9.MET.301.A.A"
3423 "1xsc.42.ATP.154.A.A"
3424 "1xtb.16.S6P.2001.B.AB"
3425 "1xtj.27.ADP.550.A.A"
3426 "1xtp.26.SAI.401.A.A"
3427 "1xua.11.HHA.1002.B.B"
3428 "1xvb.8.BHL.1211.B.BD"
3429 "1xvb.8.BHL.1212.B.B"
3430 "1xvi.10.PGE.603.A.A"
3431 "1xvi.13.PG4.602.A.A"
3432 "1xvi.16.1PE.601.A.A"
3433 "1xvp.54.CID.1003.D.D"
3434 "1xvy.13.CIT.510.A.A"
3435 "1xwd.14.NAG.113.B.B"
3436 "1xwd.14.NAG.269.C.C"
3437 "1xwq.9.XYP.501.A.A"
3438 "1xwv.43.PE3.1001.A.A"
3439 "1xx1.15.EPE.2004.D.D"
3440 "1xx6.27.ADP.301.A.A"
3441 "1xxb.12.ARG.1.A.ACD"
3442 "1xxb.12.ARG.157.A.ABF"
3443 "1xxr.12.MAN.727.D.D"
3444 "1xxx.8.DTT.3002.B.B"
3445 "1xy1.10.MPT.1.A.AB"
3446 "1xz8.24.3GP.300.A.A"
3447 "1xz8.24.5GP.200.A.A"
3448 "1xzq.34.FON.118.B.AB"
3449 "1xzq.34.FON.451.A.AB"
3450 "1xzw.14.NAG.934.B.B"
3451 "1y0g.47.8PP.320.A.AB"
3452 "1y0p.43.HEM.804.A.A"
3453 "1y0p.53.FAD.1805.A.A"
3454 "1y0p.9.MEZ.1806.A.A"
3455 "1y0y.10.L2O.1.B.AB"
3456 "1y10.16.1PE.602.B.AB"
3457 "1y13.17.BIO.175.B.AB"
3458 "1y1a.23.GSH.601.B.B"
3459 "1y1i.14.NAG.1.X.X"
3460 "1y1m.9.AC5.1001.A.A"
3461 "1y1p.22.AMP.2002.B.B"
3462 "1y1p.22.NMN.2001.B.B"
3463 "1y2g.26.CL3.301.A.A"
3464 "1y2x.15.NAG.1144.B.B"
3465 "1y34.13.CIT.2003.E.E"
3466 "1y34.14.15P.5003.E.E"
3467 "1y3d.17.15P.5002.I.EI"
3468 "1y3i.44.NAD.501.A.A"
3469 "1y42.13.TYR.701.X.X"
3470 "1y4c.12.GLC.371.A.A"
3471 "1y4j.8.MPD.2001.B.AB"
3472 "1y4s.27.ADP.702.B.B"
3473 "1y56.14.CXS.803.A.A"
3474 "1y56.31.ATP.801.A.A"
3475 "1y56.31.FMN.802.A.AB"
3476 "1y56.53.FAD.800.B.B"
3477 "1y60.45.H4M.994.D.DE"
3478 "1y63.36.ADP.301.A.A"
3479 "1y6f.11.3DR.7.C.A"
3480 "1y75.15.NAG.301.A.A"
3481 "1y79.15.TRP.702.1.1"
3482 "1y79.9.ASP.704.1.1"
3483 "1y79.9.LYS.701.1.1"
3484 "1y7i.10.SAL.501.A.A"
3485 "1y7p.10.RIP.4181.C.AC"
3486 "1y7u.48.COA.203.C.C"
3487 "1y7v.11.INS.506.B.B"
3488 "1y80.91.B1M.301.A.A"
3489 "1y81.48.COA.201.A.A"
3490 "1y89.28.2PE.242.B.AB"
3491 "1y8q.31.ATP.801.D.CD"
3492 "1y8z.25.UDP.3006.A.A"
3493 "1y9e.11.NAD.1255.A.AD"
3494 "1y9g.12.FRU.801.A.A"
3495 "1y9l.11.UND.150.A.A"
3496 "1y9q.9.MED.201.A.A"
3497 "1y9z.10.PMS.601.A.A"
3498 "1y9z.8.TRS.611.A.A"
3499 "1yaa.15.PLP.908.D.CD"
3500 "1yaa.8.MAE.904.D.CD"
3501 "1yad.8.144.302.D.D"
3502 "1yat.57.FK5.108.A.A"
3503 "1yb1.21.AE2.602.A.AB"
3504 "1yb5.48.NAP.802.B.AB"
3505 "1ybk.13.BEQ.701.C.CD"
3506 "1ybu.31.APC.602.D.CD"
3507 "1ybv.13.BEA.285.A.A"
3508 "1ybv.48.NDP.284.A.A"
3509 "1ybw.14.NAG.741.A.A"
3510 "1yc9.20.BOG.1001.A.A"
3511 "1ycd.14.LI5.800.A.A"
3512 "1ych.31.FMN.721.C.CD"
3513 "1yci.17.NDF.400.A.A"
3514 "1ye9.44.HDD.760.E.ADE"
3515 "1yfr.31.ATP.1500.A.A"
3516 "1yfy.11.3HA.401.A.A"
3517 "1yfy.8.TRS.400.A.A"
3518 "1yfz.23.IMP.1210.A.A"
3519 "1ygp.15.PLP.860.A.A"
3520 "1yhu.43.HEM.160.A.AC"
3521 "1yhy.11.P22.702.A.A"
3522 "1yhy.13.NHE.696.A.A"
3523 "1yhy.26.1MM.695.A.A"
3524 "1yhy.53.FAD.701.A.A"
3525 "1yid.31.ATP.3000.B.B"
3526 "1yiq.24.PQQ.801.A.A"
3527 "1yiq.43.HEM.901.A.A"
3528 "1yjd.14.NAG.202.C.CH"
3529 "1yjx.13.CIT.608.H.H"
3530 "1yk0.14.NAG.511.A.A"
3531 "1yk3.20.BOG.702.E.E"
3532 "1ykb.10.FUC.1112.A.A"
3533 "1ykb.14.NAG.1111.A.AB"
3534 "1ykb.14.NAG.1131.A.AF"
3535 "1ykd.22.CMP.503.B.B"
3536 "1ykg.50.FMN.300.A.A"
3537 "1ykn.11.DHB.550.B.AB"
3538 "1yl8.22.DPN.1.A.A"
3539 "1yl8.24.DTR.4.A.A"
3540 "1yl9.20.DPN.2.A.A"
3541 "1yl9.24.DTR.5.A.A"
3542 "1yl9.32.CH4.0.A.A"
3543 "1yli.48.COA.156.B.AB"
3544 "1ylu.30.FMN.2218.B.AB"
3545 "1ylv.14.SHF.363.A.A"
3546 "1ym2.16.24O.4.X.AX"
3547 "1ym4.15.24M.4.X.AX"
3548 "1ymf.27.ADP.998.A.A"
3549 "1yn9.10.PO4.604.B.B"
3550 "1yni.19.SUG.1004.D.D"
3551 "1ynq.48.NDP.301.B.B"
3552 "1yns.12.HPO.1261.A.A"
3553 "1ynu.22.PY4.600.A.A"
3554 "1ynu.8.TRS.901.A.A"
3555 "1yoa.31.FMN.402.A.A"
3556 "1yoa.53.FAD.401.A.A"
3557 "1yob.31.FMN.2200.B.B"
3558 "1yp2.11.PMB.3227.B.AB"
3559 "1ypz.12.MAN.210.E.F"
3560 "1ypz.15.NAG.211.E.EG"
3561 "1ypz.15.NAG.231.F.F"
3562 "1yqd.48.NAP.600.B.AB"
3563 "1yqd.8.DTT.800.B.AB"
3564 "1yqe.9.POP.3000.A.A"
3565 "1yqq.11.GUN.2400.C.C"
3566 "1yqt.27.ADP.594.A.A"
3567 "1yrb.28.GDP.402.B.B"
3568 "1yre.48.COA.602.B.BC"
3569 "1yrh.31.FMN.404.A.ACD"
3570 "1ys3.8.TRS.1002.B.B"
3571 "1ys4.48.NAP.901.B.B"
3572 "1ys7.8.TRS.3001.B.B"
3573 "1ysx.66.4EB.1000.A.A"
3574 "1yta.13.FLC.1001.A.AB"
3575 "1yta.13.FLC.1005.A.A"
3576 "1yte.22.PCP.401.A.A"
3577 "1ytm.31.ATP.1541.B.B"
3578 "1ytz.27.DR6.103.T.T"
3579 "1ytz.27.DR6.183.I.IT"
3580 "1ytz.27.DR6.205.C.CI"
3581 "1yuc.47.EPH.1001.A.AB"
3582 "1yuk.15.NDG.463.B.AB"
3583 "1yum.13.CIT.3301.D.D"
3584 "1yum.22.NCN.3302.D.D"
3585 "1yvk.48.COA.201.A.A"
3586 "1yw1.12.GLC.2605.A.A"
3587 "1yw1.31.FMN.2606.A.A"
3588 "1yw8.23.A75.104.A.A"
3589 "1ywh.14.NDG.331.G.G"
3590 "1ywm.8.DTU.1001.A.A"
3591 "1ywq.31.FMN.201.A.A"
3592 "1yxm.10.ADE.4002.B.B"
3593 "1yxt.31.ANP.322.A.A"
3594 "1yy2.19.DLE.6.A.A"
3595 "1yy2.9.NEH.10.A.A"
3596 "1yy7.13.CIT.501.B.B"
3597 "1yy7.13.CIT.502.B.AB"
3598 "1yys.9.POP.700.B.B"
3599 "1yz4.20.BOG.210.A.A"
3600 "1z03.11.OCH.4601.B.B"
3601 "1z0a.28.GDP.1200.A.A"
3602 "1z0i.28.GDP.200.A.A"
3603 "1z0j.32.GTP.500.A.A"
3604 "1z0j.8.TRS.1001.A.A"
3605 "1z0k.12.MES.1001.D.D"
3606 "1z0n.77.BCD.3200.C.C"
3607 "1z0u.48.NAP.3076.A.A"
3608 "1z16.9.LEU.400.A.A"
3609 "1z1e.13.CIT.402.A.A"
3610 "1z1n.14.NAG.900.X.X"
3611 "1z1n.43.HEC.603.X.X"
3612 "1z1s.20.PGE.301.A.A"
3613 "1z22.28.GDP.201.A.A"
3614 "1z24.43.BLV.195.A.A"
3615 "1z2i.44.NAD.701.B.AB"
3616 "1z2l.12.1AL.516.B.AB"
3617 "1z2p.24.I3S.500.X.X"
3618 "1z2p.31.ACP.1476.X.X"
3619 "1z3c.27.SA8.299.A.A"
3620 "1z3t.14.NAG.600.A.A"
3621 "1z3t.23.CBI.500.A.A"
3622 "1z45.12.GAL.700.A.A"
3623 "1z45.36.GUD.704.A.A"
3624 "1z45.44.NAD.703.A.A"
3625 "1z48.31.FMN.1500.A.AB"
3626 "1z4a.20.LFA.747.G.FG"
3627 "1z4r.51.ACO.401.A.A"
3628 "1z4z.14.NDG.1.A.A"
3629 "1z4z.20.DAN.601.A.A"
3630 "1z5w.32.GTP.2466.A.A"
3631 "1z5x.33.P1A.5.E.E"
3632 "1z68.14.NAG.3141.A.A"
3633 "1z68.14.NDG.2271.A.A"
3634 "1z69.17.1PG.4003.D.CD"
3635 "1z69.53.F42.3328.D.D"
3636 "1z6g.15.EPE.430.A.A"
3637 "1z6k.9.OAA.274.A.A"
3638 "1z6t.27.ADP.903.D.D"
3639 "1z6z.48.NAP.802.B.B"
3640 "1z76.10.PBP.2048.B.B"
3641 "1z7e.31.ATP.1001.A.A"
3642 "1z7e.37.UGA.1101.A.A"
3643 "1z7k.15.NAG.64.B.B"
3644 "1z7l.18.TBR.1001.C.C"
3645 "1z7n.22.PRP.4007.E.E"
3646 "1z7s.16.MYR.300.1.1"
3647 "1z7s.23.G.273.2.24"
3648 "1z7x.13.CIT.900.X.WX"
3649 "1z7y.24.AA5.501.A.A"
3650 "1z7z.14.NAG.452.I.I"
3651 "1z7z.14.NDG.457.I.I"
3652 "1z82.10.G3H.600.A.B"
3653 "1z82.48.NDP.500.A.A"
3654 "1z82.8.MPD.602.A.AB"
3655 "1z82.8.MPD.603.A.A"
3656 "1z82.8.MRD.601.A.A"
3657 "1z84.22.AMP.602.B.B"
3658 "1z9a.44.NAD.4350.D.D"
3659 "1z9h.25.IMN.476.D.D"
3660 "1z9n.43.HEM.2001.C.CD"
3661 "1z9t.13.CIT.245.A.A"
3662 "1za5.8.TRS.195.A.A"
3663 "1zak.57.AP5.223.A.A"
3664 "1zao.31.ATP.286.A.A"
3665 "1zau.22.AMP.400.A.A"
3666 "1zb7.13.FLC.501.A.A"
3667 "1zb9.17.PE4.269.B.AB"
3668 "1zba.20.SGN.503.1.12"
3669 "1zbd.32.GTP.303.A.A"
3670 "1zbh.23.AMP.1002.A.A"
3671 "1zbq.44.NAD.1001.A.A"
3672 "1zbu.23.AMP.3002.C.C"
3673 "1zch.31.FMN.301.A.A"
3674 "1zco.10.PEP.901.A.A"
3675 "1zcz.13.PG4.454.A.AB"
3676 "1zdy.15.T3A.501.A.A"
3677 "1zea.10.DHI.6.A.HL"
3678 "1zea.12.DTY.7.A.HL"
3679 "1zea.9.DGN.5.A.H"
3680 "1zei.8.CRS.56.B.BEF"
3681 "1zej.25.PE8.283.A.A"
3682 "1zel.8.MPD.501.A.A"
3683 "1zem.44.NAD.5263.D.D"
3684 "1zfj.23.IMP.500.A.A"
3685 "1zfn.31.ATP.346.C.CD"
3686 "1zgd.48.NAP.755.A.A"
3687 "1zgs.23.XMM.453.B.B"
3688 "1zh0.16.NAL.315.A.A"
3689 "1zh0.8.TRS.316.A.A"
3690 "1zh8.48.NAP.400.A.A"
3691 "1zhf.26.SAH.3994.A.A"
3692 "1zhh.13.NHE.3256.B.AB"
3693 "1zhs.11.BMA.213.A.A"
3694 "1zhs.11.MAN.214.A.A"
3695 "1zhs.14.NAG.202.A.AC"
3696 "1zhs.15.NAG.211.A.A"
3697 "1zis.21.INI.209.J.IJ"
3698 "1zj9.63.SRM.569.A.A"
3699 "1zj9.8.SF4.556.A.A"
3700 "1zjy.44.NAI.1270.A.A"
3701 "1zjy.9.SS2.1260.A.A"
3702 "1zkf.10.NIT.6.C.ABC"
3703 "1zkg.10.UNL.300.A.A"
3704 "1zku.15.EPE.301.A.AB"
3705 "1zl0.14.PEG.1403.B.B"
3706 "1zl0.8.EDO.1409.B.AB"
3707 "1zl0.8.EDO.1413.B.B"
3708 "1zl9.20.GSH.501.A.AB"
3709 "1zm1.11.BGC.300.A.A"
3710 "1zmd.44.NAI.481.A.A"
3711 "1zmd.53.FAD.480.A.AB"
3712 "1zmt.12.RNO.1001.B.BD"
3713 "1zn7.10.ADE.655.A.A"
3714 "1zn7.14.HSX.506.A.A"
3715 "1zn7.22.PRP.502.A.AB"
3716 "1znt.27.NAG.33.A.A"
3717 "1znz.28.GDP.300.A.A"
3718 "1zos.20.MTM.301.A.AB"
3719 "1zot.26.EMA.900.A.A"
3720 "1zpu.14.NAG.2009.A.A"
3721 "1zpu.14.NAG.2014.A.AB"
3722 "1zq1.9.ASP.5000.B.AB"
3723 "1zq9.27.SAM.4001.B.B"
3724 "1zro.10.SO4.717.B.B"
3725 "1zrt.43.HEC.501.D.D"
3726 "1zs6.27.ADP.202.B.AB"
3727 "1zs8.14.NAG.301.A.A"
3728 "1zsq.35.PIB.3632.A.A"
3729 "1zsw.8.BME.316.A.A"
3730 "1ztc.8.MPD.305.A.A"
3731 "1ztz.23.CB5.1001.P.AP"
3732 "1zu0.29.CBS.901.A.A"
3733 "1zun.28.GDP.599.B.B"
3734 "1zun.31.AGS.600.A.A"
3735 "1zuw.10.DGL.2301.B.B"
3736 "1zwg.11.SIN.1.A.A"
3737 "1zwl.31.FMN.199.A.A"
3738 "1zx4.13.CIT.1585.A.A"
3739 "1zx5.12.LFR.600.A.A"
3740 "1zx8.16.1PE.125.A.A"
3741 "1zx9.53.FAD.666.A.A"
3742 "1zxi.53.FAD.4931.F.DF"
3743 "1zxn.27.ADP.901.A.AB"
3744 "1zxq.14.NAG.301.A.A"
3745 "1zy5.31.ANP.304.B.B"
3746 "1zy7.36.IHP.902.B.B"
3747 "1zyq.29.DAD.1024.A.A"
3748 "1zyr.43.STD.1120.M.MN"
3749 "1zzh.43.HEC.802.A.A"
3750 "1zzm.22.P33.501.A.A"
3751 "2a06.8.PEE.4017.B.BI"
3752 "2a14.26.SAH.4001.A.A"
3753 "2a19.31.ANP.1640.B.B"
3754 "2a1h.12.GBN.502.A.AB"
3755 "2a1h.15.PLP.400.A.A"
3756 "2a1t.23.AMP.600.S.S"
3757 "2a1t.53.FAD.599.R.CDR"
3758 "2a1x.10.AKG.451.A.A"
3759 "2a1y.24.5GP.1344.A.A"
3760 "2a26.14.CXS.302.B.B"
3761 "2a29.44.ANP.1001.A.A"
3762 "2a2c.19.NG1.459.A.A"
3763 "2a2c.27.ADP.463.A.A"
3764 "2a2g.11.LEO.202.B.B"
3765 "2a3b.14.CFF.2435.B.B"
3766 "2a3l.24.CF5.841.A.A"
3767 "2a3m.43.HEM.502.A.A"
3768 "2a3y.13.CPJ.611.B.B"
3769 "2a4n.48.COA.400.A.A"
3770 "2a4x.29.BLM.700.A.AB"
3771 "2a59.20.LMZ.300.A.AE"
3772 "2a5f.44.NAD.1536.B.B"
3773 "2a5h.13.LYS.420.A.A"
3774 "2a5h.15.PLP.419.A.AB"
3775 "2a5h.27.SAM.417.A.A"
3776 "2a5h.8.SF4.418.A.A"
3777 "2a5j.28.GDP.2696.A.A"
3778 "2a6c.13.CIT.72.B.B"
3779 "2a81.11.BCN.501.A.A"
3780 "2a81.41.ACO.500.A.A"
3781 "2a87.48.NAP.481.B.AB"
3782 "2a87.53.FAD.448.B.AB"
3783 "2a8h.27.4NH.159.B.B"
3784 "2a8s.32.GTP.250.A.A"
3785 "2a91.14.NAG.951.A.A"
3786 "2a98.24.I3P.1.A.A"
3787 "2a99.24.MTE.501.A.A"
3788 "2a9g.12.ARG.2500.B.B"
3789 "2aa0.20.MTP.1001.A.A"
3790 "2aam.17.UNL.2.B.B"
3791 "2abk.8.SF4.300.A.A"
3792 "2abm.16.BGL.609.A.AE"
3793 "2abm.39.POQ.600.A.AE"
3794 "2abm.9.PEE.612.A.AC"
3795 "2abw.13.PG4.1101.A.A"
3796 "2ach.14.NAG.520.A.A"
3797 "2aco.20.VCA.501.B.AB"
3798 "2acw.36.UPG.900.A.A"
3799 "2acz.23.AT5.131.C.BCD"
3800 "2acz.43.HEB.130.C.BCD"
3801 "2acz.77.CDN.132.C.CD"
3802 "2ad5.27.ADP.1601.B.AB"
3803 "2ad5.29.CTP.1602.B.AB"
3804 "2ae2.10.PTO.262.A.A"
3805 "2ae2.48.NAP.261.A.A"
3806 "2ae6.12.GOL.303.D.AD"
3807 "2aex.13.CIT.500.A.A"
3808 "2aez.14.NAG.650.A.A"
3809 "2aez.14.NDG.660.A.A"
3810 "2aez.34.DQR.801.A.A"
3811 "2af3.48.COA.500.D.D"
3812 "2afi.14.HCA.494.A.A"
3813 "2afi.15.CLF.1498.B.AB"
3814 "2afi.18.CFN.496.A.A"
3815 "2afv.22.P33.1301.B.B"
3816 "2ag1.26.TPP.612.B.AB"
3817 "2ag2.15.EPE.901.C.C"
3818 "2ag2.16.CH5.2342.C.C"
3819 "2ag2.16.MYR.3045.C.C"
3820 "2ag2.20.OLA.3629.C.C"
3821 "2ag2.35.LP3.2346.C.C"
3822 "2ag5.44.NAD.2001.A.A"
3823 "2ag8.48.NAP.311.A.A"
3824 "2agi.13.AR7.3.A.AX"
3825 "2agj.14.NAG.227.H.H"
3826 "2agk.13.CIT.1002.A.A"
3827 "2agv.16.BHQ.1104.B.B"
3828 "2agv.19.PTY.1111.B.B"
3829 "2agv.46.TG1.1103.B.B"
3830 "2ahc.12.VNL.466.D.D"
3831 "2ahr.48.NAP.1504.E.E"
3832 "2ahv.48.COA.2602.A.A"
3833 "2ahx.14.NAG.1009.B.B"
3834 "2ai5.75.HEC.81.A.A"
3835 "2aib.12.MES.477.A.AB"
3836 "2aib.29.ERG.475.A.AB"
3837 "2aip.14.NAG.701.A.A"
3838 "2aip.14.NDG.801.A.A"
3839 "2aiz.11.DAL.7.U.PU"
3840 "2aiz.15.DGL.4.U.PU"
3841 "2aiz.35.UDP.1.U.PU"
3842 "2aj6.10.UNL.149.A.A"
3843 "2aj7.8.EDO.161.B.AB"
3844 "2ajh.9.MET.601.B.AB"
3845 "2ak3.23.AMP.226.A.A"
3846 "2ake.15.TRP.479.A.A"
3847 "2ako.27.ADP.855.D.D"
3848 "2am2.28.2LG.1000.A.A"
3849 "2amc.13.TYR.888.A.A"
3850 "2amo.43.HEM.1902.B.B"
3851 "2amt.37.1AA.2901.C.BC"
3852 "2amt.37.1AA.3901.C.AC"
3853 "2anw.18.BAM.249.A.A"
3854 "2aoa.55.S1S.201.A.A"
3855 "2aoa.55.S1S.401.A.AB"
3856 "2aof.20.FRD.305.C.AB"
3857 "2aoh.20.FRD.305.C.AB"
3858 "2aoi.20.FRD.305.C.AB"
3859 "2aoj.20.FRD.305.C.AB"
3860 "2aov.11.4DI.301.A.A"
3861 "2aov.17.C2M.401.A.A"
3862 "2apc.39.UDM.449.A.A"
3863 "2aph.19.AMU.883.C.AC"
3864 "2aph.19.AMU.994.D.BD"
3865 "2aq4.28.DCP.201.A.A"
3866 "2aq6.16.PLP.401.A.AB"
3867 "2aqx.31.ATP.1462.A.A"
3868 "2ar9.9.MLT.668.A.A"
3869 "2arc.10.ARA.171.A.A"
3870 "2aru.31.ATP.1065.A.A"
3871 "2asf.13.CIT.1001.A.A"
3872 "2ass.9.BEN.1.B.B"
3873 "2ass.9.BEN.2.C.BC"
3874 "2atj.10.BHO.353.A.A"
3875 "2atj.43.HEM.350.A.A"
3876 "2atm.12.MES.500.A.A"
3877 "2atp.14.NAG.213.D.D"
3878 "2atp.14.NAG.242.A.AE"
3879 "2atv.28.GDP.415.A.A"
3880 "2atz.31.DGT.201.A.A"
3881 "2au9.9.POP.180.A.A"
3882 "2avd.27.SAM.501.A.A"
3883 "2avn.26.SAI.1300.A.A"
3884 "2avx.37.HTF.172.A.A"
3885 "2awx.11.HIS.4.B.B"
3886 "2axt.11.UNK.5479.c.j"
3887 "2axt.12.UNK.5475.c.m"
3888 "2axt.13.UNK.5482.c.bh"
3889 "2axt.13.UNK.5483.c.d"
3890 "2axt.15.UNK.5474.c.adlt"
3891 "2axt.40.BCR.107.H.H"
3892 "2axt.40.BCR.130.X.JKZ"
3893 "2axt.40.BCR.5130.x.jkz"
3894 "2axt.40.BCR.5504.c.ckz"
3895 "2axt.40.BCR.5506.c.ci"
3896 "2axt.46.CLA.5494.c.ck"
3897 "2axt.47.DGD.5508.c.acj"
3898 "2axt.47.SQD.5213.L.blLMT"
3899 "2axt.48.MGE.210.L.ABDLM"
3900 "2axt.53.DGD.5507.c.ac"
3901 "2axt.54.DGD.208.H.BDH"
3902 "2axt.57.DGD.5509.c.acdjv"
3903 "2axt.65.CLA.5495.c.aci"
3904 "2axt.65.CLA.5496.c.ci"
3905 "2axt.65.CLA.5497.c.c"
3906 "2axt.65.CLA.5501.c.ckz"
3907 "2axt.8.UNK.5486.c.B"
3908 "2axt.9.UNK.5476.c.mM"
3909 "2axw.14.GOL.502.B.B"
3910 "2ay5.15.PLP.413.A.AB"
3911 "2ayd.8.SIN.401.A.A"
3912 "2ayl.14.NAG.682.A.A"
3913 "2ayl.20.BOG.753.A.A"
3914 "2ayl.36.FLP.1701.A.A"
3915 "2ayl.43.MNH.601.A.A"
3916 "2az3.25.CDP.1900.I.I"
3917 "2azn.31.MA5.1001.D.DE"
3918 "2azn.48.NAP.2004.D.D"
3919 "2azq.44.PCF.954.A.A"
3920 "2azw.16.1PE.188.A.A"
3921 "2b03.34.TUD.126.A.A"
3922 "2b0c.16.G1P.496.A.A"
3923 "2b0f.15.CA1.8.B.AB"
3924 "2b13.10.TLA.501.A.A"
3925 "2b18.9.ILE.1001.A.A"
3926 "2b1m.13.PG4.700.A.A"
3927 "2b1m.14.NAG.600.A.A"
3928 "2b1x.8.MPD.1700.A.A"
3929 "2b1x.8.MPD.1703.A.ABC"
3930 "2b1x.8.MPD.1709.A.AEF"
3931 "2b25.26.SAM.601.A.A"
3932 "2b2n.22.P4C.4035.B.AB"
3933 "2b39.14.NAG.2001.A.A"
3934 "2b3d.53.FAD.1205.A.AB"
3935 "2b3f.12.GAL.3315.F.F"
3936 "2b3x.8.SF4.1000.A.A"
3937 "2b45.15.EPE.1001.X.X"
3938 "2b4b.14.B33.173.B.AB"
3939 "2b4b.48.COA.172.B.B"
3940 "2b4h.8.MPD.3001.A.A"
3941 "2b4h.8.TRS.5001.A.AB"
3942 "2b4k.11.PG9.3598.D.D"
3943 "2b4l.8.BET.273.A.A"
3944 "2b4q.48.NAP.1901.A.A"
3945 "2b4r.13.AES.603.R.R"
3946 "2b4r.44.NAD.901.R.R"
3947 "2b51.29.UTP.501.A.A"
3948 "2b5o.53.FAD.403.A.A"
3949 "2b5s.14.DAO.202.A.A"
3950 "2b5t.14.GU1.445.I.I"
3951 "2b5t.14.GU2.447.I.I"
3952 "2b5t.14.GU8.443.I.I"
3953 "2b5t.17.GU5.436.I.D"
3954 "2b5t.17.GU5.444.I.I"
3955 "2b5t.21.GU3.448.I.I"
3956 "2b5t.23.GU0.435.I.BD"
3957 "2b5t.23.GU6.434.I.BD"
3958 "2b5t.23.GU6.446.I.I"
3959 "2b5t.28.GU4.433.I.BD"
3960 "2b5u.13.CIT.602.A.A"
3961 "2b5v.48.NAP.501.A.A"
3962 "2b67.31.FMN.802.B.AB"
3963 "2b6c.8.BME.407.B.B"
3964 "2b6f.43.ATP.1.A.A"
3965 "2b6o.46.MC3.268.A.A"
3966 "2b7f.11.STA.406.I.ABI"
3967 "2b7f.22.STA.406.J.CD"
3968 "2b7q.22.NCN.1001.C.C"
3969 "2b7u.12.MES.258.A.A"
3970 "2b81.12.MES.2405.B.B"
3971 "2b99.23.RDL.1202.E.CE"
3972 "2b99.23.RDL.1207.E.AE"
3973 "2b9b.14.NAG.1352.A.A"
3974 "2b9b.14.NAG.1457.A.AB"
3975 "2b9e.27.SAM.1201.A.A"
3976 "2b9y.53.FAD.1500.A.A"
3977 "2bao.42.MYR.1.A.A"
3978 "2bat.14.NAG.470.A.A"
3979 "2bat.21.SIA.600.A.A"
3980 "2bb2.8.BME.176.A.A"
3981 "2bb3.26.SAH.201.A.A"
3982 "2bb5.91.B12.410.B.B"
3983 "2bbd.8.MPD.1001.A.A"
3984 "2bbd.8.MPD.1014.A.AD"
3985 "2bbh.33.DMU.404.A.A"
3986 "2bbt.31.ATP.2.B.B"
3987 "2bbw.59.GP5.225.A.A"
3988 "2bc0.53.FAD.602.B.AB"
3989 "2bc9.32.GNP.593.A.A"
3990 "2bcd.23.1ZN.3.B.AB"
3991 "2bcd.9.ACB.1.B.AB"
3992 "2bcd.9.FGA.4.B.AB"
3993 "2bcg.20.GER.2000.G.G"
3994 "2bcv.19.O2C.6.P.A"
3995 "2bd0.48.NAP.1800.B.B"
3996 "2bdi.10.PBZ.716.P.P"
3997 "2bdo.30.BTN.222.A.A"
3998 "2bdx.23.1ZN.5.B.AB"
3999 "2bdx.9.FGA.6.B.AB"
4000 "2bdz.25.E64.502.B.AB"
4001 "2be3.13.PG4.303.A.A"
4002 "2be9.29.CTP.401.B.B"
4003 "2bej.27.ADP.500.A.A"
4004 "2beo.10.GLN.1240.A.A"
4005 "2beo.11.PG4.1239.A.A"
4006 "2bex.8.MAK.1461.B.BD"
4007 "2bf3.10.HTO.1099.B.AB"
4008 "2bfa.35.CB3.1290.A.AD"
4009 "2bfa.48.NDP.1289.A.A"
4010 "2bfc.27.TZD.601.A.A"
4011 "2bfe.8.MRD.901.B.B"
4012 "2bfg.13.ANX.1504.A.A"
4013 "2bfg.9.XYP.1505.A.A"
4014 "2bfg.9.XYS.1507.A.A"
4015 "2bfq.36.AR6.1193.A.A"
4016 "2bgm.26.MAX.6001.A.A"
4017 "2bgm.44.NAJ.1300.A.A"
4018 "2bh4.43.HEC.1123.X.X"
4019 "2bh9.48.NAP.811.A.A"
4020 "2bhb.13.FLC.1005.A.A"
4021 "2bhb.8.MRD.1009.A.A"
4022 "2bhi.13.C10.1063.B.B"
4023 "2bhi.16.C10.1061.B.AB"
4024 "2bi9.15.PLP.1361.A.AB"
4025 "2bi9.16.1PE.1366.A.A"
4026 "2bib.11.PC.1541.A.A"
4027 "2bib.14.BTB.1545.A.A"
4028 "2bif.16.F6P.520.A.A"
4029 "2bif.20.BOG.510.A.A"
4030 "2bif.20.BOG.555.A.AB"
4031 "2bif.31.ANP.500.A.A"
4032 "2bif.8.SIN.505.A.A"
4033 "2bih.27.MTV.1479.A.A"
4034 "2bii.27.MTV.1479.A.A"
4035 "2bix.21.C8E.1491.A.A"
4036 "2bj0.14.CXS.1204.A.AB"
4037 "2bj7.13.PG4.1139.A.AB"
4038 "2bj7.13.PG4.1140.A.A"
4039 "2bjh.14.FER.908.A.A"
4040 "2bjh.15.NAG.900.A.A"
4041 "2bjh.15.NDG.901.A.A"
4042 "2bju.44.IH4.1330.A.A"
4043 "2bka.25.PE8.901.A.A"
4044 "2bka.48.NDP.506.A.A"
4045 "2bkj.44.NAD.243.B.AB"
4046 "2bkl.12.MES.1680.B.B"
4047 "2bkl.23.ZAH.1679.B.B"
4048 "2bkm.43.HEM.1132.A.A"
4049 "2bkv.8.PGA.1242.A.A"
4050 "2bky.8.MPD.1090.X.X"
4051 "2bky.8.MPD.1098.A.ABY"
4052 "2bky.8.MPD.1099.A.AX"
4053 "2bl2.34.UMQ.1167.F.F"
4054 "2bl2.40.LHG.1166.F.GH"
4055 "2bl4.44.NAD.2385.B.B"
4056 "2bl8.13.FLC.1085.B.AB"
4057 "2bl8.13.FLC.1086.B.ABC"
4058 "2blc.12.MES.1241.A.A"
4059 "2blc.16.CP7.1240.A.A"
4060 "2blc.48.NDP.1239.A.A"
4061 "2bln.21.U5P.1306.A.A"
4062 "2bln.34.FON.1305.A.AB"
4063 "2bm9.27.SAM.301.A.A"
4064 "2bmb.18.PMM.1865.A.A"
4065 "2bmd.28.GDP.1187.A.A"
4066 "2bml.13.PG4.1321.B.AB"
4067 "2bml.19.P6G.1320.B.B"
4068 "2bml.26.XED.1319.B.B"
4069 "2bmm.43.HEM.1157.A.A"
4070 "2bn2.11.PHE.98.A.A"
4071 "2bn2.12.TYR.99.A.A"
4072 "2bn4.31.FMN.751.A.A"
4073 "2bn4.40.NAP.753.A.A"
4074 "2bn4.53.FAD.750.A.A"
4075 "2bnf.29.UTP.1242.A.A"
4076 "2bo9.14.NAG.901.A.A"
4077 "2bo9.8.MPD.1.L.C"
4078 "2bo9.8.MPD.10.L.AB"
4079 "2bo9.8.MPD.11.L.AD"
4080 "2bo9.8.MPD.5.L.CD"
4081 "2bo9.8.MPD.8.L.A"
4082 "2bo9.8.VAL.998.A.C"
4083 "2boa.14.NAG.901.A.A"
4084 "2bob.34.TBA.1.L.C"
4085 "2bod.11.BGC.1289.X.X"
4086 "2bod.11.SGC.1288.X.X"
4087 "2bod.13.MGL.1287.X.X"
4088 "2bos.11.GAL.171.A.A"
4089 "2bos.11.GAL.191.A.AB"
4090 "2bos.11.GLA.170.A.A"
4091 "2bos.11.GLA.190.A.AB"
4092 "2bos.12.GLC.192.A.A"
4093 "2bov.28.GDP.1184.A.A"
4094 "2bow.25.P4P.162.A.A"
4095 "2boy.10.BHO.1256.A.A"
4096 "2boy.33.LPP.1257.A.A"
4097 "2bq1.31.DGT.1700.E.EF"
4098 "2bq4.43.HEC.1115.A.A"
4099 "2bq7.30.IID.1001.A.B"
4100 "2bqp.24.GLC.338.B.B"
4101 "2bqy.9.POP.1174.A.A"
4102 "2br7.15.EPE.1206.A.AB"
4103 "2bri.31.ANP.1226.A.A"
4104 "2brq.20.GSH.3329.B.BD"
4105 "2brs.15.IDU.1623.A.B"
4106 "2brs.20.SGN.5702.A.B"
4107 "2brt.10.AKG.1351.A.A"
4108 "2brt.20.NAR.1352.A.A"
4109 "2bru.52.NAD.1.B.ABC"
4110 "2bru.55.NAP.1001.C.BC"
4111 "2bs2.53.FAD.1656.A.A"
4112 "2bs2.8.FUM.1657.A.A"
4113 "2bs4.14.DMW.1244.E.C"
4114 "2bs4.35.LMT.1242.E.CF"
4115 "2bs4.43.HEM.1255.C.C"
4116 "2bs4.8.SF4.1241.E.B"
4117 "2bs4.8.SF4.1247.E.E"
4118 "2btd.27.ADP.1211.A.A"
4119 "2btm.9.PGA.302.B.B"
4120 "2btq.28.GDP.1443.A.A"
4121 "2bty.12.ARG.1283.A.A"
4122 "2bty.13.NLG.1284.A.A"
4123 "2bu3.15.3GC.1240.A.A"
4124 "2buf.13.NLG.1302.A.A"
4125 "2buj.35.STU.1301.A.A"
4126 "2buv.11.DHB.1542.B.AB"
4127 "2bv4.14.MMA.400.A.AB"
4128 "2bvg.53.FAD.600.A.A"
4129 "2bvt.12.BMA.500.A.A"
4130 "2bwc.12.GLC.1003.B.B"
4131 "2bwc.22.BGC.1005.B.B"
4132 "2bwj.23.AMP.1201.B.B"
4133 "2bwl.9.PO4.1120.A.A"
4134 "2bwp.20.PLG.500.A.AB"
4135 "2by1.12.GLC.1605.A.A"
4136 "2by1.23.TRE.1606.A.A"
4137 "2byc.31.FMN.1632.B.B"
4138 "2byj.15.PLP.500.A.AB"
4139 "2byo.20.LNL.1217.A.A"
4140 "2byo.24.HXA.1215.A.A"
4141 "2byo.9.MLT.1219.A.A"
4142 "2byo.9.OAA.1218.A.A"
4143 "2bz0.32.G2P.1176.A.A"
4144 "2bzl.8.EDO.2187.A.A"
4145 "2c01.36.ATP.1136.X.X"
4146 "2c0k.43.HEM.1152.A.A"
4147 "2c0r.15.PLP.363.A.AB"
4148 "2c0t.43.L3G.1506.A.A"
4149 "2c12.14.SPM.1433.B.B"
4150 "2c12.24.PE4.1436.B.B"
4151 "2c1d.43.HEC.1158.B.AB"
4152 "2c1d.43.HEC.1291.A.A"
4153 "2c1e.15.AA1.5.C.ABC"
4154 "2c1h.14.DSB.1330.A.A"
4155 "2c1i.12.MES.1464.A.A"
4156 "2c1l.10.SRT.1362.B.AB"
4157 "2c1l.12.MES.1360.B.AB"
4158 "2c1l.12.MES.1361.B.B"
4159 "2c1q.16.BTN.1126.A.A"
4160 "2c1u.43.HEC.402.A.A"
4161 "2c1x.19.B3P.1458.A.A"
4162 "2c1x.25.UDP.1457.A.A"
4163 "2c20.44.NAD.401.A.A"
4164 "2c21.8.MPD.1141.D.CD"
4165 "2c21.8.MRD.1142.D.CD"
4166 "2c2b.27.SAM.501.A.AB"
4167 "2c2b.8.TRS.800.A.A"
4168 "2c2f.12.GOL.1213.A.A"
4169 "2c2k.15.AA1.5.C.ABC"
4170 "2c2m.20.MX4.5.C.ABC"
4171 "2c2n.18.AE4.1346.A.A"
4172 "2c2o.21.MX3.5.C.ABC"
4173 "2c2z.10.PHQ.1.C.BC"
4174 "2c2z.22.MX5.5.C.ABC"
4175 "2c2z.8.DTD.1480.B.AB"
4176 "2c36.14.NAG.1308.A.A"
4177 "2c39.17.ADP.404.F.F"
4178 "2c3e.51.CXT.401.A.A"
4179 "2c3e.62.CDL.800.A.A"
4180 "2c3h.12.GLC.201.A.AE"
4181 "2c3q.26.GTX.301.A.A"
4182 "2c3w.11.GLC.1112.D.D"
4183 "2c3w.12.GLC.1102.D.BD"
4184 "2c3w.12.GLC.1106.D.AD"
4185 "2c3w.12.GLC.1110.D.A"
4186 "2c3y.29.HTL.2236.A.A"
4187 "2c3y.8.SF4.2234.A.A"
4188 "2c3y.8.SF4.2235.A.AB"
4189 "2c40.9.RIB.1312.A.A"
4190 "2c41.10.PGE.1160.B.B"
4191 "2c41.10.PGE.1161.B.BD"
4192 "2c41.13.PG4.1159.B.B"
4193 "2c43.48.COA.1316.A.A"
4194 "2c49.19.ADN.1301.A.AB"
4195 "2c49.31.ANP.1304.A.A"
4196 "2c4b.21.2PE.1145.A.A"
4197 "2c4b.8.EDO.1154.A.A"
4198 "2c4c.53.FAD.600.A.A"
4199 "2c4d.15.NAG.605.A.A"
4200 "2c4f.14.NAG.1211.U.U"
4201 "2c4i.16.BTN.1274.A.A"
4202 "2c4k.11.TAM.1353.B.B"
4203 "2c4m.15.PLP.1634.A.A"
4204 "2c56.25.SUC.1245.A.A"
4205 "2c5a.14.BTB.1380.B.AB"
4206 "2c5a.39.GDC.1372.B.B"
4207 "2c5a.44.NAD.1374.B.B"
4208 "2c5b.18.5F1.500.A.AB"
4209 "2c5b.9.MET.600.A.AB"
4210 "2c5c.11.GAL.1074.A.A"
4211 "2c5c.11.GLA.1070.A.ABFJ"
4212 "2c5c.11.GLA.1073.A.ABJ"
4213 "2c5c.12.GLC.1072.A.FJ"
4214 "2c5c.12.GLC.1075.A.AJ"
4215 "2c5d.14.NAG.1678.A.A"
4216 "2c5s.23.AMP.1392.A.A"
4217 "2c5u.31.APC.1375.A.A"
4218 "2c6h.32.PXI.1408.A.A"
4219 "2c6h.43.HEM.1407.A.A"
4220 "2c6q.23.IMP.1338.G.G"
4221 "2c6x.13.CIT.1366.A.AB"
4222 "2c6x.48.COZ.1365.A.A"
4223 "2c7f.10.AHR.1505.A.A"
4224 "2c7g.49.ODP.502.A.A"
4225 "2c7g.53.FAD.501.A.A"
4226 "2c7j.43.CYC.1173.B.B"
4227 "2c7j.43.CYC.1174.B.AB"
4228 "2c7o.21.A1P.426.D.A"
4229 "2c7p.21.A1P.408.C.A"
4230 "2c7r.21.A1P.427.D.A"
4231 "2c7w.8.MPD.1108.B.B"
4232 "2c81.16.PMP.1416.A.A"
4233 "2c8h.44.NAD.1250.B.B"
4234 "2c8s.43.HEM.1173.A.A"
4235 "2c91.10.TLA.360.A.A"
4236 "2c91.48.NAP.350.A.A"
4237 "2c95.53.B4P.1195.A.A"
4238 "2c9a.14.NAG.1287.A.A"
4239 "2c9d.32.PHR.791.A.AB"
4240 "2c9d.8.MPD.1163.A.ABCDE"
4241 "2c9e.46.PID.1334.A.A"
4242 "2c9e.65.CLA.1328.A.A"
4243 "2c9e.66.DGD.1336.A.A"
4244 "2c9k.8.MPD.1680.A.A"
4245 "2c9o.27.ADP.1450.A.A"
4246 "2c9x.43.HEC.1582.B.AB"
4247 "2c9y.8.EDO.1234.A.A"
4248 "2c9y.80.B4P.1233.A.A"
4249 "2ca4.26.MSS.1374.A.A"
4250 "2cah.43.HEM.485.A.A"
4251 "2cah.48.NDP.486.A.A"
4252 "2cb3.64.MLD.1344.B.BD"
4253 "2cb8.27.MYA.1094.A.A"
4254 "2cbf.26.SAH.300.A.A"
4255 "2cbg.10.PMS.1225.A.A"
4256 "2cbq.28.TH2.1114.A.AC"
4257 "2cbq.28.TH2.1115.A.AF"
4258 "2cbr.26.A80.201.A.A"
4259 "2cbz.31.ATP.1873.A.A"
4260 "2cc3.8.MPD.1232.A.AB"
4261 "2cca.43.HEM.1741.A.A"
4262 "2ccr.10.PGE.1399.B.B"
4263 "2ccr.23.B2G.1402.B.B"
4264 "2ccr.34.B4G.1401.B.B"
4265 "2ccy.43.HEM.129.A.AB"
4266 "2cdb.12.BGC.1368.B.B"
4267 "2cdd.26.CT5.1224.A.A"
4268 "2cdn.27.ADP.201.A.A"
4269 "2cdp.10.AAL.1004.B.D"
4270 "2cdp.11.GAL.1003.B.D"
4271 "2cdq.10.LYS.600.A.AB"
4272 "2cdq.10.LYS.601.A.A"
4273 "2cdq.10.TAR.700.A.AB"
4274 "2cdq.27.SAM.1500.A.A"
4275 "2cdr.10.PHQ.901.I.BI"
4276 "2cdr.28.MY1.905.I.ABI"
4277 "2cdu.27.ADP.501.A.A"
4278 "2cdu.53.FAD.500.A.AB"
4279 "2ceo.24.T44.1395.A.A"
4280 "2cf6.48.NAP.450.A.A"
4281 "2cfa.10.CME.1218.A.A"
4282 "2cfa.53.FAD.1219.A.A"
4283 "2cfc.11.KPC.1252.A.A"
4284 "2cfc.44.NAD.1251.A.A"
4285 "2cfi.14.ZZZ.1311.A.A"
4286 "2cfm.23.AMP.1563.A.A"
4287 "2cfo.10.GLU.1486.A.A"
4288 "2cft.16.PLP.1296.A.A"
4289 "2cfu.14.1DB.1655.A.A"
4290 "2cfw.103.R7U.705.A.A"
4291 "2cfw.11.GOL.726.A.A"
4292 "2cg4.9.ASN.1153.A.A"
4293 "2cg9.31.ATP.1678.A.A"
4294 "2cgl.12.LFR.1481.A.A"
4295 "2cgl.27.ADP.1482.A.A"
4296 "2cgv.19.3B3.1273.A.A"
4297 "2cgy.14.NAG.1101.A.A"
4298 "2cgy.29.FSM.1102.A.A"
4299 "2ch2.14.KY1.1390.C.BC"
4300 "2ch2.24.LLP.1391.C.BC"
4301 "2ch4.31.ANP.1672.A.A"
4302 "2ch5.14.NDG.500.D.CD"
4303 "2ch9.10.FUL.1152.A.A"
4304 "2ch9.14.NAG.1154.A.A"
4305 "2chg.31.ANP.1226.B.B"
4306 "2chq.31.ANP.700.A.A"
4307 "2cht.17.TSA.209.G.GI"
4308 "2chu.42.ECA.1312.B.AB"
4309 "2ci0.18.1CM.1450.A.A"
4310 "2ci0.47.HEM.1449.A.A"
4311 "2ci8.15.1PE.482.A.A"
4312 "2cic.28.DUP.1968.A.A"
4313 "2cip.11.BGC.1283.A.A"
4314 "2cip.24.ZZ1.1285.A.A"
4315 "2cir.16.BG6.501.A.A"
4316 "2cj1.11.MAN.1311.A.A"
4317 "2cj1.14.NAG.1302.A.A"
4318 "2cj1.43.HEM.1300.A.A"
4319 "2cja.31.ATP.1507.B.B"
4320 "2cjc.38.FAD.1066.A.A"
4321 "2cjf.25.RP4.2551.H.HI"
4322 "2cjp.10.VPR.1322.B.B"
4323 "2cjt.8.EDO.1131.A.A"
4324 "2cjw.28.GDP.999.A.A"
4325 "2cjy.10.PHQ.901.I.BI"
4326 "2cjz.16.PTR.1537.A.A"
4327 "2ckr.13.PG4.1431.A.A"
4328 "2ckr.18.BEN.1432.A.A"
4329 "2cl8.12.BGC.1249.A.AB"
4330 "2cme.10.D10.1099.B.AB"
4331 "2cml.11.MAN.3485.C.C"
4332 "2cml.23.ZMR.3477.C.C"
4333 "2cn3.11.BGC.1764.A.A"
4334 "2cn3.11.GAL.1776.A.A"
4335 "2cn3.12.GLC.1769.A.A"
4336 "2cn3.9.XYS.1766.A.A"
4337 "2cnb.36.UFG.1382.A.A"
4338 "2cnb.44.NAD.1383.A.A"
4339 "2cnk.10.PHQ.901.I.BI"
4340 "2cnk.21.MY2.905.I.ABI"
4341 "2cnl.10.PHQ.901.I.BI"
4342 "2cnl.21.MY3.905.I.ABI"
4343 "2cnm.48.COA.0.D.AD"
4344 "2cnn.10.PHQ.901.I.BI"
4345 "2cnn.26.MY5.905.I.ABI"
4346 "2cnq.22.AMZ.1308.A.A"
4347 "2cnq.23.AMP.1310.A.A"
4348 "2cnq.27.ADP.1307.A.A"
4349 "2cnq.8.SIN.1313.A.A"
4350 "2cns.51.ACO.601.A.A"
4351 "2coj.12.GBN.420.A.AB"
4352 "2coj.15.PLP.410.A.A"
4353 "2csg.13.CIT.503.A.A"
4354 "2csg.13.ICT.501.A.A"
4355 "2csg.8.SIN.502.A.A"
4356 "2csn.18.CKI.300.A.A"
4357 "2ct8.31.MSP.501.A.A"
4358 "2ctz.15.PLP.600.A.A"
4359 "2cu0.24.XMP.1001.A.A"
4360 "2cuk.13.NHE.1401.C.C"
4361 "2cul.53.FAD.301.A.A"
4362 "2cun.11.3PG.503.A.A"
4363 "2cun.8.MPD.508.A.A"
4364 "2cv4.12.MES.1002.F.F"
4365 "2cvc.43.HEM.1014.A.A"
4366 "2cve.10.TLA.192.A.A"
4367 "2cvz.48.NDP.1301.B.B"
4368 "2cw9.16.1PE.1001.A.A"
4369 "2cwg.12.NDG.3.D.D"
4370 "2cwg.20.SIA.1.D.D"
4371 "2cwg.21.SIA.4.D.ABD"
4372 "2cwh.48.NDP.2510.A.AB"
4373 "2cwh.8.PYC.2520.A.A"
4374 "2cww.26.SAH.501.B.B"
4375 "2cx1.10.TLA.2001.A.A"
4376 "2cxb.43.HEM.125.A.A"
4377 "2cxx.28.GDP.1401.A.A"
4378 "2cy0.48.NAP.1411.A.A"
4379 "2cy2.51.ACO.200.A.A"
4380 "2cyb.13.TYR.401.B.A"
4381 "2cyb.13.TYR.501.B.B"
4382 "2cyc.13.TYR.801.B.B"
4383 "2cye.48.COA.603.C.AC"
4384 "2cyy.10.GLN.1001.A.A"
4385 "2cz2.20.GSH.1001.A.A"
4386 "2czc.44.NAD.502.B.B"
4387 "2cze.21.U5P.402.B.AB"
4388 "2czq.13.CIT.502.B.B"
4389 "2czs.43.HEM.500.A.A"
4390 "2czv.20.BOG.1001.A.ACD"
4391 "2czv.20.BOG.1002.D.BCD"
4392 "2d04.11.BMA.903.G.H"
4393 "2d04.14.NAG.901.G.G"
4394 "2d06.20.EST.304.A.A"
4395 "2d06.27.A3P.2001.A.A"
4396 "2d0g.11.BGC.801.A.A"
4397 "2d0g.11.GLC.706.A.A"
4398 "2d0g.8.MPD.1001.A.A"
4399 "2d0o.27.ADP.1002.C.C"
4400 "2d0q.8.CYI.1301.A.AB"
4401 "2d0s.43.HEC.80.A.A"
4402 "2d0u.13.NHE.407.A.A"
4403 "2d0u.43.HEM.404.A.A"
4404 "2d0v.24.PQQ.601.A.A"
4405 "2d0w.43.HEM.200.A.A"
4406 "2d1c.13.CIT.1585.A.AB"
4407 "2d1c.48.NAP.1002.A.AB"
4408 "2d1f.15.PLP.500.A.A"
4409 "2d1s.40.SLU.2001.A.A"
4410 "2d1y.44.NAD.1004.D.D"
4411 "2d29.53.FAD.2001.B.AB"
4412 "2d2c.40.BCR.1101.R.NORST"
4413 "2d2f.27.ADP.737.A.A"
4414 "2d2i.48.NAP.4341.P.PQ"
4415 "2d33.10.GLU.2519.C.C"
4416 "2d33.27.ADP.2521.C.C"
4417 "2d37.31.FMN.200.A.A"
4418 "2d37.44.NAD.300.A.A"
4419 "2d3c.15.P3P.5006.G.GH"
4420 "2d3c.27.ADP.6006.G.G"
4421 "2d43.14.NAG.501.A.A"
4422 "2d43.9.AHR.601.A.A"
4423 "2d4e.44.NAD.1702.D.D"
4424 "2d4v.13.FLC.3301.D.CD"
4425 "2d4v.44.NAD.2301.D.CD"
4426 "2d4w.8.MPD.1.A.A"
4427 "2d4w.8.MPD.2001.A.AB"
4428 "2d52.48.COA.500.A.A"
4429 "2d5m.12.MES.2001.A.A"
4430 "2d5m.31.FMN.1001.A.A"
4431 "2d62.9.POP.1293.A.A"
4432 "2d6n.11.GAL.600.B.B"
4433 "2d6n.15.NAG.601.B.B"
4434 "2d6y.10.TLA.4988.A.A"
4435 "2d7d.27.ADP.662.A.A"
4436 "2d7h.19.DCM.106.A.A"
4437 "2d7r.14.NAG.700.A.A"
4438 "2d7r.15.NGA.702.A.A"
4439 "2d7r.21.TNR.707.A.A"
4440 "2d7r.25.UDP.705.A.A"
4441 "2d81.19.RB3.451.A.A"
4442 "2d9q.14.NAG.401.B.B"
4443 "2db3.31.ANP.2904.D.D"
4444 "2dbr.48.NAP.402.B.B"
4445 "2dbt.15.EPE.295.A.AC"
4446 "2dby.28.GDP.501.A.A"
4447 "2dc1.13.CIT.1585.A.A"
4448 "2dc1.44.NAD.242.A.A"
4449 "2dc8.19.59A.590.A.A"
4450 "2dcj.8.MPD.2002.B.B"
4451 "2dcj.8.MPD.2004.B.AB"
4452 "2dcl.23.AMP.902.B.AB"
4453 "2dcl.23.AMP.903.B.BC"
4454 "2dcn.17.CKP.2012.L.L"
4455 "2dcn.27.ADP.3012.L.L"
4456 "2dcu.28.GDP.2001.A.A"
4457 "2dcx.38.DOA.0.A.A"
4458 "2dd4.12.FRU.3004.H.HKL"
4459 "2dd4.12.FRU.3006.H.DEH"
4460 "2dd4.12.FRU.3007.H.EGH"
4461 "2dd8.14.NAG.1330.S.S"
4462 "2dd9.14.CXS.1005.D.D"
4463 "2ddg.12.ORP.8.C.A"
4464 "2ddm.8.TRS.1303.B.B"
4465 "2ddt.12.MES.313.A.A"
4466 "2de4.15.BPS.2366.B.B"
4467 "2dem.12.ORP.8.C.A"
4468 "2dem.8.SF4.220.A.A"
4469 "2deu.22.AMP.134.C.A"
4470 "2df8.16.F1P.802.B.AB"
4471 "2dfd.44.NAD.3004.D.D"
4472 "2dfd.9.MLT.3101.D.D"
4473 "2dfv.53.NAD.3401.C.C"
4474 "2dg5.10.GLU.602.D.CD"
4475 "2dhr.27.ADP.3001.C.C"
4476 "2dio.21.EOD.401.B.B"
4477 "2djf.14.NAG.601.A.AC"
4478 "2djf.14.NAG.602.A.A"
4479 "2djf.16.1ZB.801.B.ABC"
4480 "2dji.53.FAD.1601.A.A"
4481 "2djx.31.FMN.1350.A.A"
4482 "2dkb.12.MES.434.A.A"
4483 "2dkb.15.PLP.437.A.A"
4484 "2dkc.19.16G.702.B.B"
4485 "2dki.53.FAD.640.A.A"
4486 "2dkj.15.PLP.510.A.AB"
4487 "2dkn.44.NAI.4000.A.A"
4488 "2dkv.12.MES.341.A.A"
4489 "2dkv.8.MPD.343.A.A"
4490 "2dlc.35.YMP.601.X.X"
4491 "2dld.44.NAD.401.A.A"
4492 "2doo.54.C4H.602.B.AB"
4493 "2dou.15.EPE.501.A.AB"
4494 "2dp6.12.ORP.8.C.A"
4495 "2dpg.31.NAP.799.A.A"
4496 "2dph.44.NAD.1403.A.AB"
4497 "2dpk.15.EPE.1009.A.A"
4498 "2dpm.27.SAM.300.A.A"
4499 "2dpy.27.ADP.600.B.B"
4500 "2dq3.29.SSA.1002.B.B"
4501 "2dqa.12.BGC.2001.B.B"
4502 "2dqa.14.NAG.3.C.A"
4503 "2dqa.15.NAG.1.D.AB"
4504 "2dqa.28.NAG.3.D.B"
4505 "2dr1.15.PLP.1002.B.AB"
4506 "2dr3.27.ADP.3805.E.EF"
4507 "2dre.65.CLA.1001.A.ABCD"
4508 "2drj.42.CSF.1001.A.A"
4509 "2drk.8.GOL.100.A.AB"
4510 "2dru.14.NAG.502.A.A"
4511 "2dsa.16.HPX.4225.D.D"
4512 "2dsa.20.GSH.4224.D.CD"
4513 "2dsd.23.AMP.401.A.AB"
4514 "2dsy.12.NHE.1002.C.C"
4515 "2dt8.18.PLM.701.A.A"
4516 "2dt9.8.THR.402.B.AB"
4517 "2dte.44.NAI.272.B.B"
4518 "2dtj.13.CIT.501.B.B"
4519 "2dtj.8.THR.402.B.AB"
4520 "2dtn.9.DPO.426.B.B"
4521 "2dtt.17.H4B.1006.D.DF"
4522 "2du6.11.SEP.1001.A.A"
4523 "2du6.11.SEP.1002.A.B"
4524 "2du9.8.MPD.130.A.A"
4525 "2dvh.75.HEC.80.A.A"
4526 "2dvl.53.FAD.1001.A.AB"
4527 "2dvm.12.MES.2758.C.CD"
4528 "2dvm.44.NAD.2501.C.C"
4529 "2dvo.31.ITT.201.A.A"
4530 "2dvx.10.23A.1513.C.CD"
4531 "2dvz.10.GLU.1055.A.A"
4532 "2dw1.28.GM6.1.B.B"
4533 "2dw7.10.SRT.1003.C.CD"
4534 "2dwc.27.ADP.501.A.A"
4535 "2dwp.16.F6P.702.A.A"
4536 "2dwp.31.ACP.700.A.A"
4537 "2dwu.10.DGL.278.A.A"
4538 "2dwz.15.EPE.2241.A.A"
4539 "2dx7.13.CIT.501.A.A"
4540 "2dxi.31.ATP.602.B.B"
4541 "2dxi.9.GAU.702.B.B"
4542 "2dy1.32.GTP.700.A.A"
4543 "2dy3.15.PLP.401.A.AB"
4544 "2dy9.27.ADP.501.A.A"
4545 "2dyk.28.GDP.502.B.B"
4546 "2dzb.22.HH2.1302.B.B"
4547 "2dze.10.PGE.501.A.A"
4548 "2e0i.53.FAD.1800.D.D"
4549 "2e0i.8.MPD.3004.D.D"
4550 "2e0n.26.SAH.301.B.B"
4551 "2e1m.53.FAD.801.A.ABC"
4552 "2e1t.54.MLC.1001.A.A"
4553 "2e1z.53.B4P.403.A.A"
4554 "2e21.31.ANP.500.A.A"
4555 "2e27.24.AB0.6001.H.HL"
4556 "2e2h.32.GTP.3000.T.AB"
4557 "2e2j.32.G2P.3000.T.AB"
4558 "2e2p.15.EPE.605.B.B"
4559 "2e2p.27.ADP.601.B.B"
4560 "2e2x.49.PEV.500.B.B"
4561 "2e2x.9.POP.602.B.B"
4562 "2e3b.14.NAG.403.A.A"
4563 "2e3b.43.HEM.401.A.A"
4564 "2e3v.10.BTB.1009.B.AB"
4565 "2e3v.10.PGE.1007.B.B"
4566 "2e3x.14.NAG.901.D.A"
4567 "2e3x.14.NAG.904.E.C"
4568 "2e3x.28.GM6.700.A.A"
4569 "2e40.12.LGC.2001.B.B"
4570 "2e47.14.NAG.1001.A.AB"
4571 "2e4a.10.BE2.3352.D.D"
4572 "2e4a.53.FAD.3351.D.D"
4573 "2e4p.23.TRE.2002.A.A"
4574 "2e4w.12.C5A.1001.A.A"
4575 "2e4z.12.MES.1001.A.A"
4576 "2e50.23.TRE.226.A.A"
4577 "2e5a.34.LAQ.2001.A.A"
4578 "2e5m.48.NAP.450.A.A"
4579 "2e5v.53.FAD.1001.B.B"
4580 "2e5y.31.ATP.1002.B.AB"
4581 "2e6v.11.MAN.2.A.A"
4582 "2e6v.12.BMA.1.A.A"
4583 "2e74.54.OPC.202.B.AB"
4584 "2e74.65.CLA.201.B.AB"
4585 "2e75.21.QNO.501.A.AB"
4586 "2e75.34.UMQ.1101.C.ABCD"
4587 "2e75.34.UMQ.1103.A.A"
4588 "2e75.34.UMQ.1104.A.AB"
4589 "2e75.43.HEM.302.A.A"
4590 "2e75.43.HEM.303.A.AB"
4591 "2e75.54.OPC.1002.A.ABCEFGH"
4592 "2e77.31.FMN.2512.C.C"
4593 "2e7j.15.PLP.1209.A.A"
4594 "2e7p.20.GSH.1000.C.ACD"
4595 "2e7u.16.PMP.1001.A.A"
4596 "2e7z.47.MGD.801.A.A"
4597 "2e7z.8.MPD.1004.A.A"
4598 "2e7z.8.SF4.800.A.A"
4599 "2e84.43.HEM.1309.A.A"
4600 "2e87.28.GDP.400.A.A"
4601 "2e8e.8.DTT.2694.A.A"
4602 "2e8u.14.IPE.1104.B.B"
4603 "2e9b.11.BGC.731.B.B"
4604 "2e9b.11.GLC.732.B.B"
4605 "2e9f.12.ARG.492.B.AB"
4606 "2e9f.12.ARG.493.B.CD"
4607 "2e9w.14.NAG.700.A.A"
4608 "2e9z.29.UTP.993.A.A"
4609 "2e9z.9.PPV.665.A.A"
4610 "2ea0.11.PED.427.C.A"
4611 "2ea1.43.GPG.250.A.A"
4612 "2eaa.13.CIT.1284.B.BC"
4613 "2eae.11.FUC.899.A.A"
4614 "2eae.11.FUL.900.A.A"
4615 "2eae.23.LBT.901.A.A"
4616 "2eax.15.NAG.500.L.C"
4617 "2eax.19.AMV.501.L.CL"
4618 "2eax.9.FGA.503.L.CL"
4619 "2eba.53.FAD.2001.C.ACE"
4620 "2ebf.23.TRE.1415.X.X"
4621 "2ebs.11.BGC.792.A.A"
4622 "2ebs.9.XYS.791.A.A"
4623 "2ecp.15.PLP.999.A.A"
4624 "2ecp.44.ACR.992.A.A"
4625 "2ecs.8.ACT.208.A.A"
4626 "2ed4.44.NAD.501.B.AB"
4627 "2ed4.53.FAD.500.B.B"
4628 "2eeo.8.FUM.501.B.AB"
4629 "2eer.44.NAD.401.A.AB"
4630 "2ef1.15.EPE.302.B.B"
4631 "2ef5.10.LYS.3004.F.F"
4632 "2efc.28.GDP.1200.B.AB"
4633 "2efx.12.NFA.2001.A.A"
4634 "2efy.15.PLP.413.A.A"
4635 "2efy.9.4AT.414.A.A"
4636 "2eg2.31.ATP.501.A.A"
4637 "2eg5.20.XTS.3502.G.G"
4638 "2eg5.26.SAH.3501.G.G"
4639 "2egw.26.SAH.400.B.AB"
4640 "2egz.10.TLA.4988.A.A"
4641 "2eh6.15.PLP.1002.B.AB"
4642 "2ehz.9.MCT.1600.A.A"
4643 "2ei4.11.GLC.281.A.A"
4644 "2ei4.20.RET.260.A.A"
4645 "2ei4.46.L2P.280.A.A"
4646 "2ei4.54.22B.270.A.A"
4647 "2ei5.14.BTB.200.B.B"
4648 "2eis.48.COA.202.B.B"
4649 "2eix.53.FAD.1301.A.AB"
4650 "2ej0.16.PMP.3413.A.A"
4651 "2ej0.8.MPD.2415.A.A"
4652 "2ej0.8.MPD.3414.A.AC"
4653 "2ej9.16.BTN.1301.A.A"
4654 "2ejf.15.BTN.1400.C.AC"
4655 "2ejg.16.BTN.1401.A.A"
4656 "2ejg.19.ADN.1501.A.A"
4657 "2ejl.8.MPD.1534.B.AB"
4658 "2ejl.8.MPD.2537.B.B"
4659 "2ejt.27.SAM.501.A.A"
4660 "2ejv.44.NAD.1350.A.AB"
4661 "2ek9.22.BES.2001.A.A"
4662 "2ekl.44.NAD.1300.A.A"
4663 "2ekn.13.FLC.585.A.AC"
4664 "2ekp.44.NAD.1300.A.A"
4665 "2el9.33.HSS.510.A.A"
4666 "2elf.13.CIT.1436.A.A"
4667 "2enx.15.TRP.2031.B.B"
4668 "2enx.9.2PN.1002.B.B"
4669 "2eo5.15.PLP.1001.A.A"
4670 "2eo7.45.CTT.801.A.A"
4671 "2ep7.44.NAD.401.A.A"
4672 "2epn.14.NGT.1650.A.A"
4673 "2eq8.53.FAD.2482.D.DE"
4674 "2er0.14.CHS.6.I.EI"
4675 "2er6.21.PUK.4.I.EI"
4676 "2er7.15.LOV.6.I.EI"
4677 "2er9.11.STA.6.I.EI"
4678 "2erj.10.FUC.220.B.B"
4679 "2erj.14.NAG.217.B.B"
4680 "2erj.14.NAG.400.C.C"
4681 "2erl.18.EOH.200.A.A"
4682 "2erq.14.NAG.3.B.B"
4683 "2erv.13.CXE.800.A.A"
4684 "2erx.28.GDP.401.A.A"
4685 "2esb.15.EPE.1002.A.A"
4686 "2esp.8.MPD.151.A.A"
4687 "2esr.12.GLC.300.B.B"
4688 "2ess.8.MPD.252.A.A"
4689 "2ete.14.NAG.405.B.B"
4690 "2ev1.10.1PE.1103.B.B"
4691 "2ev1.20.OLA.1001.B.AB"
4692 "2eve.13.MPO.301.A.A"
4693 "2eve.8.144.303.A.A"
4694 "2ew1.32.GNP.700.A.A"
4695 "2ew5.27.Y12.200.A.A"
4696 "2ewe.12.ADA.904.A.A"
4697 "2ewm.44.NAD.256.B.B"
4698 "2ewn.37.BTX.501.A.A"
4699 "2ews.31.ANP.1001.A.A"
4700 "2ewy.38.DBO.1002.B.AB"
4701 "2ex4.26.SAH.1401.A.A"
4702 "2ex9.24.PNV.501.A.A"
4703 "2exg.26.STF.102.A.A"
4704 "2exj.12.MES.2014.B.B"
4705 "2exj.9.XYS.2007.B.B"
4706 "2exr.53.FAD.525.A.A"
4707 "2exu.8.MPD.2001.A.A"
4708 "2eyq.15.EPE.1151.A.A"
4709 "2f02.31.ATP.411.A.A"
4710 "2f06.11.HIS.152.A.A"
4711 "2f07.14.BTB.289.A.AB"
4712 "2f17.23.AMP.301.A.A"
4713 "2f17.27.PYI.902.A.AB"
4714 "2f1f.16.1PE.601.A.A"
4715 "2f1k.48.NAP.3350.C.C"
4716 "2f1k.8.TRS.1001.C.CD"
4717 "2f1l.9.UNL.176.A.A"
4718 "2f1o.25.DTC.7280.G.GH"
4719 "2f1o.53.FAD.6301.G.DGH"
4720 "2f1t.16.LDA.303.C.C"
4721 "2f1t.21.C8E.406.C.C"
4722 "2f27.15.EPE.1004.B.B"
4723 "2f27.20.DAN.1002.B.B"
4724 "2f2a.10.GLN.501.A.A"
4725 "2f2e.12.GLC.401.B.B"
4726 "2f2l.13.CIT.301.X.X"
4727 "2f2l.14.HSQ.999.A.A"
4728 "2f2l.14.NAG.998.A.A"
4729 "2f2l.64.MLD.201.X.AX"
4730 "2f3o.10.PGE.777.A.A"
4731 "2f3t.22.LGP.300.A.A"
4732 "2f3t.22.LGP.301.A.B"
4733 "2f3t.22.LGP.302.A.E"
4734 "2f3t.22.LGP.303.A.F"
4735 "2f3x.32.MLC.390.B.AB"
4736 "2f43.31.ATP.603.A.AB"
4737 "2f48.20.FBP.829.A.AB"
4738 "2f4o.10.PHQ.1.I.AI"
4739 "2f4p.9.UNL.136.B.B"
4740 "2f5t.23.MAL.343.X.X"
4741 "2f5x.9.ASP.903.C.C"
4742 "2f62.10.12M.402.B.AB"
4743 "2f6m.14.DDQ.101.A.AC"
4744 "2f6m.14.DDQ.104.A.A"
4745 "2f6m.14.DDQ.119.B.AB"
4746 "2f6r.10.UNL.271.A.A"
4747 "2f6r.51.ACO.270.A.A"
4748 "2f6x.10.1GP.3001.A.A"
4749 "2f6x.8.MPD.4001.A.A"
4750 "2f7f.9.DPO.701.A.A"
4751 "2f7f.9.NIO.601.A.A"
4752 "2f83.14.NAG.920.A.A"
4753 "2f8e.20.U5P.2003.A.AX"
4754 "2f8f.20.GSH.212.A.AB"
4755 "2f8j.16.PMP.500.A.AB"
4756 "2f8l.27.SAM.400.A.A"
4757 "2f97.13.PG4.1002.A.A"
4758 "2f97.17.PEG.1005.A.A"
4759 "2f99.30.AKV.1335.A.AB"
4760 "2f9g.27.ADP.500.A.A"
4761 "2f9m.32.GNP.1200.A.A"
4762 "2f9n.11.AR7.304.E.AE"
4763 "2f9p.11.AR7.304.E.AE"
4764 "2f9w.15.PAU.6002.A.AB"
4765 "2fa0.116.HMG.500.A.A"
4766 "2fa1.12.BDF.1.B.B"
4767 "2fa9.28.GDP.1002.A.A"
4768 "2fac.28.PM4.301.A.A"
4769 "2faq.31.ATP.1304.A.A"
4770 "2fav.37.APR.477.B.BC"
4771 "2faw.14.NAG.267.A.A"
4772 "2faw.8.TRS.1003.A.A"
4773 "2fb3.9.MET.501.B.B"
4774 "2fb3.9.POP.404.B.B"
4775 "2fba.8.TRS.1493.A.A"
4776 "2fc0.23.DGP.239.A.A"
4777 "2fcc.11.PED.207.C.A"
4778 "2fcr.31.FMN.174.A.A"
4779 "2fcv.10.AKG.898.B.B"
4780 "2fcw.8.MPD.4001.A.AB"
4781 "2fcw.8.MPD.4002.A.A"
4782 "2fcw.8.MPD.4004.B.B"
4783 "2fdc.32.FLQ.473.C.B"
4784 "2fe4.28.GDP.201.A.A"
4785 "2ffc.21.U5P.5203.A.A"
4786 "2ffv.25.UDP.9601.B.B"
4787 "2fg5.32.GNP.302.A.A"
4788 "2fg9.53.FAD.161.A.A"
4789 "2fgh.31.ATP.9380.B.B"
4790 "2fgj.31.ATP.803.D.CD"
4791 "2fgl.10.XYS.700.A.A"
4792 "2fgl.9.XYS.703.A.AB"
4793 "2fgo.8.SF4.202.A.A"
4794 "2fgq.20.BOG.1170.X.X"
4795 "2fgq.9.MLT.700.X.X"
4796 "2fh5.32.GTP.301.B.B"
4797 "2fhc.11.GLC.1096.A.A"
4798 "2fhd.10.PO4.311.B.B"
4799 "2fhe.20.GSH.233.A.AB"
4800 "2fhj.18.H4Z.904.C.C"
4801 "2fhj.64.MFN.901.C.CD"
4802 "2fhj.9.PE3.3792.C.BC"
4803 "2fiv.22.STA.204.I.AB"
4804 "2fiw.51.ACO.200.A.A"
4805 "2fj0.16.TFC.600.A.A"
4806 "2fjb.23.AMP.1302.A.A"
4807 "2fjb.57.SFD.1000.A.AB"
4808 "2fjd.8.SF4.1110.B.B"
4809 "2fjk.10.13P.1073.B.B"
4810 "2fk0.11.BMA.5.E.Q"
4811 "2fka.14.CXS.143.A.AB"
4812 "2fka.14.CXS.144.A.A"
4813 "2fkk.24.EDO.901.A.A"
4814 "2fkk.8.TRS.801.A.A"
4815 "2fkn.44.NAD.5555.A.A"
4816 "2fkw.16.LDA.1803.F.EF"
4817 "2fkw.16.LDA.1820.O.OR"
4818 "2fkw.52.RG1.1403.F.CDEFG"
4819 "2fkw.66.BCL.1508.O.MOP"
4820 "2fkw.66.BCL.1603.F.EFGH"
4821 "2fkw.66.BCL.1708.O.OPRS"
4822 "2fli.14.DX5.1914.J.J"
4823 "2flj.53.OLA.134.A.A"
4824 "2flq.43.HEM.903.B.B"
4825 "2fmb.73.LP1.201.A.A"
4826 "2fmd.11.MAN.241.A.A"
4827 "2fmn.31.4HF.495.A.A"
4828 "2fmn.53.FAD.395.A.A"
4829 "2fmt.10.FME.585.C.A"
4830 "2fmt.10.FME.586.D.B"
4831 "2fmy.43.HEM.300.A.AB"
4832 "2fn1.10.SAL.503.B.B"
4833 "2fn2.28.NAG.60.A.A"
4834 "2fn4.28.GDP.1.A.A"
4835 "2fn8.10.RIP.303.A.A"
4836 "2fna.27.ADP.500.A.A"
4837 "2fnc.34.MLR.2913.A.A"
4838 "2fnu.16.PMP.903.B.AB"
4839 "2fnu.37.UD1.904.B.AB"
4840 "2fnz.44.NAD.401.B.B"
4841 "2fo0.15.MYR.1.A.A"
4842 "2fo0.29.P16.2.A.A"
4843 "2fo5.11.AR7.302.E.AE"
4844 "2foi.23.JPA.501.B.BD"
4845 "2foi.44.NAD.451.B.BD"
4846 "2fp2.16.TSA.500.B.B"
4847 "2fp7.8.BEZ.1.C.BC"
4848 "2fpb.12.TSS.1001.A.A"
4849 "2fpd.23.TRE.1001.C.C"
4850 "2fpg.28.GDP.397.B.B"
4851 "2fpu.10.HSO.509.B.B"
4852 "2fq0.42.PNS.137.A.A"
4853 "2fqf.13.CIT.701.A.A"
4854 "2fqo.17.HYI.703.A.A"
4855 "2fqp.16.1PE.102.C.C"
4856 "2fqy.19.ADN.400.A.A"
4857 "2fr1.48.NDP.301.A.A"
4858 "2fr6.17.CTN.1001.A.ABC"
4859 "2fre.31.FMN.1152.B.AB"
4860 "2frv.8.SF4.265.A.A"
4861 "2frv.8.SF4.267.A.AB"
4862 "2fs4.43.PZ1.805.B.B"
4863 "2fsh.31.ANP.900.A.A"
4864 "2fsn.27.ADP.328.A.A"
4865 "2fsr.14.PEG.302.A.A"
4866 "2ft0.51.ACO.600.A.A"
4867 "2ft3.13.FLC.2195.F.F"
4868 "2ftr.9.UNL.109.A.A"
4869 "2ftz.8.UNL.274.A.A"
4870 "2fue.16.M1P.400.A.A"
4871 "2fug.31.FMN.500.7.1"
4872 "2fug.8.SF4.439.1.1"
4873 "2fug.8.SF4.784.3.34"
4874 "2fug.8.SF4.786.3.3"
4875 "2fup.8.MPD.157.A.A"
4876 "2fv0.10.RAM.402.A.A"
4877 "2fv0.11.GAD.404.A.A"
4878 "2fv0.12.BGC.401.A.A"
4879 "2fv7.27.ADP.401.A.A"
4880 "2fva.42.PNS.101.A.A"
4881 "2fva.54.STE.102.A.A"
4882 "2fvm.9.URP.604.A.A"
4883 "2fvv.36.IHP.2360.A.A"
4884 "2fvy.19.BGC.310.A.A"
4885 "2fw4.11.HIS.501.B.B"
4886 "2fw5.43.HEM.805.A.A"
4887 "2fwi.19.AIR.1001.A.A"
4888 "2fwt.43.HEM.803.A.A"
4889 "2fx5.10.TLA.259.A.A"
4890 "2fxa.10.PGE.301.C.CD"
4891 "2fxv.24.5GP.200.A.A"
4892 "2fy4.48.COA.2000.A.A"
4893 "2fyd.12.MES.805.A.A"
4894 "2fyd.13.PG4.850.A.AB"
4895 "2fz5.37.FNR.138.A.A"
4896 "2fzh.25.DH1.208.A.A"
4897 "2fzh.48.NAP.207.A.A"
4898 "2fzs.10.PGE.4005.E.E"
4899 "2fzs.31.CMQ.505.E.EF"
4900 "2g0b.26.NLT.405.F.F"
4901 "2g0w.13.PG4.502.B.B"
4902 "2g1a.18.5HG.700.A.A"
4903 "2g1p.26.SAH.402.B.B"
4904 "2g1t.35.112.1101.E.AE"
4905 "2g1t.35.112.1201.F.BF"
4906 "2g1t.35.112.1301.G.CG"
4907 "2g1t.35.112.1401.H.DH"
4908 "2g2f.35.112.201.C.AC"
4909 "2g36.15.TRP.401.A.A"
4910 "2g36.8.SF4.400.A.A"
4911 "2g37.53.FAD.2002.B.B"
4912 "2g37.8.MPD.372.B.B"
4913 "2g3f.9.IZC.1500.A.A"
4914 "2g3h.43.HEM.154.A.A"
4915 "2g3j.10.XYS.801.A.A"
4916 "2g3n.14.BOG.2000.A.A"
4917 "2g3y.28.GDP.1001.A.A"
4918 "2g46.45.SAH.302.B.B"
4919 "2g4r.8.TRS.301.A.A"
4920 "2g5c.44.NAD.4686.B.B"
4921 "2g5g.43.HEM.605.X.X"
4922 "2g5i.27.ADP.601.B.B"
4923 "2g6b.32.GNP.302.A.A"
4924 "2g6f.25.NCO.200.X.X"
4925 "2g6w.20.LLF.436.A.A"
4926 "2g76.44.NAD.501.A.A"
4927 "2g76.9.MLT.503.A.AB"
4928 "2g77.28.GDP.501.B.AB"
4929 "2g7c.11.GAL.264.A.A"
4930 "2g7c.11.GLA.1.A.A"
4931 "2g7c.15.NAG.3.A.A"
4932 "2g7m.11.AN0.745.D.CD"
4933 "2g7m.8.CP.746.D.CD"
4934 "2g7z.19.HXA.8136.B.B"
4935 "2g7z.8.TRS.5080.B.B"
4936 "2g80.8.PE4.501.A.AB"
4937 "2g81.19.P6G.701.I.EI"
4938 "2g82.44.NAD.336.A.AD"
4939 "2g8g.22.D5M.21.A.A"
4940 "2g8i.8.MPD.501.A.A"
4941 "2g8l.8.UNL.288.A.A"
4942 "2g8m.20.UMP.801.B.AB"
4943 "2g8o.20.UMP.901.A.AB"
4944 "2g8o.20.UMP.903.B.AB"
4945 "2g8o.35.CB3.902.A.A"
4946 "2g8o.35.CB3.904.B.B"
4947 "2g8s.8.EDO.3016.A.A"
4948 "2g8y.44.NAD.1002.B.AB"
4949 "2ga4.10.ADE.701.A.A"
4950 "2gag.44.NAD.999.A.A"
4951 "2gag.8.FOA.997.A.A"
4952 "2gbb.13.CIT.192.B.B"
4953 "2gbx.12.BNL.458.C.C"
4954 "2gc2.18.F6R.502.B.B"
4955 "2gc9.13.CIT.181.A.AB"
4956 "2gcd.35.STU.400.A.A"
4957 "2gcg.48.NDP.2002.B.B"
4958 "2gd0.64.MRS.1754.D.CD"
4959 "2gdj.31.ANP.401.A.A"
4960 "2gdu.23.SUC.2064.A.A"
4961 "2gdz.44.NAD.300.A.A"
4962 "2ge3.51.ACO.1301.A.A"
4963 "2gej.39.GDD.2567.A.A"
4964 "2geq.8.TRS.302.B.B"
4965 "2gey.13.PG4.1004.B.B"
4966 "2gf0.28.GDP.801.A.A"
4967 "2gf6.48.COA.500.A.AB"
4968 "2gfi.14.NAG.800.A.A"
4969 "2gfk.23.VII.2410.B.B"
4970 "2ggh.13.NLQ.2376.D.D"
4971 "2ggq.29.TTP.500.A.A"
4972 "2ggs.48.NDP.901.B.B"
4973 "2ggu.34.MLR.3505.A.A"
4974 "2gh0.14.NAG.100.A.A"
4975 "2gh4.11.GAD.1002.A.A"
4976 "2gh4.11.RAM.1001.A.A"
4977 "2gh9.34.MLR.2913.A.A"
4978 "2gi3.8.MPD.481.A.A"
4979 "2giv.51.ACO.500.A.A"
4980 "2gix.8.MPD.803.A.AD"
4981 "2gj3.53.FAD.501.B.B"
4982 "2gj5.28.VD3.164.A.A"
4983 "2gj9.28.GDP.500.B.B"
4984 "2gjn.31.FMN.1904.A.A"
4985 "2gjp.11.GLC.1493.A.A"
4986 "2gjp.12.BGC.1490.A.A"
4987 "2gjp.21.DAF.1492.A.A"
4988 "2gjp.23.MAL.1400.A.A"
4989 "2gk1.14.NAG.530.G.G"
4990 "2gk1.14.NGT.533.G.G"
4991 "2gk6.27.ADP.1820.B.B"
4992 "2gkc.92.CCG.500.A.A"
4993 "2gkj.14.ZDR.700.A.A"
4994 "2gko.10.PMS.601.A.A"
4995 "2gkp.8.BME.401.A.A"
4996 "2gks.27.ADP.902.A.A"
4997 "2gl0.19.ADN.906.F.DF"
4998 "2gl6.27.ADP.1012.D.D"
4999 "2gl9.17.ASN.597.D.D"
5000 "2gl9.29.NAG.596.C.CD"
5001 "2gln.43.HEM.144.A.A"
5002 "2glu.27.SAM.302.B.B"
5003 "2glx.48.NDP.5500.E.E"
5004 "2gm3.23.AMP.176.A.A"
5005 "2gm8.10.HMH.304.D.D"
5006 "2gmc.36.DAO.13.A.A"
5007 "2gmh.38.UQ5.612.A.A"
5008 "2gmh.53.FAD.611.A.A"
5009 "2gmh.8.SF4.610.A.A"
5010 "2gmt.21.HIN.247.B.BC"
5011 "2gn2.21.C5P.400.A.A"
5012 "2gn6.39.UD1.335.A.A"
5013 "2gn6.48.NAP.334.A.A"
5014 "2gnn.14.NAG.1002.D.D"
5015 "2gnn.9.BEN.1003.D.ABCD"
5016 "2gnw.43.HEM.166.A.A"
5017 "2goo.15.NDG.401.F.F"
5018 "2goy.27.ADX.310.B.B"
5019 "2goy.8.SF4.302.B.B"
5020 "2gpj.53.FAD.500.A.A"
5021 "2gq2.10.PGE.701.A.AC"
5022 "2gq2.48.NAP.300.A.ACD"
5023 "2gq3.15.EPE.5000.A.A"
5024 "2gq3.48.COA.800.A.A"
5025 "2gq3.9.MLT.900.A.A"
5026 "2gq9.31.FMN.401.A.A"
5027 "2gq9.9.HBA.2760.A.A"
5028 "2gqf.53.FAD.403.A.A"
5029 "2gqn.32.BLP.700.A.A"
5030 "2gqr.27.ADP.238.A.A"
5031 "2gqu.44.EPU.601.A.A"
5032 "2gqu.53.FAD.501.A.A"
5033 "2gr7.21.C8E.1341.A.AC"
5034 "2gr9.43.NAD.3300.C.C"
5035 "2grj.27.ADP.200.A.AB"
5036 "2grj.44.COD.201.A.A"
5037 "2gru.11.EXO.607.A.A"
5038 "2gru.44.NAD.603.A.A"
5039 "2gru.8.MPD.611.A.A"
5040 "2grx.10.GCN.920.A.A"
5041 "2grx.13.GMH.960.A.A"
5042 "2grx.16.FTT.900.A.A"
5043 "2grx.46.FCI.1050.A.A"
5044 "2gry.27.ADP.601.A.A"
5045 "2gs6.35.112.101.B.AB"
5046 "2gs9.26.SAH.1301.B.B"
5047 "2gsq.28.GBI.203.A.A"
5048 "2gsu.23.AMP.1005.B.B"
5049 "2gsw.31.FMN.204.D.BD"
5050 "2gsz.27.ADP.500.F.F"
5051 "2gtl.43.HEM.160.A.AD"
5052 "2gtv.26.TSA.501.X.X"
5053 "2gup.23.SUC.290.A.A"
5054 "2gup.8.TRS.293.A.A"
5055 "2guz.13.FLC.1003.L.L"
5056 "2gv8.48.NDP.501.A.A"
5057 "2gv8.53.FAD.500.A.A"
5058 "2gvm.16.LDA.307.B.B"
5059 "2gvm.16.LDA.308.B.AB"
5060 "2gvq.10.BE2.401.B.B"
5061 "2gwd.10.GLU.521.A.A"
5062 "2gwh.12.PCI.402.A.A"
5063 "2gwh.27.A3P.401.A.A"
5064 "2gwl.44.NAD.592.A.A"
5065 "2gwn.12.GOL.614.A.A"
5066 "2gx6.10.RIP.301.A.A"
5067 "2gx8.15.EPE.377.A.AB"
5068 "2gx8.8.TRS.378.A.AC"
5069 "2gxa.27.ADP.6.F.AF"
5070 "2gxf.12.MES.201.A.A"
5071 "2gy5.14.NAG.1140.A.A"
5072 "2gy5.15.NDG.1399.A.A"
5073 "2gyo.48.COA.962.A.A"
5074 "2gys.14.NAG.1001.A.A"
5075 "2gzm.10.DGL.504.D.D"
5076 "2gzs.10.DFP.1189.A.A"
5077 "2h00.26.SAH.300.A.A"
5078 "2h00.8.DTU.2140.A.A"
5079 "2h02.28.2UN.401.B.B"
5080 "2h0j.10.URN.122.A.A"
5081 "2h0u.31.FMN.301.A.A"
5082 "2h0v.10.TLA.503.A.A"
5083 "2h0v.8.TRS.504.A.AB"
5084 "2h12.51.CMX.5002.B.AB"
5085 "2h12.9.OAA.5008.B.AB"
5086 "2h17.28.GDP.201.A.A"
5087 "2h18.28.GDP.201.A.A"
5088 "2h1h.40.AFH.400.A.A"
5089 "2h1t.8.MPD.194.B.B"
5090 "2h27.8.MPD.1.D.D"
5091 "2h29.44.DND.999.B.B"
5092 "2h2e.10.LYS.900.B.B"
5093 "2h2e.27.SA8.801.B.B"
5094 "2h3s.32.ZAB.10.A.AB"
5095 "2h3t.32.EAB.10.A.AB"
5096 "2h3v.91.PIO.300.A.A"
5097 "2h48.10.PHQ.1.C.BC"
5098 "2h4b.32.ZAB.10.A.ABCD"
5099 "2h4b.32.ZAB.110.B.ABCD"
5100 "2h4f.44.NAD.702.A.A"
5101 "2h4v.13.FLC.1128.A.A"
5102 "2h4w.10.PHQ.1.C.BC"
5103 "2h54.10.PHQ.1.C.BC"
5104 "2h57.32.GTP.201.A.AC"
5105 "2h58.27.ADP.901.A.A"
5106 "2h5c.10.SO4.248.A.A"
5107 "2h5d.16.MSU.199.B.A"
5108 "2h5d.30.GOL.204.B.AB"
5109 "2h5e.28.GDP.2567.A.A"
5110 "2h5i.8.ASJ.5.C.ABC"
5111 "2h5j.8.ASJ.5.E.ABE"
5112 "2h5m.85.ACO.103.A.A"
5113 "2h5z.43.CTO.200.B.B"
5114 "2h61.13.PG4.901.E.CDE"
5115 "2h65.8.ASJ.6.E.ABE"
5116 "2h6f.15.FAR.2010.P.ABP"
5117 "2h6g.20.GER.2010.P.BP"
5118 "2h6h.15.FAR.2010.P.ABP"
5119 "2h6i.20.GER.2010.P.ABP"
5120 "2h6o.10.FUC.1364.A.A"
5121 "2h6o.11.BMA.1352.A.A"
5122 "2h6o.11.MAN.1284.A.A"
5123 "2h6o.14.NAG.1277.A.A"
5124 "2h6t.12.STA.6.B.AB"
5125 "2h7y.12.PSK.548.A.A"
5126 "2h84.19.P6G.1000.A.A"
5127 "2h8a.20.GSH.218.A.A"
5128 "2h8h.38.H8H.534.A.A"
5129 "2h92.21.C5P.1302.C.C"
5130 "2h9e.12.DTY.1.S.HS"
5131 "2h9i.54.EAD.300.A.A"
5132 "2h9t.86.SVR.301.H.H"
5133 "2ha7.12.BCH.601.A.A"
5134 "2ha7.19.P6G.901.A.A"
5135 "2ha8.26.SAH.401.A.A"
5136 "2hae.44.NAD.501.A.B"
5137 "2hal.16.BBL.901.A.A"
5138 "2hax.8.MPD.301.A.A"
5139 "2hay.31.FMN.702.A.AB"
5140 "2hb1.14.512.800.A.A"
5141 "2hbm.21.U.3001.A.A"
5142 "2hbo.23.PE4.158.A.A"
5143 "2hbq.10.PHQ.1.C.BC"
5144 "2hbr.10.PHQ.1.C.BC"
5145 "2hbw.11.UNL.237.A.A"
5146 "2hby.10.PHQ.1.C.BC"
5147 "2hcd.36.BIV.525.A.A"
5148 "2hch.13.PG4.503.B.B"
5149 "2hch.16.1PE.601.B.AB"
5150 "2hch.23.N5A.402.B.B"
5151 "2hcj.28.GDP.999.A.AB"
5152 "2hcr.23.AMP.3002.B.AB"
5153 "2hcy.45.8ID.350.A.AB"
5154 "2hd0.20.BOG.219.A.AC"
5155 "2hd0.20.BOG.220.A.AE"
5156 "2hd9.13.CIT.1002.A.A"
5157 "2hdi.12.LDA.664.A.A"
5158 "2hdn.28.GDP.3999.F.EF"
5159 "2hdn.32.TAC.3888.F.EFH"
5160 "2heh.27.ADP.601.A.A"
5161 "2hek.28.GDP.401.A.AB"
5162 "2hev.14.NAG.200.F.F"
5163 "2hf8.32.GSP.300.A.AB"
5164 "2hfu.10.MEV.400.A.A"
5165 "2hg5.17.B3H.124.D.D"
5166 "2hgo.25.3HD.28.A.A"
5167 "2hgs.20.GSH.503.A.A"
5168 "2hgs.27.ADP.500.A.A"
5169 "2hgt.11.DPN.1.I.HI"
5170 "2hh9.18.VIB.701.B.AB"
5171 "2hhh.26.KSG.1524.A.G"
5172 "2hhj.11.3PG.3201.B.B"
5173 "2hhj.15.DG2.2200.B.B"
5174 "2hhn.39.GNQ.901.B.B"
5175 "2hi4.21.BHF.800.A.A"
5176 "2hi4.43.HEM.900.A.A"
5177 "2hi9.13.CIT.1002.B.B"
5178 "2hil.8.OPE.824.A.A"
5179 "2hix.31.ATP.602.A.A"
5180 "2hiy.12.GOL.8001.D.BD"
5181 "2hj0.13.CIT.601.A.A"
5182 "2hj3.53.FAD.1001.A.A"
5183 "2hjf.34.TBA.1.C.C"
5184 "2hjh.38.XYQ.1222.A.A"
5185 "2hjh.9.NCA.900.A.A"
5186 "2hjp.10.PPR.291.A.A"
5187 "2hjp.10.XYS.293.A.A"
5188 "2hjr.13.CIT.2002.B.B"
5189 "2hjr.36.APR.3012.B.B"
5190 "2hk1.12.FUD.1302.C.C"
5191 "2hk9.12.SKM.1302.C.C"
5192 "2hk9.48.NAP.1301.C.C"
5193 "2hka.32.C3S.400.B.B"
5194 "2hkj.25.RDC.501.A.A"
5195 "2hku.13.PG4.214.B.B"
5196 "2hl7.10.PG4.2000.A.A"
5197 "2hma.27.SAM.375.A.A"
5198 "2hmb.18.PLM.133.A.A"
5199 "2hmn.14.AN3.701.A.A"
5200 "2hnk.26.SAH.2002.B.B"
5201 "2hnl.20.GSH.502.B.AB"
5202 "2hnu.11.PHE.1.A.A"
5203 "2hnu.13.TYR.2.A.A"
5204 "2hot.9.P2O.22.C.A"
5205 "2hox.21.P1T.6002.B.AB"
5206 "2hpa.13.PT3.1345.A.A"
5207 "2hpa.14.NAG.1381.A.A"
5208 "2hpa.14.NDG.1371.A.A"
5209 "2hps.32.CTZ.187.A.A"
5210 "2hpt.22.BES.960.A.A"
5211 "2hpv.31.FMN.1202.C.CD"
5212 "2hq2.43.HEM.402.A.A"
5213 "2hq9.53.FAD.200.A.AB"
5214 "2hqm.14.NAG.1301.A.A"
5215 "2hqm.20.GSH.3001.A.A"
5216 "2hqm.53.FAD.1001.A.AB"
5217 "2hqp.74.NDP.170.A.A"
5218 "2hqy.48.COA.1001.A.A"
5219 "2hr6.24.DUD.777.A.A"
5220 "2hr7.11.MAN.534.A.A"
5221 "2hr7.14.NAG.531.A.A"
5222 "2hr7.22.P33.609.A.AB"
5223 "2hrl.12.BGC.205.A.A"
5224 "2hrl.13.NGA.204.A.A"
5225 "2hrl.14.NAG.1.A.A"
5226 "2hrl.20.SIA.201.A.A"
5227 "2hrr.21.SIA.282.B.BC"
5228 "2hrr.23.SUC.22.B.B"
5229 "2hrr.8.NTJ.2.B.B"
5230 "2hs0.31.ATP.1065.A.A"
5231 "2hsb.9.PG4.130.A.A"
5232 "2hsd.44.NAD.256.A.A"
5233 "2hsz.11.UNL.227.A.A"
5234 "2ht6.28.GDP.545.A.A"
5235 "2ht9.20.GSH.1200.B.AB"
5236 "2hti.53.FAD.200.A.A"
5237 "2hu2.44.NAD.600.A.A"
5238 "2hun.44.NAD.802.B.B"
5239 "2hup.28.GDP.201.A.A"
5240 "2huq.26.SAH.1001.A.A"
5241 "2hv2.13.PG4.802.B.B"
5242 "2hv2.15.EPE.702.B.BF"
5243 "2hv7.27.ADP.324.B.B"
5244 "2hvr.14.BTB.335.A.A"
5245 "2hvr.19.O2C.136.D.A"
5246 "2hvw.20.DDN.1303.C.C"
5247 "2hvw.28.DCP.1203.C.BC"
5248 "2hvx.28.DRX.500.A.A"
5249 "2hw2.59.RFP.1200.A.A"
5250 "2hw5.35.COO.2.C.BC"
5251 "2hw7.35.STU.31.A.A"
5252 "2hx1.15.EPE.307.A.A"
5253 "2hx5.8.ETX.153.A.A"
5254 "2hxd.28.DUP.206.A.A"
5255 "2hxh.27.ADP.2000.C.C"
5256 "2hxu.12.LFC.501.A.A"
5257 "2hxv.48.NDP.400.A.A"
5258 "2hys.43.HEM.201.A.A"
5259 "2hyv.15.IDS.803.A.A"
5260 "2hyv.15.UAP.801.A.A"
5261 "2hyv.20.SGN.802.A.A"
5262 "2hz2.43.HEM.125.A.A"
5263 "2hza.32.3CM.201.B.AB"
5264 "2hzc.19.P6G.301.A.A"
5265 "2hzq.23.STR.300.A.A"
5266 "2hzy.15.DHJ.1101.B.AB"
5267 "2i02.13.P33.201.A.A"
5268 "2i02.31.FMN.200.A.AB"
5269 "2i0k.53.FAD.700.A.A"
5270 "2i0u.25.TRT.2123.A.AE"
5271 "2i0z.53.FAD.501.A.A"
5272 "2i10.10.NPO.201.B.AB"
5273 "2i10.10.PGE.202.B.B"
5274 "2i14.22.PCP.2792.F.EF"
5275 "2i22.18.I22.900.B.BC"
5276 "2i2q.16.LDA.900.A.A"
5277 "2i2x.90.B13.500.B.ABC"
5278 "2i39.8.MPD.501.A.ACDE"
5279 "2i3g.14.BTB.600.A.A"
5280 "2i3g.48.NAP.500.A.A"
5281 "2i4i.23.AMP.600.A.A"
5282 "2i4n.29.5CA.439.A.A"
5283 "2i4t.19.UA2.241.B.AB"
5284 "2i51.8.EDO.304.B.B"
5285 "2i55.20.B16.1249.C.C"
5286 "2i58.11.FRU.3.C.A"
5287 "2i58.11.GLC.2.C.A"
5288 "2i58.12.GLA.1.C.A"
5289 "2i5b.27.ADP.501.D.D"
5290 "2i5c.32.IP5.550.A.AC"
5291 "2i5e.8.TRS.302.A.AB"
5292 "2i5e.8.TRS.304.A.A"
5293 "2i5r.12.MES.601.C.C"
5294 "2i5v.13.PG4.801.O.O"
5295 "2i60.8.VLM.27.M.GM"
5296 "2i61.8.EDO.67.A.A"
5297 "2i6a.19.5I5.500.A.A"
5298 "2i6p.14.4NP.401.A.A"
5299 "2i6s.14.NAG.1270.A.A"
5300 "2i6u.8.CP.501.B.AB"
5301 "2i6u.8.NVA.601.B.B"
5302 "2i74.11.MAN.2.A.A"
5303 "2i76.48.NDP.301.A.A"
5304 "2i79.51.ACO.401.B.BD"
5305 "2i7f.13.CIT.503.A.AB"
5306 "2i7h.62.FMN.1003.C.CD"
5307 "2i80.18.G1L.400.B.B"
5308 "2i82.10.FOU.3001.E.A"
5309 "2i82.10.FOU.3003.G.C"
5310 "2i8d.10.UNL.200.A.AB"
5311 "2i8t.39.GDD.800.B.B"
5312 "2i99.48.NDP.501.B.B"
5313 "2i9f.8.DTT.304.B.BC"
5314 "2i9g.21.BPI.100.T.A"
5315 "2i9p.44.NAD.500.A.A"
5316 "2i9u.11.GUN.503.A.A"
5317 "2ia6.23.BAP.2906.F.B"
5318 "2iae.23.1ZN.5.M.CM"
5319 "2iae.9.ACB.3.M.CM"
5320 "2iae.9.FGA.6.M.CM"
5321 "2iah.26.PVE.1.I.AI"
5322 "2ibj.86.HEM.201.A.A"
5323 "2ibk.23.BAP.1106.E.A"
5324 "2ibn.12.I1N.709.B.B"
5325 "2ibt.11.3DR.15.C.A"
5326 "2iby.48.COA.6004.D.D"
5327 "2icf.14.NAG.643.A.A"
5328 "2ich.13.NHE.2.B.AB"
5329 "2ick.14.DMA.301.A.A"
5330 "2ics.10.ADE.1114.A.A"
5331 "2icy.36.UPG.901.A.A"
5332 "2id5.14.NAG.478.A.A"
5333 "2id5.14.NAG.484.A.AB"
5334 "2idb.16.1PE.506.A.A"
5335 "2idh.10.PG4.305.D.CD"
5336 "2ido.21.TMP.2002.C.C"
5337 "2idv.29.M7G.1000.A.A"
5338 "2idx.31.ATP.607.A.AC"
5339 "2ie3.23.1ZN.5.I.CI"
5340 "2ie3.9.ACB.3.I.CI"
5341 "2ie3.9.FGA.6.I.CI"
5342 "2ies.18.PLM.801.A.A"
5343 "2ies.9.POP.701.A.A"
5344 "2if8.27.ADP.401.A.A"
5345 "2ifa.31.FMN.503.C.CD"
5346 "2ifb.18.PLM.133.A.A"
5347 "2ifg.14.NAG.383.A.A"
5348 "2ifg.14.NDG.392.A.A"
5349 "2ifr.12.TA2.505.B.AB"
5350 "2ifx.12.GOL.114.B.AB"
5351 "2ig3.43.HEM.700.A.A"
5352 "2ig6.31.FMN.339.A.AB"
5353 "2ig6.9.UNL.340.A.A"
5354 "2igt.27.SAM.1002.B.B"
5355 "2igx.96.A1T.330.A.A"
5356 "2ih0.10.BAL.1.A.A"
5357 "2ih0.11.DSN.7.A.A"
5358 "2ih0.14.DSG.4.A.A"
5359 "2ih0.21.DTY.3.A.A"
5360 "2ih5.11.3DR.15.C.A"
5361 "2ihm.28.D3T.538.A.A"
5362 "2ihm.28.D3T.638.A.B"
5363 "2ihu.10.TAR.603.A.AB"
5364 "2ihu.25.TP9.600.A.AB"
5365 "2ii4.48.COA.500.A.AB"
5366 "2iim.13.PG4.700.A.A"
5367 "2iiz.43.HEM.400.A.A"
5368 "2il1.28.GDP.401.A.A"
5369 "2ilu.48.NDP.482.A.A"
5370 "2ima.14.GB4.600.A.A"
5371 "2ime.14.2C2.305.A.A"
5372 "2ime.14.CXS.312.A.A"
5373 "2ime.14.TOH.304.A.A"
5374 "2ime.22.GSH.301.A.A"
5375 "2img.9.MLT.501.A.A"
5376 "2imk.26.GTX.301.B.B"
5377 "2iml.31.FMN.200.A.A"
5378 "2imq.43.HEM.300.X.X"
5379 "2inb.12.GOL.141.A.A"
5380 "2inv.11.FRU.1.A.A"
5381 "2inv.12.FRU.2.A.C"
5382 "2io4.8.MPD.250.A.A"
5383 "2io4.8.MPD.301.B.BD"
5384 "2iop.27.ADP.1001.A.A"
5385 "2ior.27.ADP.1000.A.A"
5386 "2ior.8.HEZ.4001.A.A"
5387 "2ioy.10.RIP.402.B.B"
5388 "2iph.52.LGG.1.A.A"
5389 "2ipi.53.FAD.801.A.A"
5390 "2ipi.58.AKY.601.A.A"
5391 "2ipx.20.MTA.4001.A.A"
5392 "2iq7.11.PG4.3003.B.AB"
5393 "2iq7.14.NAG.363.H.AE"
5394 "2iqf.43.HEM.550.A.A"
5395 "2iqx.8.OPE.602.B.B"
5396 "2is5.13.CIT.501.D.AD"
5397 "2is6.27.ADP.700.A.A"
5398 "2is9.12.MES.1001.A.A"
5399 "2isk.31.FNR.502.A.AB"
5400 "2it5.12.MAN.2.A.A"
5401 "2it9.10.PGE.127.B.AB"
5402 "2ite.13.NHE.200.B.B"
5403 "2itk.11.D11.502.B.AB"
5404 "2itk.8.YCP.503.B.AB"
5405 "2itm.10.XUL.4931.B.B"
5406 "2iu9.18.PLM.1352.C.AC"
5407 "2iu9.39.UD1.1351.C.BC"
5408 "2iuf.14.NAG.1693.A.A"
5409 "2iuf.44.HDD.1691.A.AE"
5410 "2iuq.12.TSS.1434.B.BD"
5411 "2iut.31.AGS.1724.B.AB"
5412 "2iuu.27.ADP.1723.A.A"
5413 "2iuw.10.AKG.700.A.A"
5414 "2iv3.25.UDP.1353.A.A"
5415 "2ivd.24.ACJ.1468.B.B"
5416 "2ivd.25.TWN.1472.B.B"
5417 "2ivd.53.FAD.1469.B.B"
5418 "2ivf.12.MES.1977.A.A"
5419 "2ivf.43.HEM.1217.C.BC"
5420 "2ivf.47.MD1.1987.A.A"
5421 "2ivf.47.MGD.1986.A.A"
5422 "2ivf.8.SF4.1359.B.B"
5423 "2ivf.8.SF4.1984.A.A"
5424 "2ivn.31.ANP.1327.A.A"
5425 "2iw1.36.U2F.900.A.A"
5426 "2iw4.13.PG4.1309.B.B"
5427 "2iw4.9.2PN.1318.B.B"
5428 "2iwh.31.ANP.2973.A.A"
5429 "2iwi.30.HB1.1289.A.A"
5430 "2iwt.13.FLC.1002.B.B"
5431 "2iww.12.BGC.1281.A.A"
5432 "2iww.20.BOG.1288.A.A"
5433 "2ix0.21.C5P.1645.A.A"
5434 "2ix5.48.CAA.1432.A.AB"
5435 "2ix5.53.FAD.1433.A.ABD"
5436 "2ixa.44.NAD.1445.A.A"
5437 "2ixa.8.MPD.1449.A.A"
5438 "2ixa.8.MRD.1446.A.A"
5439 "2ixc.35.TRH.1199.A.AB"
5440 "2ixg.31.ATP.1.A.A"
5441 "2ixh.35.TRH.1185.A.A"
5442 "2ixp.10.NIT.6.F.CF"
5443 "2ixs.15.EPE.1328.B.B"
5444 "2ixs.8.TRS.1329.B.B"
5445 "2iy7.42.CSF.1414.A.A"
5446 "2iya.25.UDP.1424.A.A"
5447 "2iya.48.ZIO.1425.A.A"
5448 "2iyf.25.UDP.1401.A.A"
5449 "2iyf.51.ERY.1400.A.A"
5450 "2iyg.31.FMN.1122.A.A"
5451 "2iyg.8.DTU.1123.A.A"
5452 "2iyo.17.6PG.1471.A.A"
5453 "2izl.32.IMI.300.D.D"
5454 "2izx.8.DTD.1044.A.A"
5455 "2izz.44.NAD.350.A.AB"
5456 "2j07.26.HDF.1422.A.A"
5457 "2j07.53.FAD.1421.A.A"
5458 "2j0b.25.UDP.1322.A.A"
5459 "2j0d.43.HEM.1497.A.A"
5460 "2j0d.51.ERY.1498.A.A"
5461 "2j0j.35.4ST.1687.A.A"
5462 "2j0p.21.12P.1343.A.A"
5463 "2j0p.43.HEM.1342.A.A"
5464 "2j0v.28.GDP.1179.A.AB"
5465 "2j0w.27.ADP.820.A.A"
5466 "2j0w.9.ASP.502.A.A"
5467 "2j17.11.PTR.1200.B.B"
5468 "2j1e.11.GAL.1769.A.A"
5469 "2j1e.15.NDG.1768.A.A"
5470 "2j1l.28.GDP.1194.A.A"
5471 "2j1u.10.FUC.1155.A.A"
5472 "2j1u.12.BGC.1154.A.A"
5473 "2j1u.14.A2G.1152.A.A"
5474 "2j2m.43.HEM.501.A.AB"
5475 "2j3e.28.GDP.1251.A.A"
5476 "2j3m.31.ATP.701.A.A"
5477 "2j3t.17.PLM.1068.A.AB"
5478 "2j3u.12.EPE.1289.B.B"
5479 "2j3u.12.GLA.1291.B.B"
5480 "2j3u.22.P4C.1296.B.AB"
5481 "2j41.24.5GP.1210.D.D"
5482 "2j44.11.GLC.1227.A.A"
5483 "2j4e.23.IMP.1001.D.D"
5484 "2j4e.9.POP.1000.D.D"
5485 "2j4l.29.UTP.1227.A.A"
5486 "2j4r.36.G4P.1307.A.A"
5487 "2j5b.12.TYE.1336.A.A"
5488 "2j5s.11.KTA.1253.A.A"
5489 "2j5t.10.GLU.1371.B.B"
5490 "2j5w.14.NAG.3056.A.A"
5491 "2j5z.12.GAL.1278.A.A"
5492 "2j66.15.PLP.1419.A.A"
5493 "2j6i.13.PG4.1354.A.A"
5494 "2j6j.14.NAG.1414.A.A"
5495 "2j6l.44.NAI.1501.A.A"
5496 "2j6p.15.EPE.1149.A.AB"
5497 "2j6s.23.6OG.5.T.A"
5498 "2j6u.31.DGT.1016.P.A"
5499 "2j72.11.GLC.1109.A.A"
5500 "2j7a.43.HEM.1101.L.L"
5501 "2j7k.32.GCP.900.A.A"
5502 "2j7q.8.GVE.1235.A.ABD"
5503 "2j7w.13.GTP.1886.A.A"
5504 "2j87.29.TTP.300.A.A"
5505 "2j8f.14.NAG.1340.A.A"
5506 "2j8f.20.AMV.1341.A.A"
5507 "2j8k.12.MES.1176.A.A"
5508 "2j8r.11.MSL.1175.B.AB"
5509 "2j96.43.PVN.1163.A.A"
5510 "2j97.8.MPD.1110.A.A"
5511 "2j9a.13.AHY.1.D.AD"
5512 "2j9b.43.HEM.1128.A.A"
5513 "2j9c.31.ATP.1116.A.AC"
5514 "2j9l.31.ATP.1752.A.A"
5515 "2j9p.16.REZ.500.A.A"
5516 "2j9t.13.FLC.1303.A.A"
5517 "2j9x.21.P1T.1396.B.B"
5518 "2ja1.29.TTP.1193.A.A"
5519 "2ja1.8.MPD.1194.A.A"
5520 "2jaf.20.BOG.801.A.A"
5521 "2jaf.20.RET.900.A.A"
5522 "2jao.28.DGP.1201.A.A"
5523 "2jap.14.J01.1249.A.A"
5524 "2jap.48.NDP.1248.A.A"
5525 "2jas.30.DTP.1201.A.A"
5526 "2jb2.12.PHE.1490.A.A"
5527 "2jb2.53.FAD.1489.A.A"
5528 "2jba.8.TRS.1128.A.A"
5529 "2jbf.23.PNM.300.A.A"
5530 "2jbh.24.5GP.1230.A.A"
5531 "2jbm.10.SRT.401.A.AB"
5532 "2jbs.31.FMN.1423.A.AD"
5533 "2jc5.14.DIO.1264.A.A"
5534 "2jc5.14.GOL.1262.A.A"
5535 "2jc5.23.BCN.1261.A.A"
5536 "2jcb.27.ADP.1190.A.A"
5537 "2jcq.14.GOL.1174.A.A"
5538 "2jcq.19.GCU.1178.A.A"
5539 "2jcq.29.NAG.1175.A.A"
5540 "2jdd.11.3PG.1148.A.A"
5541 "2jdd.51.ACO.1147.A.A"
5542 "2je3.43.HEC.1171.A.A"
5543 "2je5.19.L4C.1789.A.A"
5544 "2jeb.16.1PE.401.A.A"
5545 "2jed.34.LG8.1701.A.A"
5546 "2jek.8.GOL.1147.A.A"
5547 "2jen.11.BGC.1269.A.A"
5548 "2jen.11.GLC.1274.A.A"
5549 "2jen.9.XYS.1276.A.A"
5550 "2jeq.11.BGC.1397.A.A"
5551 "2jeq.11.GAL.1401.A.A"
5552 "2jeq.9.XYS.1402.A.A"
5553 "2jf6.38.S55.1509.A.A"
5554 "2jfn.10.GLU.1287.A.A"
5555 "2jfn.49.UMA.1286.A.A"
5556 "2jfo.10.DGL.1270.B.B"
5557 "2jfq.10.DGL.1267.A.A"
5558 "2jg1.16.TA6.1312.C.BC"
5559 "2jg1.31.ANP.1313.C.C"
5560 "2jg8.10.SEP.1223.D.CD"
5561 "2jgb.33.MGT.1000.B.A"
5562 "2jgd.23.AMP.1934.A.A"
5563 "2jgq.25.QGA.1235.A.A"
5564 "2jgr.9.POP.1300.A.A"
5565 "2jgs.16.BTN.1001.A.AB"
5566 "2jh3.8.SF4.650.A.A"
5567 "2jhe.12.PG4.1189.C.CD"
5568 "2jhn.10.MBO.1296.A.AB"
5569 "2jhn.12.MES.1301.A.A"
5570 "2jhp.11.GUN.1648.A.A"
5571 "2jhp.26.SAH.1646.A.A"
5572 "2jhr.17.PBQ.1780.A.A"
5573 "2jhr.31.AD9.1778.A.A"
5574 "2jhs.13.FLC.1203.A.A"
5575 "2ji6.10.PGE.1570.A.A"
5576 "2ji6.19.B3P.1571.A.AB"
5577 "2ji6.26.TPW.1566.A.AB"
5578 "2ji6.27.ADP.1568.A.A"
5579 "2ji6.53.OXK.1569.A.AB"
5580 "2jif.49.COS.1434.A.AC"
5581 "2jif.53.FAD.1433.A.ABC"
5582 "2jig.12.PD2.1254.A.A"
5583 "2jim.47.MGD.812.A.A"
5584 "2jim.8.SF4.800.A.A"
5585 "2jis.15.PLP.1494.A.AB"
5586 "2jj2.44.QUE.1273.G.BCFG"
5587 "2jje.15.PLP.1450.A.A"
5588 "2jjx.31.ATP.1246.A.AB"
5589 "2jk8.9.ATP.701.A.A"
5590 "2jkc.15.TRP.1520.A.A"
5591 "2jkc.53.FAD.1518.A.A"
5592 "2jkj.21.TH8.1142.B.BC"
5593 "2jku.10.PG4.1669.A.A"
5594 "2jl4.20.GSH.1213.A.AB"
5595 "2jlh.10.1PE.1348.A.A"
5596 "2jll.14.NAG.1690.A.A"
5597 "2jlo.14.5FH.1471.A.A"
5598 "2jlr.31.ANP.1620.A.A"
5599 "2jpt.9.BME.94.A.AB"
5600 "2jsd.40.NGH.277.A.A"
5601 "2jst.8.HLT.101.A.AB"
5602 "2jt9.15.ABU.1.A.AB"
5603 "2jt9.19.ACA.7.A.AB"
5604 "2ju4.19.RCY.160.A.A"
5605 "2jv0.12.IAS.141.A.A"
5606 "2jx4.17.DGN.225.A.A"
5607 "2jxa.23.RAM.136.A.A"
5608 "2jxm.75.HEC.250.B.AB"
5609 "2jxn.27.MTN.128.A.A"
5610 "2jxr.11.BMA.335.A.A"
5611 "2jxr.14.NAG.333.A.A"
5612 "2jxr.46.2Z3.327.A.A"
5613 "2k1q.13.OBF.190.B.AB"
5614 "2k1q.16.IBU.187.B.AB"
5615 "2k1q.21.FE3.191.B.AB"
5616 "2k31.34.35G.1.A.A"
5617 "2k33.27.A2G.118.A.A"
5618 "2k33.32.B6D.117.A.A"
5619 "2k3m.27.MTN.128.A.A"
5620 "2k3v.43.HEM.261.A.A"
5621 "2k4h.42.MYR.1.A.A"
5622 "2k5t.80.COA.999.A.A"
5623 "2k62.59.ITL.202.A.A"
5624 "2k78.73.ZNH.151.A.A"
5625 "2kaw.41.SUZ.91.A.A"
5626 "2kb2.50.FMN.149.A.A"
5627 "2kbu.14.CFD.12.A.A"
5628 "2kdh.51.KDH.1.A.A"
5629 "2kdq.14.DPR.13.A.A"
5630 "2kg9.53.PSR.87.A.A"
5631 "2kgk.27.N22.174.A.A"
5632 "2kgk.54.NAP.173.A.A"
5633 "2kid.17.PHQ.701.C.AC"
5634 "2kil.73.HEM.182.A.A"
5635 "2kil.9.IMD.184.A.A"
5636 "2kjs.21.PNS.999.A.A"
5637 "2kmn.62.BB2.149.A.A"
5638 "2kmx.43.ATP.1232.A.A"
5639 "2koi.81.CYC.203.A.A"
5640 "2koq.66.SHW.101.A.A"
5641 "2kot.35.ANW.99.A.AB"
5642 "2kp8.69.XIG.999.B.AB"
5643 "2kqd.18.RIB.1003.A.A"
5644 "2kqd.31.ADN.1002.A.A"
5645 "2kr2.22.GLC.191.A.A"
5646 "2kr2.23.BGC.192.A.A"
5647 "2kr5.42.PNS.90.A.A"
5648 "2krd.44.WW7.91.I.CI"
5649 "2ksi.50.PLM.200.A.A"
5650 "2kug.8.HLT.149.A.A"
5651 "2kuh.8.HLT.150.A.A"
5652 "2kuy.28.NAG.44.A.A"
5653 "2kwm.42.PNS.999.A.A"
5654 "2kx5.14.DPR.17.B.B"
5655 "2l2e.42.MYR.1.A.A"
5656 "2l4d.75.HEC.107.A.A"
5657 "2l65.11.DSR.625.A.A"
5658 "2l65.14.HIB.626.A.A"
5659 "2l65.14.MRP.627.A.A"
5660 "2l74.68.C2E.502.A.A"
5661 "2l8r.59.APR.186.A.A"
5662 "2l90.42.MYR.21.A.A"
5663 "2l9x.13.DTH.28.A.A"
5664 "2la0.20.DTY.28.A.A"
5665 "2lb9.81.CYC.208.A.A"
5666 "2lba.74.CHO.201.A.A"
5667 "2lbu.68.CGO.1.B.ABCDE"
5668 "2lbv.53.ACD.300.A.A"
5669 "2lbv.69.EB4.200.A.A"
5670 "2lbz.10.DSN.28.A.A"
5671 "2lbz.13.2TL.25.A.A"
5672 "2lbz.13.DSG.19.A.A"
5673 "2lcn.10.ETA.20.A.A"
5674 "2lco.10.ETA.20.A.A"
5675 "2ldb.44.NAD.5.B.B"
5676 "2ldn.38.SSF.131.A.A"
5677 "2lgs.10.GLU.473.B.B"
5678 "2lh2.43.HEM.154.A.A"
5679 "2lh8.35.VIB.1.A.A"
5680 "2lha.42.IHP.1.A.A"
5681 "2lhy.28.A2G.11.A.A"
5682 "2lhz.28.A2G.11.A.A"
5683 "2li1.28.A2G.10.A.A"
5684 "2li2.28.A2G.10.A.A"
5685 "2liq.21.FUC.156.A.A"
5686 "2liq.31.MAG.155.A.A"
5687 "2liw.41.PNS.2100.A.A"
5688 "2ljc.34.RIM.1.A.ABCD"
5689 "2lk1.27.AQN.32.A.A"
5690 "2lkd.40.GDP.179.A.A"
5691 "2lki.42.PNS.84.A.A"
5692 "2lko.36.4IP.1228.A.A"
5693 "2ll4.22.GAL.83.M.M"
5694 "2ll4.29.NAG.84.M.M"
5695 "2ll8.42.PNS.102.A.A"
5696 "2lms.28.A2G.500.A.A"
5697 "2loc.10.DAL.2.A.A"
5698 "2lp8.42.33B.1100.B.AB"
5699 "2lpy.42.MYR.201.A.A"
5700 "2lrr.34.DGP.801.A.A"
5701 "2lto.30.DA2.617.B.AB"
5702 "2ly0.45.A2Y.100.A.ABCD"
5703 "2m33.73.HEM.400.A.A"
5704 "2mas.16.PIR.400.A.A"
5705 "2mcm.8.MPD.114.A.A"
5706 "2mcm.8.MRD.115.A.A"
5707 "2mcp.11.PC.223.H.HL"
5708 "2mjp.31.ANP.500.A.A"
5709 "2mpr.11.GLC.430.A.A"
5710 "2mpr.12.BGC.428.A.A"
5711 "2msb.11.MAN.9.B.B"
5712 "2mta.43.HEM.200.C.C"
5713 "2nad.44.NAD.394.A.A"
5714 "2ng1.28.GDP.900.A.A"
5715 "2nlr.11.G2F.604.A.A"
5716 "2nlr.12.SHG.603.A.A"
5717 "2nlr.19.BGC.602.A.A"
5718 "2nm2.18.NEU.122.A.AB"
5719 "2nmp.15.PLP.500.A.AB"
5720 "2nmv.16.FLU.600.D.A"
5721 "2nnl.21.ERD.2331.F.F"
5722 "2nnl.48.NAP.2330.F.F"
5723 "2no3.24.859.901.A.A"
5724 "2nox.43.HEM.500.A.AB"
5725 "2np5.12.NDS.601.A.AC"
5726 "2np5.12.NDS.602.A.A"
5727 "2np5.35.LMT.204.A.A"
5728 "2np6.11.3DR.6.B.A"
5729 "2np6.22.NEA.601.A.A"
5730 "2np7.11.3DR.6.B.A"
5731 "2npi.31.ATP.600.A.A"
5732 "2npn.27.SAM.4633.A.A"
5733 "2npp.23.1ZN.5.X.CX"
5734 "2npp.9.ACB.3.X.CX"
5735 "2npv.19.DLE.7.A.A"
5736 "2npv.42.BFC.1.A.A"
5737 "2npx.44.NAD.818.A.A"
5738 "2npx.53.FAD.449.A.A"
5739 "2nq6.22.HM4.410.A.A"
5740 "2nq8.52.ZID.450.B.BD"
5741 "2nq9.12.3DR.307.C.A"
5742 "2nqa.10.AR7.358.E.BE"
5743 "2nqa.11.AR7.358.D.AD"
5744 "2nqj.11.3DR.307.C.A"
5745 "2nql.9.UNL.1201.B.B"
5746 "2nqy.10.XYP.3001.A.A"
5747 "2nqy.18.BXP.1001.A.A"
5748 "2nr4.31.FMN.501.B.B"
5749 "2nr5.8.MPD.4392.D.D"
5750 "2nr6.14.NAG.501.A.A"
5751 "2nr9.18.PA6.202.A.A"
5752 "2nr9.37.PQE.204.A.A"
5753 "2nry.35.STU.501.D.D"
5754 "2nsh.22.NIA.300.A.A"
5755 "2nsm.14.NAG.1775.A.A"
5756 "2nsp.12.ADA.3.C.A"
5757 "2nsp.14.M8C.1.C.A"
5758 "2nst.13.ADA.1.C.A"
5759 "2nst.13.M8C.2.C.A"
5760 "2nt6.12.ADA.2.C.A"
5761 "2nt6.12.ADA.4.D.B"
5762 "2nt6.14.M8C.1.C.A"
5763 "2nt8.31.ATP.999.A.A"
5764 "2nt9.12.ADA.6.C.A"
5765 "2nt9.13.M8C.3.C.A"
5766 "2ntb.12.ADA.3.C.A"
5767 "2ntk.23.IMP.205.A.A"
5768 "2nto.20.GSH.204.A.A"
5769 "2ntp.13.ADA.1.C.A"
5770 "2ntp.13.M8C.6.C.A"
5771 "2ntq.12.ADA.2.C.A"
5772 "2ntq.13.M8C.5.C.A"
5773 "2nu7.18.COA.1025.B.BDE"
5774 "2nu7.18.COA.1325.B.B"
5775 "2nua.48.COA.1300.A.AE"
5776 "2nud.8.TRS.1502.B.B"
5777 "2nuj.8.MPD.163.A.AB"
5778 "2nuj.8.MPD.164.A.A"
5779 "2nuo.12.BGC.305.B.B"
5780 "2nuo.24.BGC.304.B.AB"
5781 "2nuu.27.ADP.1200.G.GH"
5782 "2nuu.27.ADP.1400.G.GI"
5783 "2nv2.10.GLN.6004.B.B"
5784 "2nv4.27.SAM.201.A.AB"
5785 "2nva.24.PL2.2007.G.GH"
5786 "2nvq.56.DUT.29.T.AB"
5787 "2nvt.32.G2P.3000.T.AB"
5788 "2nvu.31.ATP.103.B.ABI"
5789 "2nvz.29.UTP.3000.B.AB"
5790 "2nwb.43.HEM.401.A.A"
5791 "2nwf.14.GOL.340.A.A"
5792 "2nwg.35.H1S.68.A.AB"
5793 "2nww.17.TB1.423.A.A"
5794 "2nxi.10.PEP.269.B.AB"
5795 "2nxw.26.TPP.2001.B.AB"
5796 "2nxx.33.P1A.5.E.E"
5797 "2nyg.42.COA.302.B.B"
5798 "2nyk.14.NAG.311.A.A"
5799 "2nyl.23.1ZN.5.G.CG"
5800 "2nyl.9.ACB.3.G.CG"
5801 "2nyl.9.FGA.6.G.CG"
5802 "2nym.23.1ZN.5.G.CG"
5803 "2nym.9.ACB.3.G.CG"
5804 "2nym.9.FGA.6.G.CG"
5805 "2nyu.27.SAM.201.A.A"
5806 "2nz2.12.CIR.502.A.A"
5807 "2nz2.9.ASP.501.A.A"
5808 "2nz5.15.226.432.A.A"
5809 "2nz5.43.HEM.430.A.A"
5810 "2nzj.28.GDP.1001.A.A"
5811 "2nzu.16.BG6.1092.G.G"
5812 "2nzx.28.GDP.3003.C.C"
5813 "2o01.25.CLA.1248.G.G"
5814 "2o01.25.CLA.1305.F.F"
5815 "2o01.25.CLA.1505.H.H"
5816 "2o01.25.CLA.2004.2.2"
5817 "2o01.25.CLA.3005.3.3"
5818 "2o01.40.BCR.6016.F.F"
5819 "2o01.44.CLA.1139.F.AFJ"
5820 "2o01.55.CLA.1302.F.1BF"
5821 "2o01.55.CLA.1501.H.HL"
5822 "2o01.61.CLA.2107.J.J"
5823 "2o04.13.ADA.400.A.A"
5824 "2o06.20.MTA.501.A.A"
5825 "2o08.27.DGI.500.B.B"
5826 "2o08.8.PG4.502.B.B"
5827 "2o0e.10.PEP.502.A.A"
5828 "2o0e.16.S3P.501.A.A"
5829 "2o0j.27.ADP.400.A.A"
5830 "2o12.31.FMN.593.A.A"
5831 "2o1b.15.PLP.400.A.A"
5832 "2o1q.13.PG4.150.A.A"
5833 "2o1q.8.ACT.149.A.A"
5834 "2o1s.9.DPO.4002.D.D"
5835 "2o1u.31.ANP.755.A.A"
5836 "2o1x.26.TDP.1001.A.A"
5837 "2o23.12.GOL.801.B.AB"
5838 "2o23.44.NAD.803.B.B"
5839 "2o28.19.16G.501.A.AB"
5840 "2o28.48.COA.401.A.A"
5841 "2o2c.16.G6Q.5003.C.BC"
5842 "2o2l.10.FUC.203.N.DH"
5843 "2o2l.10.FUC.205.N.D"
5844 "2o2l.11.GAL.202.N.DK"
5845 "2o2l.12.BGC.204.N.D"
5846 "2o2l.14.A2G.201.N.DHK"
5847 "2o2z.44.NAD.400.A.A"
5848 "2o30.8.DTT.2694.A.AB"
5849 "2o39.14.NAG.1080.C.C"
5850 "2o3b.12.MES.901.A.AB"
5851 "2o3k.8.HPY.411.A.A"
5852 "2o4c.10.TLA.500.B.B"
5853 "2o4c.44.NAD.1001.B.B"
5854 "2o4h.13.AS9.501.A.A"
5855 "2o4v.21.C8E.1295.A.AB"
5856 "2o4v.21.C8E.1297.A.AC"
5857 "2o4v.21.C8E.1298.A.A"
5858 "2o52.28.GDP.601.A.A"
5859 "2o5c.9.TDR.799.D.B"
5860 "2o5e.9.TDR.9.D.B"
5861 "2o5j.31.APC.3999.D.CD"
5862 "2o5n.14.NAG.201.C.A"
5863 "2o5n.14.NAG.206.D.B"
5864 "2o5n.14.NDG.404.B.B"
5865 "2o5w.9.PPV.163.A.A"
5866 "2o66.13.FLC.202.B.BC"
5867 "2o6h.21.INI.204.D.CD"
5868 "2o6p.43.HEM.190.A.AB"
5869 "2o6v.12.MES.901.B.B"
5870 "2o73.11.2AL.4001.C.C"
5871 "2o7e.14.PMI.701.A.ABD"
5872 "2o7p.48.NAP.402.A.A"
5873 "2o7s.10.TLA.1241.A.A"
5874 "2o7s.11.DHK.9241.A.A"
5875 "2o7s.48.NAP.1411.A.A"
5876 "2o7t.13.UNL.200.A.A"
5877 "2o7v.8.DEP.401.A.A"
5878 "2o8d.27.ADP.202.B.B"
5879 "2o8j.26.SAH.1505.A.A"
5880 "2o90.23.NEU.131.A.A"
5881 "2o95.10.SO4.1003.B.AB"
5882 "2o95.13.PGE.2005.B.B"
5883 "2o95.14.ETE.2002.B.B"
5884 "2oa5.27.PE5.4870.A.AB"
5885 "2oaf.10.PGE.145.B.AB"
5886 "2oaf.10.PGE.147.B.B"
5887 "2oal.52.FAD.601.B.B"
5888 "2oap.31.ANP.512.1.1"
5889 "2oas.48.COA.501.A.A"
5890 "2oay.14.NAG.500.A.A"
5891 "2ob2.26.SAH.1802.B.B"
5892 "2obe.8.MPD.1711.B.AB"
5893 "2obe.8.MPD.1718.B.BC"
5894 "2obe.8.MPD.1721.B.B"
5895 "2obm.27.ADP.600.A.A"
5896 "2obn.13.PG4.350.A.AB"
5897 "2obx.21.INI.203.C.BC"
5898 "2oby.48.NAP.1404.E.E"
5899 "2oc5.20.UNL.304.A.A"
5900 "2ocf.20.EST.596.A.A"
5901 "2oci.13.TYC.401.A.A"
5902 "2ocp.30.DTP.301.A.A"
5903 "2od5.16.1PE.121.A.A"
5904 "2od6.26.OHA.300.D.D"
5905 "2oda.15.EPE.602.A.A"
5906 "2odj.21.C8E.431.A.AB"
5907 "2odj.21.C8E.433.A.A"
5908 "2oeg.36.UPG.5206.A.A"
5909 "2oem.13.1AE.901.A.AB"
5910 "2ofe.8.MPD.996.B.B"
5911 "2ofi.22.3DR.7.B.A"
5912 "2ofk.10.PGE.801.B.AB"
5913 "2ofk.10.PGE.901.B.B"
5914 "2ofp.10.PAF.601.B.B"
5915 "2ofp.48.NAP.802.B.B"
5916 "2ofx.31.PPS.1200.B.AB"
5917 "2ofx.46.ADP.1400.B.B"
5918 "2og7.10.AHB.7002.A.A"
5919 "2og7.8.SIN.6001.A.A"
5920 "2oga.25.PGU.1021.B.AB"
5921 "2ogf.12.OXG.602.A.AC"
5922 "2ogi.28.GDP.400.A.A"
5923 "2ogx.31.ATP.281.A.AB"
5924 "2ogy.33.C2F.4000.B.B"
5925 "2oh1.15.UNL.179.A.A"
5926 "2oh3.10.PGE.303.A.A"
5927 "2oh6.29.CTP.254.A.A"
5928 "2oh6.31.ATP.253.A.A"
5929 "2oh6.32.GTP.252.A.A"
5930 "2ohf.31.ACP.9001.A.A"
5931 "2ohh.31.FMN.1701.B.AB"
5932 "2ohv.21.NHL.400.A.A"
5933 "2oi2.18.DP6.300.A.A"
5934 "2oi6.16.GP1.5001.B.B"
5935 "2oi6.39.UD1.4001.B.B"
5936 "2oi6.48.COA.2001.B.B"
5937 "2oig.29.523.1888.B.BC"
5938 "2oip.20.UMP.603.A.AB"
5939 "2oip.33.MTX.605.A.A"
5940 "2oip.35.CB3.604.A.A"
5941 "2oip.48.NDP.606.A.A"
5942 "2oiz.26.TSR.1702.D.BD"
5943 "2ok5.11.MAN.1101.A.A"
5944 "2ok5.14.NAG.1353.A.A"
5945 "2okc.27.SAM.500.A.A"
5946 "2ol1.20.UMP.1201.C.AC"
5947 "2ol1.20.UMP.1202.C.AB"
5948 "2ol1.20.UMP.1203.C.BC"
5949 "2ol3.14.NAG.201.A.A"
5950 "2olg.14.NAG.1131.A.A"
5951 "2olw.8.DTT.218.B.AB"
5952 "2omd.8.TRS.603.A.A"
5953 "2on5.20.GSH.999.A.AG"
5954 "2onf.48.COA.140.B.AB"
5955 "2onh.14.BTB.604.A.A"
5956 "2onh.20.F3P.600.A.A"
5957 "2onj.31.ANP.700.B.AB"
5958 "2onu.13.PG4.503.A.A"
5959 "2oo5.44.TXD.600.B.BC"
5960 "2ooc.8.PG4.113.A.A"
5961 "2ood.11.GUN.600.A.A"
5962 "2ool.43.LBV.400.B.B"
5963 "2ooq.11.B3P.301.A.A"
5964 "2opa.13.FHC.500.A.AB"
5965 "2opf.11.PED.427.C.A"
5966 "2opl.19.P6G.189.A.AB"
5967 "2oq2.27.A3P.999.A.A"
5968 "2oq4.11.PED.427.D.A"
5969 "2oq5.9.BEN.245.A.A"
5970 "2oqo.15.EPE.244.A.A"
5971 "2oqo.42.CPS.245.A.A"
5972 "2oqx.15.EPE.701.A.A"
5973 "2ord.16.PLP.401.A.AB"
5974 "2orv.33.4TA.801.A.A"
5975 "2orw.51.4TA.801.B.A"
5976 "2orw.51.4TA.802.B.B"
5977 "2os1.27.BB2.400.A.A"
5978 "2os3.27.BB2.400.A.A"
5979 "2ot9.10.SRT.201.A.A"
5980 "2otj.42.13T.9000.0.3"
5981 "2otl.12.GIR.9000.0.L"
5982 "2ou2.51.ACO.500.A.A"
5983 "2ou3.11.I3A.163.A.AB"
5984 "2ou5.31.FMN.300.A.AB"
5985 "2oua.12.AES.9002.B.B"
5986 "2ouw.8.UNL.138.B.AB"
5987 "2ovd.14.DAO.190.A.A"
5988 "2ovj.16.7PE.5096.A.A"
5989 "2owm.27.ADP.1002.A.AC"
5990 "2own.9.UNL.268.A.A"
5991 "2owo.23.AMP.53.D.A"
5992 "2owr.15.EPE.602.E.E"
5993 "2oww.11.G4D.2300.A.A"
5994 "2oww.32.ACR.600.A.A"
5995 "2ox9.10.FUC.3.A.A"
5996 "2ox9.11.GAL.1.A.A"
5997 "2oxl.20.BOG.101.A.A"
5998 "2oxm.21.4MF.27.C.A"
5999 "2oxt.27.SAM.300.A.AB"
6000 "2oyk.21.9MR.600.A.A"
6001 "2oyo.8.MPD.196.A.A"
6002 "2oyq.11.3DR.6.I.C"
6003 "2oyq.23.N5I.115.F.A"
6004 "2oyr.26.SAH.301.A.A"
6005 "2oyt.12.AAB.5.B.A"
6006 "2oyt.21.4MF.27.C.A"
6007 "2oyy.43.HEM.201.A.AB"
6008 "2oz1.43.HEC.951.B.AB"
6009 "2oz1.43.HEC.953.A.A"
6010 "2oz5.39.7XY.278.A.A"
6011 "2oz6.22.CMP.301.A.A"
6012 "2oze.15.EPE.301.A.A"
6013 "2oze.31.AGS.300.A.A"
6014 "2ozg.48.COA.500.A.A"
6015 "2ozm.11.3DR.3.T.A"
6016 "2ozo.31.ANP.615.A.A"
6017 "2p02.27.SAM.2.A.A"
6018 "2p0a.31.ANP.707.A.A"
6019 "2p0b.86.HEC.205.A.A"
6020 "2p0h.24.I3S.101.A.A"
6021 "2p0r.11.AR7.358.D.ABD"
6022 "2p0x.43.ATP.1318.A.A"
6023 "2p1e.10.SPD.304.A.A"
6024 "2p28.15.NAG.401.A.AB"
6025 "2p2b.26.PRX.998.B.B"
6026 "2p2b.48.COA.991.B.B"
6027 "2p2k.11.MAN.241.O.D"
6028 "2p2k.11.MAN.243.P.A"
6029 "2p2k.11.MAN.245.Q.B"
6030 "2p2k.11.MAN.247.R.C"
6031 "2p2k.13.MMA.240.O.D"
6032 "2p2k.13.MMA.242.P.A"
6033 "2p2k.13.MMA.244.Q.B"
6034 "2p2k.13.MMA.246.R.C"
6035 "2p2n.9.ASN.8004.D.BD"
6036 "2p2n.9.ASP.7007.D.BD"
6037 "2p2r.8.CYT.501.A.A"
6038 "2p2v.42.CSF.1001.A.A"
6039 "2p2w.13.FLC.401.A.A"
6040 "2p34.11.MAN.1.O.D"
6041 "2p34.13.MMA.2.O.D"
6042 "2p35.26.SAH.301.A.A"
6043 "2p37.24.M13.240.A.A"
6044 "2p39.55.SCR.1.A.A"
6045 "2p3v.10.SRT.4502.B.AB"
6046 "2p4b.20.BOG.500.A.AB"
6047 "2p4f.19.P6G.1001.A.A"
6048 "2p4q.13.FLC.502.A.A"
6049 "2p4s.19.DIH.401.A.AC"
6050 "2p4t.26.NAP.157.A.A"
6051 "2p53.20.NNG.411.A.AB"
6052 "2p5g.11.3DR.6.I.C"
6053 "2p5m.12.ARG.201.B.AB"
6054 "2p5m.12.ARG.202.B.BC"
6055 "2p5m.12.ARG.203.B.AC"
6056 "2p5o.11.3DR.3.E.A"
6057 "2p5s.28.GDP.1001.A.A"
6058 "2p5u.44.NAD.1118.A.A"
6059 "2p6f.25.GN8.704.D.D"
6060 "2p6f.63.MYA.604.D.D"
6061 "2p6t.9.LEU.1160.A.ABG"
6062 "2p6w.13.FLC.802.A.A"
6063 "2p6z.13.CIT.502.B.B"
6064 "2p71.17.IHD.300.A.A"
6065 "2p7h.8.TRS.252.D.D"
6066 "2p7k.13.CIT.134.A.AB"
6067 "2p7u.41.D1R.300.A.A"
6068 "2p8b.17.NSK.501.A.A"
6069 "2p8i.13.CIT.118.C.C"
6070 "2p8j.12.GOL.215.B.B"
6071 "2p8j.12.GOL.216.B.AB"
6072 "2p8u.48.COA.601.A.A"
6073 "2p8x.32.GNP.843.T.ST"
6074 "2p8x.35.APR.1699.T.T"
6075 "2p99.16.YE6.265.A.A"
6076 "2p9p.27.ADP.395.B.B"
6077 "2p9u.31.ANP.901.A.A"
6078 "2pa4.36.GUD.326.A.A"
6079 "2pac.75.HEM.83.A.A"
6080 "2pae.25.TYD.140.A.AB"
6081 "2paf.20.NPF.901.B.B"
6082 "2pan.26.TDP.801.A.A"
6083 "2pan.53.FAD.701.A.A"
6084 "2pan.8.DTT.901.A.A"
6085 "2pau.22.D5M.301.A.A"
6086 "2pb0.15.PLP.555.A.AB"
6087 "2pbf.26.SAH.301.A.A"
6088 "2pbl.9.UNL.264.C.C"
6089 "2pbz.31.ATP.400.A.AC"
6090 "2pc6.8.UNL.401.A.A"
6091 "2pc9.31.ATP.1001.B.B"
6092 "2pcs.30.UNL.161.A.A"
6093 "2pcu.14.ASP.6.B.AB"
6094 "2pd0.12.MES.502.A.A"
6095 "2pd4.16.DCN.2414.A.A"
6096 "2pd4.44.NAD.1780.A.A"
6097 "2pd6.44.NAD.1.A.A"
6098 "2pe4.14.NAG.599.A.A"
6099 "2pe5.21.145.901.A.A"
6100 "2pf5.28.2PE.1004.B.B"
6101 "2pf5.56.2PE.1003.B.BD"
6102 "2pfc.14.PLM.184.A.A"
6103 "2pfe.12.AES.1002.A.A"
6104 "2pfx.13.PG4.192.A.A"
6105 "2pfy.9.PCA.302.A.A"
6106 "2pfz.9.PCA.1.A.A"
6107 "2pg0.53.FAD.401.A.AB"
6108 "2pg4.13.CIT.97.B.B"
6109 "2pg8.59.YE1.998.B.B"
6110 "2pgf.19.ADN.501.A.A"
6111 "2pgn.16.P6G.646.A.A"
6112 "2pgn.17.P6G.647.A.AB"
6113 "2pgn.26.TPP.614.A.AB"
6114 "2pgn.53.FAD.612.A.A"
6115 "2pgn.8.CXO.1601.A.AB"
6116 "2ph5.44.NAD.501.A.A"
6117 "2phk.31.ATP.381.A.AB"
6118 "2phl.14.NAG.901.B.B"
6119 "2phn.28.GDP.2696.A.AB"
6120 "2pi4.31.GH3.901.A.A"
6121 "2pi8.14.NAG.934.D.D"
6122 "2pia.31.FMN.322.A.A"
6123 "2pid.35.YSA.384.A.A"
6124 "2pij.8.DTT.701.B.B"
6125 "2pj7.30.235.401.A.A"
6126 "2pjl.25.047.700.B.B"
6127 "2pk3.39.GDD.410.A.A"
6128 "2pk3.40.A2R.401.A.A"
6129 "2pka.9.BEN.1.B.B"
6130 "2pkm.19.ADN.501.A.A"
6131 "2pkt.13.PG4.205.A.A"
6132 "2pl3.27.ADP.300.A.A"
6133 "2pl6.19.HTG.602.F.F"
6134 "2plk.22.P3D.501.A.AB"
6135 "2plm.26.SIB.408.A.A"
6136 "2plr.13.PG4.1601.B.B"
6137 "2plr.16.1PE.1303.B.B"
6138 "2plw.27.SAM.203.A.A"
6139 "2pm8.14.NAG.782.C.A"
6140 "2pmi.12.MES.2001.D.AD"
6141 "2pmi.31.AGS.3001.A.A"
6142 "2pmo.19.HMD.400.X.X"
6143 "2pmp.21.C5P.700.A.A"
6144 "2pms.14.NAG.345.A.A"
6145 "2pmt.20.GSH.204.A.AB"
6146 "2pmu.9.PO4.1001.D.D"
6147 "2pnc.14.CLU.808.A.A"
6148 "2pnc.14.NAG.802.A.A"
6149 "2pnf.12.MES.801.B.AB"
6150 "2pnf.16.1PE.601.B.B"
6151 "2pnn.31.ATP.374.A.A"
6152 "2pny.12.GOL.231.A.A"
6153 "2pny.9.POP.230.A.A"
6154 "2pnz.8.MPD.281.B.B"
6155 "2po2.25.CDP.250.A.A"
6156 "2po2.8.MPD.251.A.A"
6157 "2po2.8.MPD.283.A.AB"
6158 "2po3.50.T4K.1500.A.AB"
6159 "2po6.60.AGH.208.C.AC"
6160 "2pok.12.BGC.459.A.A"
6161 "2poq.12.ISD.500.X.X"
6162 "2por.21.C8E.546.A.A"
6163 "2pos.8.TRS.2000.B.ABC"
6164 "2pp3.14.LGT.501.A.A"
6165 "2pq7.8.MPD.225.A.A"
6166 "2pqc.25.RC1.601.A.A"
6167 "2pqf.10.GAB.701.A.A"
6168 "2pqf.13.CIT.801.A.A"
6169 "2pqj.10.ADE.501.A.A"
6170 "2pql.12.TSS.145.A.A"
6171 "2pqt.16.TYX.68.A.A"
6172 "2pr1.23.SUC.201.A.A"
6173 "2pr1.48.COA.206.A.A"
6174 "2pr5.31.FMN.500.A.A"
6175 "2prr.10.PGE.197.B.BI"
6176 "2prv.8.EDO.155.B.B"
6177 "2prz.24.OMP.750.D.D"
6178 "2psj.31.CEI.502.B.B"
6179 "2psm.9.BAM.115.B.B"
6180 "2psx.11.AR7.2004.B.AB"
6181 "2psx.14.NAG.1000.C.A"
6182 "2psy.11.AR7.504.B.AB"
6183 "2psy.14.NAG.1000.C.A"
6184 "2pt9.24.S4M.501.A.A"
6185 "2pt9.8.2MH.401.A.A"
6186 "2ptf.31.FMN.301.A.AB"
6187 "2ptm.22.CMP.401.A.A"
6188 "2ptq.23.AMP.2100.B.AB"
6189 "2ptq.8.FUM.1100.B.AB"
6190 "2ptz.9.PAH.600.A.A"
6191 "2pug.10.HPA.599.A.A"
6192 "2pup.27.ADP.999.A.A"
6193 "2puq.10.FUC.144.L.LT"
6194 "2puq.11.BGC.143.L.L"
6195 "2puv.16.M6R.5003.A.A"
6196 "2puv.39.UD1.5002.A.A"
6197 "2puz.12.NIG.600.B.B"
6198 "2pv7.13.TYR.401.A.AB"
6199 "2pv7.44.NAD.400.A.A"
6200 "2pvg.8.SF4.400.A.A"
6201 "2pw0.12.TRC.2002.B.B"
6202 "2pwy.26.SAH.501.A.A"
6203 "2pwy.26.SAH.502.A.B"
6204 "2px6.36.DH9.61.B.B"
6205 "2px6.8.DTT.71.B.AB"
6206 "2px8.13.3PO.452.B.B"
6207 "2px8.33.MGT.402.B.B"
6208 "2pxx.26.SAH.301.A.A"
6209 "2py0.15.EPE.430.A.A"
6210 "2py8.16.PE4.602.B.B"
6211 "2pyh.13.MAV.601.D.B"
6212 "2pyj.31.DGT.1589.B.B"
6213 "2pys.12.MAN.600.C.A"
6214 "2pyu.46.IMP.3036.A.A"
6215 "2pyw.11.SR1.998.A.A"
6216 "2pyw.27.ADP.999.A.A"
6217 "2pyx.10.TLA.526.B.B"
6218 "2pyx.13.PG4.528.B.B"
6219 "2pyy.10.GLU.3620.C.C"
6220 "2pz3.28.GDP.355.A.A"
6221 "2pza.23.AMP.5000.B.B"
6222 "2pza.9.POP.7000.B.B"
6223 "2pzg.31.ATP.2.B.B"
6224 "2pzi.18.AXX.753.A.A"
6225 "2pzl.21.UDP.402.A.A"
6226 "2pzl.44.NAD.401.A.A"
6227 "2q09.12.DI6.600.A.A"
6228 "2q0d.31.ATP.501.A.A"
6229 "2q0j.9.BEZ.500.A.A"
6230 "2q0k.48.NAP.401.A.A"
6231 "2q0k.53.FAD.400.A.AB"
6232 "2q0o.17.LAE.1001.A.A"
6233 "2q14.27.ADP.501.A.AB"
6234 "2q1d.9.DO4.897.X.X"
6235 "2q1t.25.UDP.400.A.A"
6236 "2q1t.44.NAD.358.A.A"
6237 "2q1w.44.NAD.501.A.A"
6238 "2q22.13.PG4.142.A.A"
6239 "2q27.12.MES.6002.B.B"
6240 "2q27.26.TPP.4001.B.B"
6241 "2q2a.12.ARG.905.D.D"
6242 "2q2h.13.CIT.601.A.A"
6243 "2q2k.15.EPE.3022.A.A"
6244 "2q2r.12.BGC.1001.A.A"
6245 "2q2r.27.ADP.2001.A.A"
6246 "2q2t.22.AMP.300.A.A"
6247 "2q2v.44.NAD.300.B.B"
6248 "2q2x.12.GOL.3287.A.A"
6249 "2q37.11.3AL.200.A.A"
6250 "2q3d.21.PDA.311.A.A"
6251 "2q3d.8.MPD.312.A.A"
6252 "2q3h.28.GDP.3444.A.A"
6253 "2q3i.14.DTR.10.D.A"
6254 "2q3i.8.DLE.13.D.A"
6255 "2q3j.43.H02.700.A.A"
6256 "2q3l.8.MPD.132.B.B"
6257 "2q3n.15.NAG.501.B.B"
6258 "2q3n.15.NAG.601.B.AB"
6259 "2q3n.15.NAG.701.A.AB"
6260 "2q3z.9.ONL.3.X.AX"
6261 "2q46.48.NAP.801.B.B"
6262 "2q4v.51.ACO.306.A.A"
6263 "2q4x.10.HMH.1301.B.B"
6264 "2q4y.48.COA.104.A.A"
6265 "2q58.16.ZOL.2.B.B"
6266 "2q5a.8.YCP.503.B.AB"
6267 "2q5c.12.GOL.702.D.D"
6268 "2q6f.49.3IH.1146.B.B"
6269 "2q6o.27.SAM.500.A.A"
6270 "2q6u.53.FAD.401.A.A"
6271 "2q6u.9.BEZ.501.A.A"
6272 "2q6v.25.UDP.1081.A.A"
6273 "2q78.54.MLC.200.A.ABCD"
6274 "2q7a.43.HEM.182.A.AB"
6275 "2q7a.43.HEM.184.A.A"
6276 "2q7b.13.FLC.164.A.A"
6277 "2q7m.41.2CS.501.C.BC"
6278 "2q7n.10.FUC.102.E.A"
6279 "2q7n.10.FUC.502.I.A"
6280 "2q7n.14.NAG.101.E.A"
6281 "2q7n.14.NAG.201.F.A"
6282 "2q7n.14.NAG.501.C.C"
6283 "2q7n.14.NAG.701.J.A"
6284 "2q7n.14.NAG.902.S.C"
6285 "2q7t.20.TMP.2001.B.B"
6286 "2q7v.53.FAD.448.B.AB"
6287 "2q80.29.GRG.500.A.A"
6288 "2q83.10.UNL.4.B.B"
6289 "2q83.13.CIT.3.B.AB"
6290 "2q83.19.ADN.2.B.B"
6291 "2q86.10.FUC.504.A.A"
6292 "2q86.14.NAG.500.A.AC"
6293 "2q86.14.NAG.501.A.C"
6294 "2q88.10.4CS.501.A.A"
6295 "2q8g.31.AZX.438.A.A"
6296 "2q8i.11.RED.300.B.AB"
6297 "2q8i.25.RDC.408.A.A"
6298 "2q8m.20.FBP.342.B.B"
6299 "2q8m.23.AMP.343.B.B"
6300 "2q8n.28.2PE.452.B.AB"
6301 "2q8q.43.HEM.300.A.A"
6302 "2q9b.32.GNP.950.A.A"
6303 "2q9k.11.UNL.151.A.A"
6304 "2q9o.11.MAN.1065.L.B"
6305 "2q9o.11.MAN.65.G.A"
6306 "2q9o.14.NAG.1011.H.B"
6307 "2q9o.14.NAG.1021.I.B"
6308 "2q9o.14.NAG.1032.J.B"
6309 "2q9o.14.NAG.1041.K.B"
6310 "2q9o.14.NAG.1062.L.B"
6311 "2q9o.14.NAG.11.C.A"
6312 "2q9o.14.NAG.21.D.A"
6313 "2q9o.14.NAG.32.E.A"
6314 "2q9o.14.NAG.62.G.A"
6315 "2q9r.9.BEZ.203.A.A"
6316 "2q9t.8.EDO.910.A.A"
6317 "2q9u.31.FMN.601.A.A"
6318 "2qa2.53.FAD.500.A.A"
6319 "2qaa.13.TYR.1.A.A"
6320 "2qaa.15.EPE.961.A.AB"
6321 "2qaa.8.ACY.933.A.A"
6322 "2qaa.9.LEU.2.A.A"
6323 "2qae.53.FAD.480.A.AB"
6324 "2qag.28.GDP.362.A.AB"
6325 "2qag.28.GDP.419.C.C"
6326 "2qag.32.GTP.428.B.AB"
6327 "2qb5.27.ADP.557.A.A"
6328 "2qb8.12.ATP.501.A.A"
6329 "2qbu.26.SAH.501.B.A"
6330 "2qbu.26.SAH.502.B.B"
6331 "2qby.27.ADP.8.A.A"
6332 "2qby.27.ADP.9.B.B"
6333 "2qc1.11.MAN.311.B.AB"
6334 "2qc1.14.NAG.303.B.B"
6335 "2qc8.15.P3S.601.A.AE"
6336 "2qc8.27.ADP.501.A.A"
6337 "2qcg.22.5BU.1.A.AB"
6338 "2qct.34.561.295.A.A"
6339 "2qcv.20.PGE.332.A.A"
6340 "2qd1.42.PP9.701.A.A"
6341 "2qdg.19.2FP.400.A.A"
6342 "2qdr.8.UNL.303.A.A"
6343 "2qe0.48.NAP.2476.B.B"
6344 "2qe6.27.SAM.400.A.A"
6345 "2qe6.8.MPD.403.A.A"
6346 "2qe8.12.UNL.344.A.A"
6347 "2qe8.13.PG4.345.A.A"
6348 "2qe9.13.CIT.201.A.A"
6349 "2qej.14.NAG.5001.E.A"
6350 "2qen.27.ADP.999.A.A"
6351 "2qer.8.PRO.188.A.A"
6352 "2qet.10.ADE.501.A.A"
6353 "2qeu.13.CIT.142.B.AB"
6354 "2qf2.28.GDP.802.B.B"
6355 "2qf2.9.OAA.801.B.B"
6356 "2qfx.10.AKG.1302.C.CD"
6357 "2qfx.48.NDP.1301.C.CD"
6358 "2qg1.8.EDO.2.A.A"
6359 "2qg8.27.A3P.202.A.A"
6360 "2qga.23.AMP.908.B.BC"
6361 "2qgi.25.UDP.800.B.B"
6362 "2qgq.14.CXS.504.D.DE"
6363 "2qgu.47.PEF.301.A.A"
6364 "2qhd.14.DAO.501.A.A"
6365 "2qhs.10.OCA.3913.A.A"
6366 "2qhv.9.OC9.1001.A.A"
6367 "2qhx.33.FE1.1307.D.D"
6368 "2qhx.48.NAP.1306.D.D"
6369 "2qia.55.U20.901.A.A"
6370 "2qib.19.P6G.703.A.A"
6371 "2qie.23.8CS.501.A.ABE"
6372 "2qik.13.CIT.301.A.A"
6373 "2qim.16.ZEA.160.A.A"
6374 "2qir.33.9CS.501.A.A"
6375 "2qir.48.COA.197.A.A"
6376 "2qjf.27.ADX.100.A.A"
6377 "2qji.9.13P.501.A.A"
6378 "2qjo.36.APR.501.A.AC"
6379 "2qjo.44.NAD.601.A.A"
6380 "2qjo.9.POP.701.A.A"
6381 "2qjp.43.HEM.301.B.B"
6382 "2qjt.23.AMP.602.B.AB"
6383 "2qjw.10.TLA.179.B.BC"
6384 "2qk4.31.ATP.501.A.A"
6385 "2qk9.13.FLC.1001.A.A"
6386 "2qkh.84.QKH.150.B.B"
6387 "2qkk.8.TRS.2003.D.A"
6388 "2qkm.31.ATP.267.B.B"
6389 "2qks.21.BNG.322.A.A"
6390 "2qkx.19.GN1.401.A.A"
6391 "2ql1.10.FUC.11.C.A"
6392 "2ql1.11.GAL.9.C.A"
6393 "2ql1.11.MAN.7.C.A"
6394 "2ql1.14.NAG.8.C.A"
6395 "2ql7.8.ASJ.705.E.ABE"
6396 "2ql7.8.ASJ.805.F.CDF"
6397 "2ql8.9.BEZ.143.A.AB"
6398 "2ql9.8.ASJ.705.E.ABE"
6399 "2ql9.8.ASJ.805.F.CDF"
6400 "2qlb.13.CIT.850.D.ABCD"
6401 "2qlb.8.ASJ.705.E.ABE"
6402 "2qlb.8.ASJ.805.F.CDF"
6403 "2qlf.8.ASJ.705.E.ABE"
6404 "2qlf.8.ASJ.805.F.CDF"
6405 "2qlj.13.CIT.850.A.ABCD"
6406 "2qlj.8.ASJ.705.E.ABE"
6407 "2qlj.8.ASJ.805.F.CDF"
6408 "2qlp.11.1PE.162.A.AC"
6409 "2qlx.11.RM4.300.A.A"
6410 "2qm2.16.TRS.203.B.B"
6411 "2qm7.28.GDP.601.A.A"
6412 "2qmc.15.GTB.1.B.AB"
6413 "2qmi.28.DO3.450.E.E"
6414 "2qmj.14.NAG.2003.X.A"
6415 "2qmm.19.SAM.301.A.A"
6416 "2qmq.16.2PE.4.A.A"
6417 "2qmq.9.BEZ.3.A.A"
6418 "2qmx.12.PHE.304.A.AB"
6419 "2qno.11.BGC.2100.A.A"
6420 "2qno.12.SGC.2101.A.A"
6421 "2qnt.15.EPE.136.A.A"
6422 "2qnu.10.PGE.229.A.A"
6423 "2qnz.26.DFD.760.A.AB"
6424 "2qo3.8.CER.960.A.A"
6425 "2qoe.14.NAG.1219.S.A"
6426 "2qoe.14.NAG.2220.S.B"
6427 "2qor.14.POP.198.A.A"
6428 "2qor.24.5GP.197.A.A"
6429 "2qpa.27.ADP.800.A.A"
6430 "2qpj.14.NAG.753.A.A"
6431 "2qpj.38.I20.755.A.A"
6432 "2qpq.13.CIT.302.A.A"
6433 "2qpt.31.ANP.600.A.A"
6434 "2qqc.8.MPD.700.B.AB"
6435 "2qqd.9.AG2.671.A.ADE"
6436 "2qqk.14.NAG.1.A.A"
6437 "2qqm.10.FUC.2.D.A"
6438 "2qqm.14.NAG.1.D.A"
6439 "2qqo.8.TRS.602.A.A"
6440 "2qqu.11.MAN.753.A.A"
6441 "2qqu.14.NAG.750.A.A"
6442 "2qqu.23.SUC.800.A.A"
6443 "2qrc.23.AMP.1001.G.G"
6444 "2qrc.27.ADP.1003.G.BG"
6445 "2qrv.26.SAH.5.E.E"
6446 "2qrw.43.HEM.700.A.A"
6447 "2qry.22.TPS.400.A.A"
6448 "2qs7.15.EPE.145.A.ABC"
6449 "2qs8.9.MET.600.A.A"
6450 "2qsi.8.DTT.601.A.A"
6451 "2qt1.18.NNR.202.A.A"
6452 "2qt9.14.NAG.1085.L.A"
6453 "2qt9.14.NAG.1220.N.A"
6454 "2qt9.14.NAG.1229.O.A"
6455 "2qt9.14.NAG.1322.P.A"
6456 "2qt9.14.NAG.2085.Q.B"
6457 "2qt9.14.NAG.2219.R.B"
6458 "2qt9.14.NAG.2229.S.B"
6459 "2qt9.14.NAG.2281.T.B"
6460 "2qt9.14.NDG.1150.M.A"
6461 "2qt9.14.NDG.1321.P.A"
6462 "2qtb.14.NAG.1085.L.A"
6463 "2qtb.14.NAG.1220.M.A"
6464 "2qtb.14.NAG.1229.O.A"
6465 "2qtb.14.NAG.1322.P.A"
6466 "2qtb.14.NAG.2085.Q.B"
6467 "2qtb.14.NAG.2219.R.B"
6468 "2qtb.14.NAG.2229.S.B"
6469 "2qtb.14.NAG.2281.T.B"
6470 "2qtb.14.NDG.1150.M.A"
6471 "2qtb.14.NDG.1321.P.A"
6472 "2qtd.8.PG4.112.A.A"
6473 "2qtv.32.GNP.200.B.AB"
6474 "2qtw.14.NAG.1001.B.B"
6475 "2qtz.31.NAP.701.A.A"
6476 "2qtz.43.FAD.700.A.A"
6477 "2qu0.43.HEM.142.A.A"
6478 "2qu8.28.GDP.229.A.A"
6479 "2qui.15.LTN.501.A.A"
6480 "2qui.31.ATP.502.A.A"
6481 "2qun.12.FUD.291.A.A"
6482 "2qur.27.ADP.1.B.AB"
6483 "2qv6.32.GTP.300.A.AC"
6484 "2qv7.27.ADP.500.A.A"
6485 "2qvb.8.EDO.1.A.A"
6486 "2qvh.16.OSB.5551.B.B"
6487 "2qw5.8.XLS.401.A.A"
6488 "2qw7.30.GOL.200.B.ABCDE"
6489 "2qx0.14.PH2.182.B.B"
6490 "2qx0.31.APC.172.B.AB"
6491 "2qx8.18.ML2.233.B.B"
6492 "2qx8.53.FAD.232.B.B"
6493 "2qxg.22.K7I.300.A.A"
6494 "2qxl.31.ATP.1001.B.B"
6495 "2qy2.13.FLC.1238.B.B"
6496 "2qyo.26.SAH.602.B.B"
6497 "2qyu.19.B3P.1.A.A"
6498 "2qz2.10.XYP.1136.A.A"
6499 "2qz4.27.ADP.700.A.A"
6500 "2qzr.27.S79.500.A.A"
6501 "2qzx.11.STA.2004.C.AC"
6502 "2qzy.10.PEP.1202.B.B"
6503 "2qzy.32.20S.1001.B.AB"
6504 "2r00.9.OEG.1.C.C"
6505 "2r01.31.FMN.212.A.A"
6506 "2r04.25.W71.900.1.13"
6507 "2r09.10.PGE.406.A.A"
6508 "2r09.27.PE5.407.A.A"
6509 "2r09.28.4IP.405.A.A"
6510 "2r0h.43.CTO.165.A.A"
6511 "2r0m.53.FAD.401.A.A"
6512 "2r0m.9.4NI.402.A.A"
6513 "2r0x.10.SO4.163.A.A"
6514 "2r0x.8.EDO.167.A.A"
6515 "2r11.10.PGE.295.C.C"
6516 "2r26.52.CMC.703.D.CD"
6517 "2r26.9.OAA.503.D.CD"
6518 "2r2d.10.PO4.280.C.C"
6519 "2r2i.15.MYR.1.A.A"
6520 "2r2j.8.SIN.380.A.A"
6521 "2r2q.8.MPD.1.B.B"
6522 "2r31.8.TRS.2001.A.A"
6523 "2r3a.27.SAM.304.A.A"
6524 "2r3c.14.DTR.10.C.B"
6525 "2r3c.14.DTR.12.C.A"
6526 "2r3c.8.DLE.13.C.B"
6527 "2r3c.9.DGL.9.C.A"
6528 "2r3c.9.DGN.11.C.A"
6529 "2r3c.9.DLY.2.D.AD"
6530 "2r42.20.FPS.400.A.A"
6531 "2r44.10.PG4.339.A.A"
6532 "2r45.11.2PG.700.A.A"
6533 "2r45.15.T3A.7066.A.AB"
6534 "2r45.20.BOG.800.A.A"
6535 "2r45.53.FAD.600.A.A"
6536 "2r4h.10.HIS.93.C.C"
6537 "2r4i.13.CIT.123.A.A"
6538 "2r4v.20.GSH.248.A.A"
6539 "2r53.8.MPD.1.B.B"
6540 "2r53.8.MPD.2.B.AB"
6541 "2r5a.11.MLZ.436.A.A"
6542 "2r5b.12.DTY.6.H.AH"
6543 "2r5b.14.DTR.11.H.C"
6544 "2r5b.14.DTR.9.H.AC"
6545 "2r5b.8.DLE.12.H.A"
6546 "2r5b.9.DGL.8.H.C"
6547 "2r5b.9.DLY.1.H.AH"
6548 "2r5c.22.C6P.430.B.AB"
6549 "2r5d.12.DTY.6.H.AH"
6550 "2r5d.14.DTR.11.H.C"
6551 "2r5d.14.DTR.9.H.AC"
6552 "2r5d.15.EPE.430.B.BC"
6553 "2r5d.8.DLE.12.H.A"
6554 "2r5d.9.DGL.8.H.C"
6555 "2r5n.14.RP5.681.B.AB"
6556 "2r5o.13.PG4.432.A.A"
6557 "2r5s.12.MES.4.A.A"
6558 "2r5v.12.HHH.4116.B.B"
6559 "2r61.10.SRT.206.A.A"
6560 "2r61.11.GAL.602.A.A"
6561 "2r61.15.NAG.603.A.A"
6562 "2r61.20.SIA.601.A.A"
6563 "2r65.27.ADP.2.B.B"
6564 "2r68.27.SUP.934.A.A"
6565 "2r6f.27.ADP.1000.A.A"
6566 "2r6h.53.FAD.2.B.B"
6567 "2r6s.11.BCN.505.A.A"
6568 "2r6s.12.GOL.508.A.A"
6569 "2r6v.31.FMN.173.A.A"
6570 "2r6v.9.NCA.174.A.A"
6571 "2r75.38.01G.614.1.1"
6572 "2r79.43.HEM.500.A.A"
6573 "2r7a.43.HEM.600.A.A"
6574 "2r7e.11.MAN.2433.B.B"
6575 "2r7e.14.NAG.2410.A.A"
6576 "2r7e.14.NAG.2431.B.B"
6577 "2r7l.22.AMZ.401.A.A"
6578 "2r7l.31.ATP.400.A.A"
6579 "2r7x.32.GTP.1111.A.A"
6580 "2r85.23.AMP.401.A.A"
6581 "2r85.8.MPD.500.A.A"
6582 "2r8f.31.AGS.400.A.A"
6583 "2r8j.28.DCP.2001.A.A"
6584 "2r8q.16.IBM.3.A.A"
6585 "2r97.31.FMN.198.A.AC"
6586 "2r9c.40.GRD.1.A.A"
6587 "2r9v.13.PG4.507.A.A"
6588 "2r9v.31.ATP.506.A.A"
6589 "2r9z.53.FAD.500.A.AB"
6590 "2ra5.10.SRT.247.A.A"
6591 "2ra6.9.ETY.603.C.C"
6592 "2ra7.20.C4C.1051.A.A"
6593 "2raf.48.NAP.200.A.A"
6594 "2rak.22.PIB.1163.A.A"
6595 "2rau.13.PG4.358.A.A"
6596 "2rau.20.UNL.359.A.A"
6597 "2rb7.13.PG4.364.B.B"
6598 "2rba.11.3DR.11.D.A"
6599 "2rbc.12.GOL.333.A.A"
6600 "2rbd.13.PG4.171.A.A"
6601 "2rc3.44.NAD.1000.A.AD"
6602 "2rc4.51.ACO.900.A.A"
6603 "2rc5.53.FAD.415.A.A"
6604 "2rcc.10.PGE.403.B.B"
6605 "2rcn.28.GDP.600.A.A"
6606 "2rcu.28.BUJ.0.A.A"
6607 "2rcy.48.NAP.264.A.AE"
6608 "2rd2.32.QSI.998.A.A"
6609 "2rd5.12.ARG.1000.A.A"
6610 "2rd5.13.NLG.2001.A.A"
6611 "2rd5.27.ADP.2000.A.A"
6612 "2rdc.8.MPD.154.A.AB"
6613 "2rde.46.C2E.301.A.A"
6614 "2rdg.10.FUC.604.A.A"
6615 "2rdg.11.GAL.602.A.A"
6616 "2rdg.13.CIT.608.A.A"
6617 "2rdg.15.NDG.603.A.A"
6618 "2rdg.20.SIA.601.A.A"
6619 "2rdl.8.MSU.1.I.ABI"
6620 "2rds.10.OGA.268.A.A"
6621 "2rds.17.1PL.269.A.A"
6622 "2ref.102.ACO.1.A.AB"
6623 "2reo.27.A3P.401.A.A"
6624 "2rep.27.ADP.800.A.A"
6625 "2rfb.43.HEM.410.A.A"
6626 "2rfm.12.BU2.197.B.B"
6627 "2rfm.12.GOL.201.B.AB"
6628 "2rfq.13.1PS.392.A.A"
6629 "2rfz.34.CTR.431.A.A"
6630 "2rfz.34.CTR.432.A.AD"
6631 "2rgh.53.FAD.609.A.A"
6632 "2rgk.15.EPE.3001.A.A"
6633 "2rgo.53.FAD.1001.A.A"
6634 "2rgs.10.FUC.602.A.A"
6635 "2rgs.13.GAL.607.A.A"
6636 "2rgs.13.MAN.605.A.A"
6637 "2rgs.14.NAG.601.A.A"
6638 "2rgx.57.AP5.806.A.A"
6639 "2rgz.43.HEM.300.A.A"
6640 "2rh1.21.12P.416.A.A"
6641 "2rh1.22.CAU.408.A.A"
6642 "2rh1.23.MAL.401.A.A"
6643 "2rh1.28.CLR.412.A.A"
6644 "2rh9.19.IGP.269.A.A"
6645 "2rhl.28.GDP.1.A.A"
6646 "2rhm.9.BEZ.194.B.B"
6647 "2rhp.14.NAG.6.A.A"
6648 "2rhs.30.GAX.2.C.C"
6649 "2rhu.12.MLY.530.A.A"
6650 "2rhu.13.PG4.531.A.A"
6651 "2ri1.14.BTB.235.A.A"
6652 "2ri1.16.GLP.234.A.A"
6653 "2ri9.11.MAN.1704.A.A"
6654 "2ri9.13.MMA.1901.A.A"
6655 "2ri9.14.NAG.1800.A.A"
6656 "2ri9.14.NDG.1701.A.A"
6657 "2ri9.9.LDY.1900.A.A"
6658 "2rif.23.AMP.201.A.AB"
6659 "2rif.23.AMP.301.A.ABD"
6660 "2rij.13.CIT.389.A.A"
6661 "2rin.10.ACH.1.A.A"
6662 "2rir.48.NAP.405.E.E"
6663 "2riu.14.5RP.701.A.A"
6664 "2rjo.12.GAL.368.A.A"
6665 "2rjp.36.886.510.A.A"
6666 "2rjq.14.NAG.557.A.A"
6667 "2rjq.32.BAT.559.A.A"
6668 "2rjr.14.295.1001.A.AB"
6669 "2rkb.15.PLP.400.A.A"
6670 "2rkl.8.MPD.1.B.BD"
6671 "2rkm.10.LYS.2002.A.A"
6672 "2rkn.30.LP3.102.A.A"
6673 "2rkv.33.ZBA.454.A.A"
6674 "2rkv.45.COA.452.A.A"
6675 "2rkz.8.SIN.1.B.BN"
6676 "2rkz.8.SIN.2.B.CO"
6677 "2rkz.8.SIN.3.B.AM"
6678 "2rl9.14.NAG.502.B.B"
6679 "2rl9.16.M6P.3004.B.B"
6680 "2rlc.29.CHD.332.A.A"
6681 "2rlf.34.RIM.199.A.AB"
6682 "2rm9.20.DPN.4.A.A"
6683 "2rmb.17.DMT.5.B.ABK"
6684 "2rmd.20.DPN.4.A.A"
6685 "2rme.20.DPN.9.A.A"
6686 "2rmp.11.STA.703.B.AB"
6687 "2rmp.14.NAG.601.A.A"
6688 "2rnf.20.UM3.302.B.B"
6689 "2rok.39.7MG.523.A.A"
6690 "2rok.40.GDP.524.A.A"
6691 "2rom.43.HEM.501.A.A"
6692 "2rr2.21.FUC.39.A.A"
6693 "2sak.8.TRS.137.A.A"
6694 "2sar.24.3GP.98.A.A"
6695 "2sba.11.GAL.847.A.A"
6696 "2sba.14.NAG.846.A.A"
6697 "2sfp.15.PLP.500.A.A"
6698 "2shk.27.ADP.905.B.B"
6699 "2shp.16.CAT.1800.A.A"
6700 "2sn3.9.MPD.66.A.A"
6701 "2soc.21.DPN.1.A.A"
6702 "2soc.24.DTR.4.A.A"
6703 "2sqc.21.C8E.632.A.A"
6704 "2src.31.ANP.1.A.A"
6705 "2ssp.12.AAB.5.A.E"
6706 "2tep.11.GAL.239.A.A"
6707 "2tep.15.NGA.240.A.A"
6708 "2tnf.8.TRS.1196.A.ABC"
6709 "2toh.17.HBI.500.A.A"
6710 "2tpr.53.FAD.500.A.AB"
6711 "2trx.8.MPD.601.A.AB"
6712 "2trx.8.MPD.606.A.A"
6713 "2udp.31.UPP.341.A.A"
6714 "2udp.44.NAD.340.A.A"
6715 "2uue.16.GVC.1433.E.BE"
6716 "2uuu.17.PL3.1587.C.C"
6717 "2uuu.53.FAD.1586.C.C"
6718 "2uv3.12.MES.1122.A.AB"
6719 "2uv7.35.AMP.1324.A.A"
6720 "2uv8.31.FMN.3051.G.G"
6721 "2uvb.48.NAP.2716.A.A"
6722 "2uvc.31.FMN.3079.G.G"
6723 "2uvc.48.NAP.3080.G.G"
6724 "2uvf.25.AD0.1617.A.A"
6725 "2uvi.24.UNG.1431.A.A"
6726 "2uvn.24.ECN.1409.A.A"
6727 "2uvn.43.HEM.1408.A.A"
6728 "2uvo.12.GOL.1177.A.AB"
6729 "2uvo.15.NAG.1176.A.AB"
6730 "2uvo.15.NDG.1175.A.AB"
6731 "2uvq.27.ADP.1236.A.A"
6732 "2uw1.11.GVM.1362.A.A"
6733 "2uwn.110.SCR.1507.A.A"
6734 "2ux8.16.G1P.1290.A.A"
6735 "2uxh.22.QUE.1211.A.A"
6736 "2uxl.16.LDA.1305.M.M"
6737 "2uxl.16.LDA.1306.M.HM"
6738 "2uxl.16.LDA.1307.M.LM"
6739 "2uxl.42.SPO.1311.M.M"
6740 "2uxl.48.U10.1310.M.LM"
6741 "2uxl.65.BPH.1309.M.LM"
6742 "2uxl.66.BCL.1304.M.LM"
6743 "2uy3.14.H33.1311.A.A"
6744 "2uyk.9.SER.1129.C.AC"
6745 "2uyq.17.SAM.1311.A.A"
6746 "2uyw.16.BTN.1124.D.D"
6747 "2uyy.39.NA7.1555.A.A"
6748 "2uz3.29.TTP.1220.A.A"
6749 "2uzh.50.CDP.1158.A.AB"
6750 "2uzj.25.E64.1254.A.A"
6751 "2uzz.53.FAD.1373.A.A"
6752 "2v03.26.CIT.1297.A.A"
6753 "2v07.43.HEM.1102.A.A"
6754 "2v09.8.TRS.1385.A.A"
6755 "2v0c.23.LMS.1814.A.A"
6756 "2v0c.33.ANZ.1817.A.A"
6757 "2v0c.8.LEU.1501.A.A"
6758 "2v15.15.EPE.1176.D.DGI"
6759 "2v1b.31.FMN.1547.A.A"
6760 "2v1o.48.COA.1162.A.AD"
6761 "2v1u.27.ADP.1400.A.A"
6762 "2v1x.27.ADP.1593.A.A"
6763 "2v22.55.C35.1433.B.B"
6764 "2v25.9.ASP.1234.A.A"
6765 "2v2a.20.13P.1277.A.A"
6766 "2v32.9.BEZ.1220.B.AB"
6767 "2v3b.53.FAD.1385.A.A"
6768 "2v40.28.GDP.1457.A.A"
6769 "2v4j.63.SRM.503.B.ABC"
6770 "2v4v.10.XYP.3051.A.A"
6771 "2v53.14.NAG.401.A.A"
6772 "2v55.32.GTP.1201.B.B"
6773 "2v57.16.PRL.1188.A.A"
6774 "2v5e.14.NAG.1135.B.B"
6775 "2v5e.55.SCR.1350.A.A"
6776 "2v5h.13.NLG.1294.D.D"
6777 "2v5m.14.NAG.501.A.A"
6778 "2v5n.14.NAG.2797.A.A"
6779 "2v5o.14.NAG.3129.A.A"
6780 "2v5p.14.NAG.2993.A.A"
6781 "2v5t.14.NAG.1284.A.A"
6782 "2v5w.13.MCM.6.I.AB"
6783 "2v5y.14.NAG.1574.A.A"
6784 "2v62.8.SIN.1332.A.A"
6785 "2v6g.48.NAP.1390.A.A"
6786 "2v6i.9.POP.500.A.A"
6787 "2v6t.17.H2B.1104.A.AB"
6788 "2v6y.14.SRT.1076.A.A"
6789 "2v70.14.NAG.1715.A.A"
6790 "2v72.12.GAL.1140.A.A"
6791 "2v73.21.SIA.1190.A.A"
6792 "2v76.10.PGE.1105.A.AD"
6793 "2v7b.9.BEZ.1529.A.A"
6794 "2v7g.44.NAD.3001.A.A"
6795 "2v7m.16.DTE.1360.A.A"
6796 "2v7m.43.HEM.404.A.A"
6797 "2v7y.27.ADP.1505.A.A"
6798 "2v82.15.KDP.1207.A.A"
6799 "2v84.12.MES.1326.A.A"
6800 "2v8h.11.BCN.601.A.A"
6801 "2v8h.9.URP.600.A.AB"
6802 "2v8k.37.TGU.1547.A.A"
6803 "2v8m.11.GLC.1003.A.A"
6804 "2v8p.25.CDP.1269.A.A"
6805 "2v8p.27.ADP.1270.A.A"
6806 "2v95.26.HCY.1375.A.A"
6807 "2v9b.10.SO4.1048.B.B"
6808 "2v9k.15.EPE.1534.A.A"
6809 "2va2.27.DCT.1014.E.B"
6810 "2vag.22.V25.1482.A.A"
6811 "2var.12.KDF.1314.A.A"
6812 "2var.12.KDG.1313.A.A"
6813 "2var.23.AMP.1316.A.A"
6814 "2var.31.ANP.1315.A.A"
6815 "2vaw.28.GDP.1317.A.A"
6816 "2vax.25.CSC.1383.A.A"
6817 "2vb8.14.TLM.1405.A.A"
6818 "2vbb.27.VAZ.1332.A.A"
6819 "2vbf.26.TPP.1549.B.AB"
6820 "2vbi.26.TPP.2000.A.AB"
6821 "2vbm.10.RAM.901.A.A"
6822 "2vbm.14.NAG.902.A.A"
6823 "2vbv.25.CDP.1135.A.A"
6824 "2vbv.31.FMN.1140.A.A"
6825 "2vbx.11.HIS.1151.A.A"
6826 "2vbx.11.HIS.1152.A.AB"
6827 "2vcd.144.RAP.138.A.A"
6828 "2vcg.26.S17.1380.C.BC"
6829 "2vd3.11.HIS.1290.A.A"
6830 "2vd3.8.MPD.1300.A.A"
6831 "2vd3.8.MRD.1299.A.A"
6832 "2vd5.30.BI8.1417.A.A"
6833 "2vd6.31.2SA.1002.B.ABC"
6834 "2vd9.22.EPC.1395.A.AB"
6835 "2vd9.22.IN5.1394.A.AB"
6836 "2vdc.10.AKG.2475.A.A"
6837 "2vdc.11.OMT.2473.A.A"
6838 "2vdc.31.FMN.2474.A.A"
6839 "2vdc.53.FAD.484.G.G"
6840 "2vdc.8.SF4.483.G.G"
6841 "2vdg.48.NDP.1321.A.A"
6842 "2vdj.8.HSE.1298.A.A"
6843 "2vdo.11.MAN.3323.B.A"
6844 "2vdo.14.NAG.3099.B.B"
6845 "2vdo.14.NAG.3320.B.AB"
6846 "2vdo.14.NAG.3321.B.A"
6847 "2vdv.27.SAM.1287.E.E"
6848 "2vdw.26.SAH.1846.A.A"
6849 "2vdy.26.HCY.1384.A.A"
6850 "2ve4.43.HEM.1442.A.A"
6851 "2vea.43.CYC.1521.A.A"
6852 "2veg.18.PMM.1304.A.A"
6853 "2ver.27.MTN.1111.N.AN"
6854 "2ver.27.MTN.1112.N.N"
6855 "2ves.30.GVR.1290.B.B"
6856 "2vez.16.G6P.1192.A.A"
6857 "2vez.51.ACO.1191.A.A"
6858 "2vf8.27.ADP.1844.A.A"
6859 "2vfc.48.COA.1276.A.A"
6860 "2vfk.23.AMP.1293.A.A"
6861 "2vfu.12.MTL.1419.A.A"
6862 "2vfu.53.FAD.1418.A.A"
6863 "2vfx.13.PE4.1209.L.L"
6864 "2vfz.36.UPF.2364.B.B"
6865 "2vg1.24.FPP.1262.B.AB"
6866 "2vg2.14.IPE.1297.B.BD"
6867 "2vg2.9.DPO.1296.B.BD"
6868 "2vg8.25.UDP.1477.A.A"
6869 "2vg8.8.TRS.1478.A.A"
6870 "2vgd.10.XYP.1205.A.A"
6871 "2vgd.22.FX3.1200.A.A"
6872 "2vgl.36.IHP.1609.A.A"
6873 "2vh9.11.BGC.1269.A.A"
6874 "2vh9.11.BGC.1272.A.AB"
6875 "2vh9.9.XYS.1273.A.B"
6876 "2vh9.9.XYS.1275.A.A"
6877 "2vh9.9.XYS.1277.A.AB"
6878 "2vha.10.GLU.1280.A.A"
6879 "2vha.8.TRS.1281.A.A"
6880 "2vhc.31.APC.1300.A.A"
6881 "2vhd.43.HEC.401.A.A"
6882 "2vhl.10.PGE.1396.A.A"
6883 "2vhl.16.GLP.1395.A.A"
6884 "2vig.10.COS.605.C.C"
6885 "2vii.23.AMP.260.A.A"
6886 "2vj0.8.DTD.1940.A.A"
6887 "2vj0.9.BEN.1939.A.A"
6888 "2vj2.9.MLT.1336.B.B"
6889 "2vje.13.FLC.1493.D.D"
6890 "2vjo.15.EPE.1431.A.AB"
6891 "2vjo.48.COA.1169.A.AB"
6892 "2vjr.43.CYC.1153.B.AB"
6893 "2vjt.43.CYC.1081.A.A"
6894 "2vk2.24.GZL.1298.A.A"
6895 "2vk3.12.GOL.1142.A.A"
6896 "2vk3.8.DTU.1140.A.A"
6897 "2vk7.21.FSI.2693.A.A"
6898 "2vk8.26.TPP.1564.A.AB"
6899 "2vkh.36.UPG.1544.A.A"
6900 "2vkl.9.MLT.1090.A.A"
6901 "2vko.13.PG4.1130.C.C"
6902 "2vkr.8.SF4.105.A.A"
6903 "2vkz.12.CER.2748.A.A"
6904 "2vla.18.PG6.1281.A.A"
6905 "2vlc.28.AS5.1551.A.A"
6906 "2vm9.8.MPD.502.A.A"
6907 "2vmg.13.MBG.1179.A.A"
6908 "2vml.43.CYC.1082.A.AF"
6909 "2vn0.18.PLM.502.A.A"
6910 "2vn0.31.TDZ.501.A.A"
6911 "2vn0.43.HEM.500.A.A"
6912 "2vn7.11.MAN.608.A.A"
6913 "2vn7.14.BTB.620.A.A"
6914 "2vn7.14.NAG.611.A.A"
6915 "2vn8.13.CIT.1398.A.A"
6916 "2vn8.48.NDP.600.A.A"
6917 "2vna.48.NAP.801.A.A"
6918 "2vnf.8.DTT.1245.A.A"
6919 "2vng.10.FUC.1212.A.A"
6920 "2vng.12.GAL.1211.A.A"
6921 "2vng.14.A2G.1210.A.A"
6922 "2vnh.19.HTG.275.A.A"
6923 "2vnh.48.NAP.274.A.A"
6924 "2vnh.53.FAD.273.A.A"
6925 "2vnp.14.DED.1182.A.A"
6926 "2vnu.16.1PE.1502.D.D"
6927 "2vnz.43.HEM.251.X.X"
6928 "2vo4.11.4NM.1221.A.A"
6929 "2vo4.30.GTB.1220.A.AB"
6930 "2voh.13.CIT.1151.A.A"
6931 "2voj.44.NAD.500.A.A"
6932 "2vor.31.ACP.1490.A.A"
6933 "2vou.53.FAD.1389.B.B"
6934 "2vp1.12.MES.1349.A.A"
6935 "2vp2.31.DGT.1210.A.A"
6936 "2vpo.11.6CS.1312.A.A"
6937 "2vpq.31.ANP.1450.B.B"
6938 "2vpr.31.TDC.1206.A.A"
6939 "2vpx.8.SF4.1197.B.B"
6940 "2vpy.12.PCI.1251.G.FG"
6941 "2vpz.47.MGD.1766.A.A"
6942 "2vpz.8.SF4.1764.A.A"
6943 "2vq3.48.NAP.1210.A.A"
6944 "2vq5.11.LDP.1197.B.B"
6945 "2vq5.9.HBA.1198.B.B"
6946 "2vqg.8.MRD.1092.H.H"
6947 "2vqi.16.LDA.1639.B.B"
6948 "2vqp.12.GOL.1257.A.A"
6949 "2vqq.29.TFG.1410.A.AB"
6950 "2vqz.33.MGT.1483.A.A"
6951 "2vr0.43.HEM.1002.A.AC"
6952 "2vr0.43.HEM.1003.A.A"
6953 "2vr0.43.HEM.1005.A.ABC"
6954 "2vr5.32.A16.1720.B.B"
6955 "2vrb.48.NAP.1286.A.A"
6956 "2vrq.9.AHR.1501.B.B"
6957 "2vrq.9.XYP.1499.B.B"
6958 "2vs1.26.SAH.500.A.A"
6959 "2vsc.14.NAG.1117.A.A"
6960 "2vsc.14.NAG.1119.A.AB"
6961 "2vsd.14.NAG.1099.A.A"
6962 "2vsd.14.NDG.1100.A.A"
6963 "2vse.8.MPD.1868.B.B"
6964 "2vsi.25.CDF.1233.B.B"
6965 "2vso.23.AMP.1394.A.A"
6966 "2vsq.9.LEU.2291.A.A"
6967 "2vsu.51.ACO.1251.B.B"
6968 "2vt3.31.ATP.302.A.A"
6969 "2vtb.33.MHF.999.A.AB"
6970 "2vtb.53.FAD.998.A.A"
6971 "2vtc.14.NAG.611.A.A"
6972 "2vu9.11.GAL.2301.A.A"
6973 "2vu9.14.NGA.2304.A.A"
6974 "2vu9.20.SIA.2303.A.A"
6975 "2vug.31.ANP.401.A.AB"
6976 "2vug.8.MPD.501.A.AB"
6977 "2vug.8.MPD.502.A.A"
6978 "2vuz.11.BMA.1131.A.A"
6979 "2vuz.11.MAN.1134.A.A"
6980 "2vuz.14.NAG.1135.A.A"
6981 "2vv6.43.HEM.1259.B.B"
6982 "2vvg.27.ADP.1351.A.A"
6983 "2vvl.53.FAD.600.A.A"
6984 "2vvp.14.5RP.300.A.AB"
6985 "2vvp.14.R52.200.A.AB"
6986 "2vwa.50.PTY.1230.A.AB"
6987 "2vwb.31.ANP.1531.A.A"
6988 "2vwd.14.NAG.1610.A.A"
6989 "2vwd.14.NAG.1613.A.AB"
6990 "2vx7.23.MAB.1420.A.A"
6991 "2vxa.27.RBF.200.A.ACE"
6992 "2vxo.24.XMP.1694.A.AB"
6993 "2vxx.13.PG4.1177.B.B"
6994 "2vxy.13.CIT.401.A.A"
6995 "2vy0.8.MPD.1299.A.A"
6996 "2vy0.8.MRD.1301.A.A"
6997 "2vyt.11.MLZ.1244.A.A"
6998 "2vyv.44.NAD.1334.B.BC"
6999 "2vyw.43.HEM.149.A.A"
7000 "2vyx.31.FMN.1070.A.ABH"
7001 "2vyx.31.FMN.1072.A.BGH"
7002 "2vyx.48.COA.1073.A.AHL"
7003 "2vz9.48.NAP.3001.A.A"
7004 "2vzb.9.BEN.1170.A.A"
7005 "2vzd.10.PGE.1375.A.A"
7006 "2vzd.13.PG4.1374.A.A"
7007 "2vzj.31.FMN.500.A.A"
7008 "2vzj.44.NAD.501.A.A"
7009 "2vzk.8.TRS.1181.A.AB"
7010 "2vzk.8.TRS.1182.A.A"
7011 "2vzq.24.UNF.1128.A.A"
7012 "2vzv.11.GCS.1899.A.A"
7013 "2vzz.55.SCA.601.A.A"
7014 "2w03.19.ADN.1588.A.A"
7015 "2w0m.9.POP.1240.A.A"
7016 "2w0s.23.BVP.1207.A.A"
7017 "2w0u.16.C7C.1364.A.A"
7018 "2w0u.31.FMN.1365.A.A"
7019 "2w0v.10.PGE.1456.A.A"
7020 "2w0v.13.PG4.1455.A.A"
7021 "2w0v.33.LZR.1454.A.A"
7022 "2w12.31.WR2.1204.A.A"
7023 "2w16.26.PVE.1.C.BC"
7024 "2w1k.12.MES.1243.A.AB"
7025 "2w1u.14.NAG.1948.C.C"
7026 "2w1u.15.A2G.1949.C.BC"
7027 "2w22.20.EGC.403.A.A"
7028 "2w22.8.MPD.406.A.A"
7029 "2w27.23.5GP.501.A.A"
7030 "2w2e.20.BOG.1277.A.A"
7031 "2w2l.44.NAD.1347.A.A"
7032 "2w2v.32.GTP.500.A.A"
7033 "2w31.52.HEM.200.A.A"
7034 "2w3f.43.HEM.500.A.A"
7035 "2w3l.42.DRO.1166.A.A"
7036 "2w3n.8.ACT.1233.A.A"
7037 "2w3r.10.HPA.1780.B.B"
7038 "2w3r.24.MPN.1778.B.AB"
7039 "2w3w.27.VG9.1168.A.A"
7040 "2w3w.48.NDP.1169.A.A"
7041 "2w3x.9.POP.1144.C.CE"
7042 "2w3y.16.PLM.1278.A.A"
7043 "2w41.27.ADP.1502.A.A"
7044 "2w43.12.MES.401.A.AB"
7045 "2w44.8.RCO.1022.A.ABD"
7046 "2w47.24.UNF.1138.A.A"
7047 "2w48.8.MPD.1317.A.A"
7048 "2w4o.28.DKI.1338.A.A"
7049 "2w4z.22.AMP.1124.A.AB"
7050 "2w55.53.FAD.1465.A.A"
7051 "2w58.27.ADP.1310.A.A"
7052 "2w59.11.MAN.1569.A.A"
7053 "2w59.14.NAG.1568.A.A"
7054 "2w5n.10.PGE.503.A.A"
7055 "2w5r.10.GP9.1644.A.A"
7056 "2w5u.21.IC3.166.A.A"
7057 "2w5u.31.FMN.165.A.A"
7058 "2w5y.26.SAH.4971.A.A"
7059 "2w62.11.BGC.1498.A.A"
7060 "2w68.12.BGC.1220.C.A"
7061 "2w68.20.SIA.1216.C.AC"
7062 "2w6d.28.GDP.1706.B.AB"
7063 "2w6d.52.CPL.1700.B.AB"
7064 "2w6t.26.PVE.1.C.BC"
7065 "2w6t.8.ORN.10.C.BC"
7066 "2w6u.12.AHO.5.C.BC"
7067 "2w6u.26.PVE.1.C.B"
7068 "2w6u.8.ORN.6.C.BC"
7069 "2w74.31.ATP.1887.B.B"
7070 "2w75.48.N8E.1817.A.AB"
7071 "2w76.26.PVE.1.C.B"
7072 "2w77.26.PVE.1.C.BC"
7073 "2w78.26.PVE.1.C.BC"
7074 "2w7y.10.FUC.1430.A.A"
7075 "2w7y.12.GAL.1429.A.A"
7076 "2w7y.14.A2G.1428.A.A"
7077 "2w87.13.GCU.1150.A.A"
7078 "2w8d.13.PG4.1637.A.A"
7079 "2w8h.24.MTN.1335.A.A"
7080 "2w8r.27.ADP.702.A.A"
7081 "2w92.14.NGT.1809.A.A"
7082 "2w92.8.1PE.1808.A.A"
7083 "2w95.15.NGA.254.A.AC"
7084 "2w95.8.MPD.256.A.A"
7085 "2w95.8.MPD.258.A.AC"
7086 "2wa2.27.SAM.1267.B.B"
7087 "2wag.12.15P.1230.A.A"
7088 "2wao.11.BGC.1337.A.A"
7089 "2wat.48.COA.2887.B.AB"
7090 "2wat.48.COA.2888.B.BC"
7091 "2waw.10.PGE.1200.A.A"
7092 "2wax.14.CXS.1227.D.CD"
7093 "2wax.14.CXS.1462.C.C"
7094 "2wax.28.CXS.1463.C.AC"
7095 "2wb4.46.C2E.507.B.AB"
7096 "2wb9.23.GSH.300.A.AB"
7097 "2wbe.31.ANP.1358.C.C"
7098 "2wbe.32.GTP.1357.C.AB"
7099 "2wbf.10.DMS.1834.X.X"
7100 "2wbi.53.FAD.600.A.AB"
7101 "2wbk.24.M2F.1868.B.B"
7102 "2wbp.12.ARG.1361.A.A"
7103 "2wbp.13.ZZU.1359.A.A"
7104 "2wbp.8.SIN.1360.A.A"
7105 "2wbv.21.SIA.1545.A.A"
7106 "2wc1.31.FMN.183.A.A"
7107 "2wc4.22.AMF.1446.A.A"
7108 "2wc5.17.BOM.1143.A.A"
7109 "2wc8.13.CIT.1092.C.CD"
7110 "2wci.20.GSH.1115.A.A"
7111 "2wco.11.GC4.1769.A.A"
7112 "2wco.15.NAG.1770.A.A"
7113 "2wcq.13.CIT.1182.B.B"
7114 "2wcu.11.FUC.1150.A.A"
7115 "2wcv.11.FUC.1141.A.AE"
7116 "2wdd.10.SO4.1578.A.A"
7117 "2wds.48.COA.1124.A.A"
7118 "2wdx.11.BMA.708.E.A"
7119 "2wdx.11.GHP.701.E.A"
7120 "2wdx.11.T55.711.E.A"
7121 "2wdx.12.3FG.703.E.A"
7122 "2wdx.12.N1L.710.E.A"
7123 "2wdx.13.3MY.702.E.A"
7124 "2wdx.53.FAD.601.A.A"
7125 "2we2.20.UMP.1258.A.A"
7126 "2we5.27.ADP.1311.A.A"
7127 "2wec.38.PP5.326.A.A"
7128 "2wes.52.FAD.650.C.C"
7129 "2wew.16.MYR.1188.A.A"
7130 "2wf5.16.BG6.1831.A.A"
7131 "2wfg.36.ZZB.1529.A.A"
7132 "2wfo.14.NAG.1240.A.A"
7133 "2wg3.14.NAG.1641.C.C"
7134 "2wg9.10.OCA.301.A.A"
7135 "2wgg.14.TLM.1417.A.A"
7136 "2wgg.28.2PE.1419.A.AB"
7137 "2wgh.30.DTP.1745.A.AB"
7138 "2wgm.10.F09.314.a.b"
7139 "2wgr.9.POP.1170.A.A"
7140 "2wh5.20.STE.801.A.A"
7141 "2wh5.67.ST9.901.A.A"
7142 "2whk.8.TRS.1338.A.A"
7143 "2whl.11.BMA.1302.A.A"
7144 "2whl.13.MAN.1301.A.A"
7145 "2whx.27.ADP.1619.A.A"
7146 "2why.10.DBH.11.B.AB"
7147 "2wim.14.NAG.951.A.A"
7148 "2wim.14.NDG.950.A.A"
7149 "2win.11.BMA.2647.F.E"
7150 "2win.14.NDG.1746.I.I"
7151 "2wir.8.TRS.1314.A.A"
7152 "2wiw.8.HEZ.1011.D.B"
7153 "2wiw.8.HEZ.1125.A.AB"
7154 "2wiw.8.HEZ.1126.A.A"
7155 "2wj6.10.SRT.1279.D.D"
7156 "2wj6.13.ZZ8.1278.D.D"
7157 "2wj9.8.MPD.1160.B.B"
7158 "2wj9.8.MPD.1161.B.AB"
7159 "2wjg.28.GDP.200.A.A"
7160 "2wjj.28.GDP.200.A.A"
7161 "2wjq.16.LDA.1228.A.A"
7162 "2wjq.8.OCT.1220.A.A"
7163 "2wk1.26.SAH.301.A.A"
7164 "2wk9.20.PLG.600.B.AB"
7165 "2wkk.8.FUC.1152.D.D"
7166 "2wkq.31.FMN.1723.A.A"
7167 "2wkq.32.GTP.1722.A.A"
7168 "2wkv.48.COA.1395.D.D"
7169 "2wkw.17.W22.577.A.A"
7170 "2wl9.9.MBD.1301.B.B"
7171 "2wlf.51.ACO.1218.B.AB"
7172 "2wll.12.PLC.1313.B.B"
7173 "2wll.12.PLC.1314.B.AB"
7174 "2wlq.11.ASO.407.B.A"
7175 "2wlq.12.BGC.401.B.A"
7176 "2wlt.9.ASP.1333.A.A"
7177 "2wm1.10.13P.1334.A.A"
7178 "2wm3.20.NFL.1301.A.A"
7179 "2wm3.48.NAP.1299.A.A"
7180 "2wm4.22.VGJ.1429.A.A"
7181 "2wm4.43.HEM.450.A.A"
7182 "2wmh.10.FUC.1591.A.A"
7183 "2wmh.12.GAL.1590.A.A"
7184 "2wmk.10.FUC.2006.A.A"
7185 "2wmk.11.GAL.2007.A.A"
7186 "2wmk.14.A2G.2010.A.A"
7187 "2wmk.15.NAG.2008.A.A"
7188 "2wmm.9.MLT.1805.A.AB"
7189 "2wn6.48.NDP.1421.A.A"
7190 "2wne.11.BGC.403.A.A"
7191 "2wne.11.MAN.1303.A.A"
7192 "2wne.12.GLC.401.A.A"
7193 "2wne.14.NAG.1300.A.A"
7194 "2wnf.11.GAL.1346.A.A"
7195 "2wnf.14.A2G.1345.A.A"
7196 "2wng.14.NAG.1239.A.A"
7197 "2wns.24.OMP.450.A.A"
7198 "2wnv.9.2DR.1218.C.CD"
7199 "2wo2.14.NAG.1168.B.B"
7200 "2wo3.14.NAG.1175.B.B"
7201 "2wo6.32.D15.600.A.A"
7202 "2wod.35.ZZC.401.A.AB"
7203 "2wop.12.ARG.563.A.A"
7204 "2woq.12.AYC.1333.A.A"
7205 "2woq.14.PE5.1340.A.A"
7206 "2woq.15.EPE.1339.A.A"
7207 "2wor.21.2AN.1098.A.A"
7208 "2wpb.15.ZZI.1298.A.A"
7209 "2wph.11.DPN.1.L.LS"
7210 "2wpi.11.DPN.1.L.LS"
7211 "2wpj.11.DPN.1.L.LS"
7212 "2wpn.10.FSX.1287.A.AB"
7213 "2wpn.11.SBY.1288.A.AB"
7214 "2wpn.11.SBY.1501.B.AB"
7215 "2wpn.12.SBY.1289.A.A"
7216 "2wpn.8.SF4.1284.A.A"
7217 "2wpn.8.SF4.1286.A.AB"
7218 "2wpw.51.ACO.401.A.A"
7219 "2wq4.12.SFU.200.A.AC"
7220 "2wqf.50.FMN.1203.A.A"
7221 "2wqh.8.MPD.1110.A.A"
7222 "2wqh.8.MRD.1109.A.A"
7223 "2wql.22.P4C.200.A.A"
7224 "2wqn.27.ADP.1301.A.A"
7225 "2wqq.42.CSF.1259.A.A"
7226 "2wqr.11.BMA.948.A.A"
7227 "2wqr.11.MAN.950.A.AB"
7228 "2wqr.14.NAG.946.A.A"
7229 "2wqr.8.TRS.956.A.A"
7230 "2wqv.10.PGE.1323.A.AB"
7231 "2wqv.13.PG4.1321.A.A"
7232 "2wr1.11.GAL.1498.C.C"
7233 "2wr1.14.NAG.1501.C.C"
7234 "2wr1.20.SIA.1497.C.C"
7235 "2wr8.26.SAH.1257.A.A"
7236 "2wra.11.MAN.201.A.A"
7237 "2wrg.15.NAG.1661.K.K"
7238 "2wri.28.GDP.7.Z.Y"
7239 "2wri.37.FUA.6.Z.Y"
7240 "2wrn.28.GDP.7.1.Z"
7241 "2wrq.57.KIR.8.1.Z"
7242 "2wrs.13.CIT.1265.A.A"
7243 "2wrs.13.FLC.1263.A.A"
7244 "2ws3.53.FAD.601.A.A"
7245 "2ws3.9.TEO.1590.A.A"
7246 "2wsb.44.NAD.500.A.A"
7247 "2wsc.22.SUC.1226.2.2"
7248 "2wsc.35.LMU.1225.2.2"
7249 "2wsc.50.CLA.1085.K.K"
7250 "2wsc.50.CLA.1215.2.2"
7251 "2wsc.51.CLA.1099.G.G"
7252 "2wsc.51.CLA.1197.1.1"
7253 "2wse.35.LMU.1171.L.HL"
7254 "2wse.36.CLA.1214.3.3"
7255 "2wse.40.BCR.1169.L.BIL"
7256 "2wse.47.CLA.1167.L.BL"
7257 "2wse.50.CLA.1166.L.HL"
7258 "2wse.50.CLA.1168.L.L"
7259 "2wse.50.CLA.1212.3.3A"
7260 "2wsf.36.CLA.1155.F.FJ"
7261 "2wsf.40.BCR.1032.I.I"
7262 "2wsf.41.CLA.1156.F.BF"
7263 "2wsf.50.CLA.1081.H.HL"
7264 "2wsf.53.CLA.1157.F.F"
7265 "2wsf.55.CLA.1196.4.4"
7266 "2wsf.55.CLA.1199.4.4F"
7267 "2wsf.58.CLA.1079.H.BHIL"
7268 "2wsf.60.CLA.1031.I.BI"
7269 "2wsf.65.CLA.1198.4.14"
7270 "2wsi.61.FAD.2762.A.A"
7271 "2wsv.23.LBT.1688.A.A"
7272 "2wt9.12.GOL.1213.A.AB"
7273 "2wt9.9.NIO.1216.A.A"
7274 "2wth.43.HEM.160.A.A"
7275 "2wtk.27.ANP.2.C.C"
7276 "2wtk.31.ANP.432.B.B"
7277 "2wtl.43.UNL.1500.A.AB"
7278 "2wtn.14.FER.1250.A.A"
7279 "2wtp.16.TRS.1105.B.AB"
7280 "2wtx.25.UDP.1458.D.D"
7281 "2wtx.27.VDO.1459.D.D"
7282 "2wu1.19.16G.1267.A.A"
7283 "2wu1.19.FGS.1268.A.A"
7284 "2wu2.8.SF4.303.B.B"
7285 "2wu3.19.P6G.901.C.AB"
7286 "2wuc.14.NAG.1244.A.A"
7287 "2wug.16.HPK.1290.A.A"
7288 "2wul.20.GSH.300.A.A"
7289 "2wv3.14.NAG.1203.A.A"
7290 "2wve.13.CIT.1148.A.A"
7291 "2wve.8.TRS.1147.A.A"
7292 "2wvg.26.TPU.600.A.AB"
7293 "2wvm.39.GDD.400.A.A"
7294 "2wvq.8.DTT.1222.B.B"
7295 "2wvu.20.147.2001.A.A"
7296 "2ww2.8.MPD.759.A.A"
7297 "2ww3.24.SMD.801.A.A"
7298 "2ww6.11.DPN.17.A.AB"
7299 "2ww8.15.EPE.1101.A.A"
7300 "2wwd.14.NAG.469.A.A"
7301 "2wwd.33.MU2.470.A.A"
7302 "2wwf.21.TMP.211.A.A"
7303 "2wwf.27.ADP.212.A.AB"
7304 "2wwn.12.MES.1167.A.AB"
7305 "2www.28.GDP.600.A.A"
7306 "2www.9.2PE.500.A.A"
7307 "2wxo.32.ZZP.1500.A.A"
7308 "2wy3.19.PEU.1176.A.A"
7309 "2wy3.28.NAG.1202.B.B"
7310 "2wy4.43.HEM.150.A.A"
7311 "2wya.58.HMG.1509.A.A"
7312 "2wyi.12.SWA.1907.A.A"
7313 "2wyi.8.PG0.1905.A.A"
7314 "2wyk.22.NGE.1309.A.A"
7315 "2wym.13.FLC.1341.D.D"
7316 "2wyn.12.GLC.1548.A.A"
7317 "2wyn.14.LG9.1547.A.A"
7318 "2wyo.20.GSH.1556.A.A"
7319 "2wyw.17.TCL.1260.B.B"
7320 "2wyw.44.NAD.1259.B.B"
7321 "2wze.9.XYP.1554.A.A"
7322 "2wzf.12.BGC.1526.A.A"
7323 "2wzf.25.UDP.1525.A.A"
7324 "2wzm.39.NA7.1284.A.A"
7325 "2wzw.31.FMN.801.A.AB"
7326 "2wzw.48.NDP.901.A.AB"
7327 "2x06.44.NAD.4007.G.GH"
7328 "2x0e.25.TYD.414.A.A"
7329 "2x0i.44.NAD.1000.A.A"
7330 "2x0k.9.PPV.1340.A.A"
7331 "2x0n.44.NAD.361.A.A"
7332 "2x0p.19.ADN.1607.A.A"
7333 "2x0r.44.NAD.608.B.B"
7334 "2x1e.14.X1E.1358.A.A"
7335 "2x1l.14.CXS.602.A.A"
7336 "2x1l.19.ADN.601.A.A"
7337 "2x1l.9.MET.600.A.A"
7338 "2x1w.14.NAG.2701.L.L"
7339 "2x1x.14.NAG.1220.E.E"
7340 "2x27.14.C8E.1219.X.X"
7341 "2x2j.11.NOJ.1050.A.A"
7342 "2x2m.18.X2M.2015.B.B"
7343 "2x2p.31.FMN.1119.A.A"
7344 "2x2t.10.PG4.1160.A.A"
7345 "2x2t.11.GAL.1153.A.A"
7346 "2x2t.15.NGA.1154.A.A"
7347 "2x2u.10.SO4.1282.A.A"
7348 "2x2u.11.NAG.502.A.A"
7349 "2x2v.23.DPV.200.A.AB"
7350 "2x34.53.UQ8.7575.A.A"
7351 "2x3a.12.MES.1342.A.A"
7352 "2x3n.53.FAD.1371.A.A"
7353 "2x3t.18.GYV.1005.E.AB"
7354 "2x41.12.BGC.1726.A.A"
7355 "2x45.8.HSM.1160.A.A"
7356 "2x4a.14.CXS.1686.A.A"
7357 "2x4f.16.1PE.1376.A.AB"
7358 "2x4f.23.16X.1374.A.A"
7359 "2x4m.12.C8E.1302.D.D"
7360 "2x4n.12.MES.1100.E.DE"
7361 "2x4o.12.MES.1276.D.DE"
7362 "2x4o.12.MES.1277.D.ADE"
7363 "2x4p.14.PRQ.8.C.ACD"
7364 "2x4q.14.PRQ.8.C.AC"
7365 "2x4t.8.PRW.4.C.AC"
7366 "2x5c.14.GOL.1130.B.B"
7367 "2x5d.24.LLP.1400.A.AD"
7368 "2x5f.15.EPE.1430.A.A"
7369 "2x5f.15.PLP.1429.A.AB"
7370 "2x5k.10.PGE.1336.Q.Q"
7371 "2x5x.10.PG4.1350.A.A"
7372 "2x5z.39.GDD.601.A.A"
7373 "2x64.20.GSH.1224.A.AB"
7374 "2x6b.11.PC.1304.A.A"
7375 "2x6k.26.X6K.1950.B.B"
7376 "2x6v.24.PE4.1234.B.AB"
7377 "2x70.14.PRQ.8.C.ACD"
7378 "2x75.19.P6G.1434.A.A"
7379 "2x75.23.AMP.1433.A.A"
7380 "2x77.28.GDP.188.A.A"
7381 "2x7b.50.COA.201.A.A"
7382 "2x7f.25.824.500.A.A"
7383 "2x7h.18.PFN.1372.A.AB"
7384 "2x7h.18.PFN.1374.A.A"
7385 "2x7h.48.NAP.1373.A.A"
7386 "2x7h.8.EDO.1385.A.A"
7387 "2x7i.13.CIT.1307.A.A"
7388 "2x7j.26.TPP.601.A.AB"
7389 "2x7k.11.SAR.7.B.AB"
7390 "2x7k.12.ABA.6.B.A"
7391 "2x7p.9.AE3.313.A.A"
7392 "2x7w.11.BCN.1290.A.A"
7393 "2x7x.12.FRU.1335.A.A"
7394 "2x85.10.RAM.1715.A.A"
7395 "2x85.11.GLA.1717.A.A"
7396 "2x85.11.GLC.1720.A.A"
7397 "2x85.15.NAG.1719.A.A"
7398 "2x86.11.BMA.402.A.A"
7399 "2x86.27.ADP.401.A.A"
7400 "2x86.48.NAP.400.A.A"
7401 "2x8c.10.PGE.1596.A.A"
7402 "2x8c.53.FAD.1599.A.AB"
7403 "2x8j.10.1PE.1318.A.AB"
7404 "2x8o.21.OIN.1314.A.A"
7405 "2x8s.10.AHR.1474.B.B"
7406 "2x8s.8.MPD.1483.B.B"
7407 "2x97.14.NAG.1623.A.A"
7408 "2x97.34.RX4.1615.A.A"
7409 "2x9j.43.BLA.1234.A.A"
7410 "2x9o.43.BLA.1234.A.A"
7411 "2xa2.36.UPG.1415.A.A"
7412 "2xad.11.3FG.703.E.A"
7413 "2xad.11.BMA.708.F.A"
7414 "2xad.11.GCS.710.E.A"
7415 "2xad.11.GHP.705.E.A"
7416 "2xad.11.T55.711.E.A"
7417 "2xad.12.3FG.703.F.B"
7418 "2xad.13.3MY.702.E.A"
7419 "2xas.32.M80.901.A.A"
7420 "2xas.53.FAD.900.A.A"
7421 "2xat.20.CLM.301.A.A"
7422 "2xat.47.DCA.302.A.A"
7423 "2xb4.10.SRT.1225.A.A"
7424 "2xbk.43.HEM.1398.A.A"
7425 "2xbk.46.XBK.1399.A.A"
7426 "2xbl.13.PG4.1199.A.A"
7427 "2xbl.18.M7P.1198.A.ABD"
7428 "2xbn.16.PMP.1420.A.A"
7429 "2xbo.20.SIA.1247.1.1"
7430 "2xbu.24.5GP.1220.A.A"
7431 "2xc1.13.PE4.1673.C.C"
7432 "2xcr.66.RXV.1020.W.SU"
7433 "2xcr.66.RXV.1021.E.BD"
7434 "2xcs.66.RXV.1021.F.BD"
7435 "2xct.24.CPF.1020.G.B"
7436 "2xcu.13.CIT.1356.A.AC"
7437 "2xcu.16.1PE.1354.A.AC"
7438 "2xcu.21.C5P.400.A.A"
7439 "2xd3.11.GLC.1421.A.A"
7440 "2xd4.27.ADP.461.A.A"
7441 "2xdc.49.15P.1016.B.ABCDEF"
7442 "2xdc.8.DLE.14.A.AB"
7443 "2xdc.8.DLE.4.A.ABCE"
7444 "2xdq.8.SF4.602.A.AB"
7445 "2xdv.10.OGA.601.A.A"
7446 "2xdw.10.PHQ.791.P.AP"
7447 "2xdw.8.YCP.793.P.AP"
7448 "2xe4.11.RGL.4.B.AB"
7449 "2xe5.10.D10.1345.B.DE"
7450 "2xe5.10.D10.1346.B.E"
7451 "2xe5.10.D10.1347.B.C"
7452 "2xe5.10.D10.1348.B.A"
7453 "2xe5.10.D10.1349.B.B"
7454 "2xe5.13.OES.1352.B.AB"
7455 "2xe5.21.C8E.1351.B.B"
7456 "2xe5.8.OCT.1358.B.B"
7457 "2xe5.9.ASZ.1350.B.B"
7458 "2xe7.11.3PG.1417.A.A"
7459 "2xe7.27.ADP.1418.A.A"
7460 "2xed.8.SIN.300.A.A"
7461 "2xem.16.SSV.1145.B.ABD"
7462 "2xeu.23.SUC.1067.A.A"
7463 "2xf4.13.PG4.1212.A.A"
7464 "2xfd.23.CBI.1113.A.A"
7465 "2xfh.43.HEM.1412.A.A"
7466 "2xfh.50.CL6.1414.A.A"
7467 "2xfy.66.ACX.600.A.A"
7468 "2xg5.33.EC2.1219.A.A"
7469 "2xg5.34.EC5.1220.A.A"
7470 "2xg7.14.NAG.201.A.AC"
7471 "2xga.12.MTN.1019.A.A"
7472 "2xgj.27.ADP.2074.A.A"
7473 "2xgo.39.ZKD.1569.A.A"
7474 "2xh1.15.PLP.1427.A.AB"
7475 "2xh1.26.BF5.1426.A.AB"
7476 "2xh6.20.BOG.1320.A.AC"
7477 "2xh9.14.J01.1437.A.A"
7478 "2xi7.14.XI7.1186.A.A"
7479 "2xi8.12.GOL.1067.A.AB"
7480 "2xig.13.CIT.1149.B.BD"
7481 "2xiq.36.5AD.4001.A.A"
7482 "2xiq.54.MLC.5001.A.A"
7483 "2xiq.91.B12.3001.A.A"
7484 "2xj9.31.AGS.1273.B.AB"
7485 "2xja.58.UAG.1535.C.C"
7486 "2xje.21.U5P.1489.A.A"
7487 "2xje.31.ATP.1490.A.A"
7488 "2xju.11.MAN.1278.A.A"
7489 "2xkk.29.MFX.1100.E.C"
7490 "2xkp.10.AKG.1220.C.C"
7491 "2xkr.43.HEM.1400.A.A"
7492 "2xl9.8.TAM.1271.A.A"
7493 "2xlc.8.DEP.1318.A.A"
7494 "2xll.14.NAG.602.A.A"
7495 "2xm1.15.LTM.1717.A.A"
7496 "2xm7.13.34H.1315.A.A"
7497 "2xmf.10.DIA.1055.A.A"
7498 "2xmh.13.FLC.501.A.A"
7499 "2xmn.35.LMT.1429.B.B"
7500 "2xn1.14.GOL.1737.A.AD"
7501 "2xn1.14.GOL.1738.A.AB"
7502 "2xn1.8.TRS.1733.A.A"
7503 "2xn7.24.T44.1355.A.AB"
7504 "2xn7.27.F6Z.1356.A.AB"
7505 "2xoc.10.PGE.1664.A.A"
7506 "2xoc.27.ADP.1665.A.AB"
7507 "2xon.11.GAL.1182.A.A"
7508 "2xot.14.NAG.1364.A.A"
7509 "2xpk.27.Z0M.1625.A.AB"
7510 "2xq0.22.BES.901.A.A"
7511 "2xq1.43.HEM.1503.B.BC"
7512 "2xqd.32.GCP.1406.Z.Z"
7513 "2xqo.34.CTR.1245.A.A"
7514 "2xqu.10.CVM.113.A.A"
7515 "2xqu.33.CVM.102.A.AB"
7516 "2xqy.14.NAG.1101.A.A"
7517 "2xr6.12.MAN.1385.A.A"
7518 "2xr7.30.MLC.1001.A.A"
7519 "2xrh.9.NIO.200.A.A"
7520 "2xrz.53.FAD.998.A.A"
7521 "2xs3.8.TRS.1305.B.B"
7522 "2xsb.15.GDL.1436.A.A"
7523 "2xsg.11.B3P.1773.A.A"
7524 "2xsp.10.XYS.1444.A.A"
7525 "2xsp.14.NAG.1441.A.A"
7526 "2xsp.15.EPE.1443.A.A"
7527 "2xsq.23.IMP.1183.A.A"
7528 "2xsv.57.PIE.1308.A.A"
7529 "2xsy.28.GDP.1691.Y.Y"
7530 "2xsy.37.FUA.1690.Y.Y"
7531 "2xsz.31.ATP.501.A.AF"
7532 "2xt6.26.TPP.2001.A.AB"
7533 "2xti.32.NB8.1549.A.A"
7534 "2xti.9.POP.1550.A.A"
7535 "2xtn.32.GTP.1231.A.A"
7536 "2xts.24.MTE.500.A.A"
7537 "2xts.43.HEC.500.B.AB"
7538 "2xtz.32.GSP.1382.A.A"
7539 "2xu2.13.CIT.1249.A.A"
7540 "2xua.8.SHF.1265.H.H"
7541 "2xuc.9.XRG.1337.C.C"
7542 "2xul.10.AKG.201.A.A"
7543 "2xul.31.ATP.200.A.AB"
7544 "2xuy.28.GDP.1691.Y.Y"
7545 "2xuy.37.FUA.1690.Y.Y"
7546 "2xuz.48.EB4.1300.A.A"
7547 "2xv7.14.NAG.400.A.A"
7548 "2xvi.12.MES.1450.A.A"
7549 "2xvi.53.FAD.1448.A.A"
7550 "2xvk.10.FFX.1994.A.A"
7551 "2xvx.43.HEM.1270.A.A"
7552 "2xw7.13.PG4.1172.A.B"
7553 "2xw7.48.NDP.1173.A.A"
7554 "2xwm.21.C5P.301.A.A"
7555 "2xwp.63.SIR.1259.A.A"
7556 "2xwq.126.SIR.1126.B.AB"
7557 "2xwz.10.SO4.1346.D.AD"
7558 "2xx3.21.TAE.1213.A.A"
7559 "2xx3.27.ADP.302.A.A"
7560 "2xxa.32.GCP.600.A.AB"
7561 "2xxj.44.NAD.1312.D.D"
7562 "2xxl.14.NAG.1385.A.A"
7563 "2xxz.14.8XQ.3001.A.A"
7564 "2xy1.14.NAG.401.A.A"
7565 "2xy2.14.NAG.1208.A.A"
7566 "2xy4.10.PGE.1315.A.A"
7567 "2xy5.19.SAY.24.B.A"
7568 "2xy5.19.SAY.9.C.A"
7569 "2xy6.20.SAY.24.B.A"
7570 "2xy6.20.SAY.9.C.A"
7571 "2xy7.16.SAY.3.C.A"
7572 "2xyc.14.NAG.1502.A.A"
7573 "2xyc.15.EPE.1503.A.A"
7574 "2xyi.26.PG4.1416.A.A"
7575 "2xyk.43.HEM.701.B.B"
7576 "2xyr.27.SFG.1298.A.A"
7577 "2xz4.14.1PG.650.A.A"
7578 "2xz7.10.PEP.6080.A.A"
7579 "2xz8.13.PG4.1369.A.A"
7580 "2xzf.20.VET.7.B.A"
7581 "2xzi.18.KDM.501.A.A"
7582 "2xzl.27.ADP.1854.A.A"
7583 "2xzo.10.1PE.1.B.A"
7584 "2xzo.27.ADP.480.E.A"
7585 "2xzu.19.VET.7.B.A"
7586 "2y05.34.RAL.801.A.AB"
7587 "2y05.48.NAP.701.A.A"
7588 "2y0c.37.UGA.501.A.AB"
7589 "2y0c.8.TRS.541.A.AB"
7590 "2y0h.8.C8E.1399.A.A"
7591 "2y0p.33.TD7.2001.A.AB"
7592 "2y0p.51.ACO.2228.A.A"
7593 "2y0u.57.KIR.2.1.Z"
7594 "2y0w.28.GDP.1.1.Z"
7595 "2y0y.28.GDP.1.1.Z"
7596 "2y0y.57.KIR.2.1.Z"
7597 "2y10.28.GDP.1406.Z.Z"
7598 "2y10.57.KIR.1407.Z.Z"
7599 "2y12.28.GDP.1406.Z.Z"
7600 "2y12.57.KIR.1407.Z.Z"
7601 "2y14.57.KIR.2.1.Z"
7602 "2y16.28.GDP.1.1.Z"
7603 "2y18.28.GDP.1.1.Z"
7604 "2y18.57.KIR.2.1.Z"
7605 "2y1b.16.I3C.1133.A.A"
7606 "2y1i.17.THM.9.C.A"
7607 "2y1i.20.PBT.8.C.A"
7608 "2y1j.17.THM.9.C.A"
7609 "2y1j.20.QBT.8.C.A"
7610 "2y1r.10.SRT.500.A.A"
7611 "2y1t.24.DUD.144.E.DE"
7612 "2y1y.8.MRD.1151.A.A"
7613 "2y24.10.PGE.1416.A.A"
7614 "2y24.10.XYP.1001.A.A"
7615 "2y24.13.GCV.1004.A.A"
7616 "2y24.13.PG4.1414.A.A"
7617 "2y27.31.ATP.1442.B.B"
7618 "2y2b.19.AH0.1000.A.A"
7619 "2y2b.27.MHI.1001.A.A"
7620 "2y2i.16.ZA3.1000.A.A"
7621 "2y31.10.PG4.1249.A.A"
7622 "2y31.16.1PE.1248.A.AB"
7623 "2y31.52.SMQ.501.A.AB"
7624 "2y38.14.NAG.2001.A.A"
7625 "2y3a.35.GD9.2058.A.A"
7626 "2y3p.66.SM8.901.A.A"
7627 "2y4f.43.HEM.389.A.A"
7628 "2y4g.29.TIR.800.A.A"
7629 "2y4g.53.FAD.600.A.A"
7630 "2y4i.31.ATP.1932.B.B"
7631 "2y4m.39.GDX.401.A.A"
7632 "2y4n.32.DLL.1437.D.B"
7633 "2y4o.32.DLL.1441.A.A"
7634 "2y4r.13.PG4.1272.A.A"
7635 "2y4r.13.PG4.1273.A.AB"
7636 "2y4r.15.PLP.1140.A.AB"
7637 "2y5d.19.P6G.1532.B.B"
7638 "2y5d.48.NAP.1533.B.B"
7639 "2y5e.66.ACX.1889.A.A"
7640 "2y5m.48.15P.1001.A.ABCDEF"
7641 "2y5m.8.DLE.14.A.AB"
7642 "2y5m.8.DLE.4.A.ABCE"
7643 "2y5r.12.BO7.1467.A.A"
7644 "2y5s.23.78H.1293.A.A"
7645 "2y5w.27.ADP.600.A.A"
7646 "2y69.29.CHD.1085.G.GNO"
7647 "2y69.33.DMU.1044.M.DLM"
7648 "2y6c.29.TQI.1269.A.A"
7649 "2y6i.13.FLC.1793.A.A"
7650 "2y6i.16.1PE.1799.A.A"
7651 "2y6i.8.IPI.1.B.AB"
7652 "2y6i.8.TRS.1795.A.A"
7653 "2y6k.13.CIT.1173.A.A"
7654 "2y6k.9.XYP.1170.A.A"
7655 "2y6n.48.15P.1016.A.ABCDEF"
7656 "2y6n.8.DLE.14.A.AB"
7657 "2y6n.8.DLE.4.A.ABCE"
7658 "2y6p.29.CTP.1232.C.C"
7659 "2y6w.10.PGE.1154.B.B"
7660 "2y78.28.GOL.1117.A.A"
7661 "2y7f.10.KMH.1276.A.A"
7662 "2y7h.27.SAM.530.B.B"
7663 "2y7i.12.ARG.1245.A.A"
7664 "2y7j.29.B49.1294.A.A"
7665 "2y7p.10.SAL.1000.A.A"
7666 "2y7p.23.PEU.1305.A.A"
7667 "2y8d.9.BEN.3629.A.A"
7668 "2y8j.10.AHR.1880.A.A"
7669 "2y8n.8.SF4.87.B.B"
7670 "2y8n.8.SF4.88.B.AB"
7671 "2y8s.14.NAG.1480.A.A"
7672 "2y92.8.DTT.300.A.A"
7673 "2y94.23.AMP.1327.E.AE"
7674 "2y94.23.AMP.1328.E.E"
7675 "2y94.35.STU.1549.A.A"
7676 "2y9g.23.LAT.1151.A.A"
7677 "2y9g.23.LBT.1150.A.A"
7678 "2y9i.11.BGC.1883.B.B"
7679 "2y9i.12.GAL.1880.B.B"
7680 "2y9i.9.XYS.1881.B.B"
7681 "2y9r.18.12P.1099.T.T"
7682 "2y9x.9.0TR.410.A.A"
7683 "2ya1.11.GLC.2145.A.A"
7684 "2ya1.12.BGC.2144.A.A"
7685 "2ya2.11.GLC.1690.A.A"
7686 "2ya2.11.NOJ.1689.A.A"
7687 "2yaj.19.4HP.1898.A.A"
7688 "2yan.20.GSH.1338.B.B"
7689 "2yb0.16.DUR.1266.A.AB"
7690 "2yb1.23.AMP.1292.A.A"
7691 "2ybb.44.CDL.2004.G.CFG"
7692 "2ybb.50.CDL.2003.G.CDFG"
7693 "2ybq.26.SAH.1267.A.A"
7694 "2ybq.60.UP2.1268.A.A"
7695 "2yc6.18.PGA.401.A.A"
7696 "2ycd.30.GTB.501.A.A"
7697 "2ych.31.ATP.502.A.A"
7698 "2yck.32.THG.7216.X.X"
7699 "2ycl.8.SF4.1443.A.A"
7700 "2ycl.91.B12.1442.A.AB"
7701 "2ycm.21.30A.1306.A.A"
7702 "2yct.15.PLP.1257.A.A"
7703 "2yct.21.PLI.1457.A.A"
7704 "2ycu.45.AOV.1981.A.A"
7705 "2ycy.20.SOG.1360.A.A"
7706 "2ycy.20.SOG.1361.A.AB"
7707 "2ycy.21.P32.400.A.A"
7708 "2yd6.13.FLC.1223.A.A"
7709 "2yd9.14.NAG.1324.A.A"
7710 "2yd9.19.B3P.1325.A.A"
7711 "2ydc.28.GDP.1379.A.A"
7712 "2ydq.14.NAG.500.T.AT"
7713 "2ydr.14.NAG.1153.P.AP"
7714 "2ydx.17.STL.501.A.AC"
7715 "2ydx.17.STL.502.A.A"
7716 "2ydx.48.NAP.1339.A.A"
7717 "2yep.9.GLU.1601.B.AB"
7718 "2yeq.12.PE5.575.A.AB"
7719 "2yeq.16.PE5.534.A.A"
7720 "2yeq.8.EDO.535.A.A"
7721 "2yev.21.7E8.1300.A.A"
7722 "2yev.40.4AG.1200.A.AB"
7723 "2yev.43.HEC.587.B.B"
7724 "2yev.65.HAS.1015.A.A"
7725 "2yev.65.HAS.1016.A.AB"
7726 "2yev.85.5PL.900.A.A"
7727 "2yfb.8.SIN.500.A.AB"
7728 "2yfc.14.GOL.1146.C.CD"
7729 "2yfc.31.UMP.1144.C.CD"
7730 "2yfo.12.GAL.1756.A.A"
7731 "2yfo.12.GLA.1755.A.A"
7732 "2yfs.23.SUC.1709.A.A"
7733 "2yg0.11.GLA.1141.A.A"
7734 "2ygg.11.TAM.1687.A.A"
7735 "2ygg.8.MPD.1686.A.A"
7736 "2ygm.10.FUC.1416.A.A"
7737 "2ygm.11.GAL.1415.A.A"
7738 "2ygm.11.GLA.1414.A.A"
7739 "2ygm.15.NAG.1413.A.A"
7740 "2ygn.14.NAG.1180.A.A"
7741 "2ygn.50.PCF.1179.A.A"
7742 "2ygo.14.NAG.1214.A.A"
7743 "2ygo.50.PCF.1213.A.A"
7744 "2ygq.10.FUC.1278.A.A"
7745 "2ygq.14.NAG.1276.A.A"
7746 "2ygq.50.PCF.1275.A.A"
7747 "2ygx.43.HEM.450.A.A"
7748 "2yhg.14.BTB.1945.A.A"
7749 "2yhh.23.MAN.1109.A.A"
7750 "2yhx.21.OTG.1.A.A"
7751 "2yi1.13.PG4.1721.A.A"
7752 "2yi1.15.BM3.1001.A.A"
7753 "2yi1.19.2PE.1720.A.A"
7754 "2yi1.19.BMX.1000.A.A"
7755 "2yi1.27.ADP.1727.A.A"
7756 "2yip.12.YIO.1135.A.A"
7757 "2yiu.37.SMA.502.A.AF"
7758 "2yiu.43.HEC.500.B.B"
7759 "2yiu.43.HEM.501.A.A"
7760 "2yiz.10.COA.1069.A.A"
7761 "2yiz.18.GOL.1071.A.AC"
7762 "2yiz.31.FMN.1070.A.ACD"
7763 "2yj4.23.AMP.1635.A.A"
7764 "2yjm.13.NHE.1164.A.A"
7765 "2yjz.48.NAP.1200.A.A"
7766 "2yk7.42.CSF.1371.A.A"
7767 "2yku.15.PLP.1280.A.AB"
7768 "2yla.11.BMA.2041.B.B"
7769 "2yla.11.MAN.2043.B.B"
7770 "2yla.14.NAG.2042.B.B"
7771 "2yln.14.CYS.600.A.A"
7772 "2ylq.21.TES.1921.A.A"
7773 "2ylq.25.YLQ.1922.A.A"
7774 "2ylz.53.FAD.700.A.A"
7775 "2ymv.10.PGE.1338.A.A"
7776 "2ymv.31.FNR.1330.A.A"
7777 "2ynm.15.EPE.1297.A.AB"
7778 "2ynm.15.EPE.1529.D.D"
7779 "2ynm.16.1PE.1296.A.AD"
7780 "2ynm.27.ADP.1300.A.AB"
7781 "2ynm.45.PMR.1414.C.CD"
7782 "2ynm.8.SF4.1302.A.ABCD"
7783 "2ynm.8.SF4.1413.C.CD"
7784 "2yp9.11.TAM.1507.A.A"
7785 "2yp9.14.NAG.1246.A.A"
7786 "2yp9.15.EPE.1505.A.A"
7787 "2yp9.20.SIA.1508.A.A"
7788 "2ypi.9.PGA.249.A.A"
7789 "2ypj.11.BGC.1711.A.A"
7790 "2ypj.9.XYS.1714.A.A"
7791 "2yq3.14.NAG.1002.A.A"
7792 "2yq5.44.NAD.0.A.A"
7793 "2yqj.39.UD1.2001.B.B"
7794 "2yqu.53.FAD.1602.B.AB"
7795 "2yqz.27.SAM.301.A.A"
7796 "2yrr.15.PLP.500.A.AB"
7797 "2yrx.23.AMP.500.A.A"
7798 "2yu1.10.AKG.701.A.A"
7799 "2yut.48.NAP.500.A.A"
7800 "2yv5.28.GDP.1001.A.A"
7801 "2yvg.44.NAD.1500.A.A"
7802 "2yvg.53.FAD.1449.A.A"
7803 "2yvk.15.MRU.504.D.D"
7804 "2yvl.27.SAM.603.D.D"
7805 "2yvo.23.AMP.2001.A.A"
7806 "2yw2.31.ATP.646.A.A"
7807 "2ywc.24.XMP.704.D.D"
7808 "2ywh.28.GDP.801.A.A"
7809 "2ywl.53.FAD.1002.B.AB"
7810 "2ywv.27.ADP.601.B.B"
7811 "2yww.31.ATP.402.A.AB"
7812 "2yww.31.ATP.403.A.A"
7813 "2yx4.10.GLN.1001.A.A"
7814 "2yx6.27.ADP.1001.C.BC"
7815 "2yxd.12.MES.2001.B.AB"
7816 "2yxj.56.N3C.1001.A.A"
7817 "2yxl.27.SFG.5748.A.A"
7818 "2yxx.16.PLP.401.A.A"
7819 "2yy5.37.WSA.1353.D.D"
7820 "2yy7.12.MES.4002.B.B"
7821 "2yy7.25.PE8.2003.B.B"
7822 "2yy7.25.PE8.2004.B.AB"
7823 "2yy7.44.NAD.3002.B.B"
7824 "2yy8.20.MTA.400.A.A"
7825 "2yye.31.APC.501.A.AB"
7826 "2yyj.11.4HP.550.A.A"
7827 "2yyj.53.FAD.500.A.A"
7828 "2yyu.21.C5P.2301.B.AB"
7829 "2yyy.48.NAP.1001.B.B"
7830 "2yzd.11.AZA.1302.D.AD"
7831 "2yzj.24.DUD.6294.B.BC"
7832 "2yzo.9.MLT.301.A.A"
7833 "2yzq.27.SAM.6075.A.A"
7834 "2yzy.8.MPD.502.A.A"
7835 "2z02.31.ATP.1527.A.A"
7836 "2z09.31.ACP.2001.A.A"
7837 "2z0j.12.MES.302.B.B"
7838 "2z0p.43.4PT.504.D.D"
7839 "2z0x.29.5CA.200.A.A"
7840 "2z0y.27.SAM.300.A.A"
7841 "2z1a.17.THM.6510.A.A"
7842 "2z1c.13.PG4.502.B.BC"
7843 "2z1k.11.GLC.603.A.A"
7844 "2z1m.28.GDP.1002.A.A"
7845 "2z1m.48.NDP.1001.A.A"
7846 "2z1q.53.FAD.701.B.AB"
7847 "2z1s.45.CTT.500.A.A"
7848 "2z1u.31.ATP.342.A.A"
7849 "2z2p.10.004.7.C.AC"
7850 "2z2p.10.MHT.8.C.A"
7851 "2z2p.15.MHU.5.C.AC"
7852 "2z2p.48.DOL.2002.A.A"
7853 "2z2p.9.MHV.6.C.AC"
7854 "2z2p.9.MHW.1.C.AC"
7855 "2z36.12.MES.4574.A.A"
7856 "2z36.43.HEM.450.A.A"
7857 "2z3c.12.ECQ.311.B.AB"
7858 "2z3c.12.KCQ.311.B.AB"
7859 "2z3d.12.ECQ.905.I.AI"
7860 "2z3d.13.OCQ.905.I.AI"
7861 "2z3e.12.KCQ.6.I.AI"
7862 "2z3h.30.BLO.2502.C.AC"
7863 "2z3o.10.TAR.502.B.B"
7864 "2z3o.12.PHE.401.B.B"
7865 "2z3z.21.AIO.801.A.A"
7866 "2z49.13.AMG.1405.B.AB"
7867 "2z49.13.AMG.1408.B.B"
7868 "2z4b.23.DC8.80.A.A"
7869 "2z4i.19.P6G.4771.A.AB"
7870 "2z4p.9.ILE.501.B.BCD"
7871 "2z4p.9.ILE.502.B.ABD"
7872 "2z4s.27.ADP.501.A.A"
7873 "2z4t.21.C5P.1427.A.A"
7874 "2z4t.23.LBT.2000.A.A"
7875 "2z63.14.NAG.1411.A.A"
7876 "2z64.14.NDG.1521.C.C"
7877 "2z66.14.NAG.1421.A.A"
7878 "2z67.15.PLP.1001.A.AB"
7879 "2z6d.31.FMN.500.A.A"
7880 "2z6j.31.FMN.401.A.A"
7881 "2z6j.33.TUI.501.A.A"
7882 "2z6j.8.MPD.701.A.A"
7883 "2z6n.43.HEM.150.A.A"
7884 "2z6v.18.PLM.700.A.A"
7885 "2z71.24.PNV.903.A.AC"
7886 "2z73.39.PC1.1004.B.B"
7887 "2z77.27.HE7.200.A.A"
7888 "2z7c.12.ARG.921.C.CD"
7889 "2z7q.31.ACP.500.A.A"
7890 "2z7x.62.PCJ.1.C.ABC"
7891 "2z81.14.NAG.812.A.A"
7892 "2z81.45.PCJ.1.A.A"
7893 "2z86.25.UDP.1.B.B"
7894 "2z8d.11.GAL.1.A.A"
7895 "2z8d.12.MES.11.A.A"
7896 "2z8d.15.NAG.2.A.A"
7897 "2z8g.11.GLC.2001.A.A"
7898 "2z8g.12.BGC.2003.A.A"
7899 "2z8g.14.NAG.1007.A.AB"
7900 "2z8g.14.NAG.1008.A.A"
7901 "2z8o.10.TLA.6540.B.AB"
7902 "2z8q.8.SF4.101.A.A"
7903 "2z8s.12.ADA.631.A.A"
7904 "2z8y.8.SF4.700.A.AB"
7905 "2z8y.9.XCC.800.A.A"
7906 "2z9h.8.MRD.104.A.AB"
7907 "2z9h.8.MRD.106.A.AF"
7908 "2z9w.11.PXL.1197.A.A"
7909 "2zac.11.BEM.501.A.A"
7910 "2zac.26.LGU.401.A.A"
7911 "2zak.8.TRS.1.A.A"
7912 "2zal.9.ASP.501.B.B"
7913 "2zal.9.ASP.503.A.A"
7914 "2zao.27.ADP.445.A.A"
7915 "2zat.48.NAP.4261.D.D"
7916 "2zbc.9.ILE.84.A.AD"
7917 "2zbc.9.ILE.85.A.AC"
7918 "2zbk.25.RDC.531.B.B"
7919 "2zbo.43.HEM.111.A.AC"
7920 "2zbt.8.MPD.903.A.A"
7921 "2zbu.19.ADN.504.D.D"
7922 "2zbw.53.FAD.1001.B.AB"
7923 "2zc0.16.PMP.409.A.AB"
7924 "2zc4.25.TEB.801.B.B"
7925 "2zc6.25.TEB.701.B.B"
7926 "2zcv.48.NAP.400.A.A"
7927 "2zcw.8.MPD.301.A.A"
7928 "2zdg.27.ADP.404.D.D"
7929 "2zdo.43.HEM.200.A.A"
7930 "2zdr.8.MPD.4984.A.A"
7931 "2zdy.27.ADP.1501.B.B"
7932 "2ze3.10.AKG.276.A.A"
7933 "2ze6.14.DST.400.A.A"
7934 "2ze6.23.AMP.401.A.A"
7935 "2zej.28.GDP.2.B.AB"
7936 "2zey.11.BMA.148.A.AB"
7937 "2zey.11.BMA.150.A.A"
7938 "2zf4.12.PPY.192.A.A"
7939 "2zfu.26.SAH.900.A.A"
7940 "2zfz.12.ARG.300.A.ACF"
7941 "2zg3.11.GAL.242.A.A"
7942 "2zg3.20.SIA.241.A.A"
7943 "2zgi.10.PGE.249.A.A"
7944 "2zgi.15.PLP.248.A.A"
7945 "2zh0.11.HIS.2001.B.BC"
7946 "2zhg.8.DTT.901.A.A"
7947 "2zhm.11.GAL.1016.C.C"
7948 "2zhm.11.GAL.1017.C.CD"
7949 "2zhm.15.NAG.1015.C.CD"
7950 "2zhp.91.BY6.301.A.AB"
7951 "2zhr.13.1OL.4.C.AC"
7952 "2zhz.31.ATP.201.B.AB"
7953 "2zhz.31.ATP.202.B.BC"
7954 "2zi8.23.SDT.702.A.A"
7955 "2zid.11.GLC.877.A.A"
7956 "2zif.27.SAM.298.A.A"
7957 "2ziy.17.PLM.381.A.A"
7958 "2ziy.20.RET.380.A.A"
7959 "2zj3.16.G6P.1.A.A"
7960 "2zja.31.ACP.901.A.A"
7961 "2zjf.16.BSU.360.A.A"
7962 "2zl7.10.FUC.1.B.B"
7963 "2zl7.14.NGA.3.B.B"
7964 "2zm2.12.MES.504.A.A"
7965 "2zmd.16.7PE.1.A.A"
7966 "2zmd.17.537.900.A.A"
7967 "2zmf.22.CMP.2001.A.A"
7968 "2zmi.38.TT2.1.A.A"
7969 "2zmk.11.GLA.400.A.A"
7970 "2zmk.12.GAL.401.A.A"
7971 "2zmk.14.NAG.501.A.A"
7972 "2znd.8.MRD.1.A.A"
7973 "2znx.17.1PG.243.A.AY"
7974 "2znz.10.LYS.172.A.A"
7975 "2zof.22.BES.1080.A.AB"
7976 "2zok.10.SO4.10.I.AI"
7977 "2zon.43.HEM.200.G.AG"
7978 "2zoo.43.HEM.600.A.A"
7979 "2zoz.24.ET.184.B.AB"
7980 "2zpa.51.ACO.701.B.B"
7981 "2zpi.8.TRS.1400.B.AB"
7982 "2zpq.9.BEN.1002.B.B"
7983 "2zq0.44.ACR.801.A.A"
7984 "2zqm.13.CIT.300.A.A"
7985 "2zqn.11.GAL.312.A.A"
7986 "2zqn.12.BGC.311.A.A"
7987 "2zqx.43.HEM.501.A.A"
7988 "2zr2.23.AMP.1001.A.A"
7989 "2zrk.30.DTP.600.A.A"
7990 "2zs1.43.HEM.200.A.AD"
7991 "2zsc.16.BTN.301.A.AB"
7992 "2zsh.25.GA3.345.A.A"
7993 "2zsj.15.PLP.1101.A.A"
7994 "2zsm.16.PMP.1001.A.A"
7995 "2zsu.13.AG3.1002.C.C"
7996 "2zt9.40.BCR.101.G.ABFGH"
7997 "2zt9.54.OPC.30.H.ABCEFGH"
7998 "2ztg.28.A5A.801.A.A"
7999 "2zts.27.ADP.1903.A.A"
8000 "2zu0.12.MES.2000.C.C"
8001 "2zu2.8.MPD.4001.A.AB"
8002 "2zu9.28.GDP.395.A.B"
8003 "2zu9.28.GDP.396.A.A"
8004 "2zue.31.ANP.700.A.A"
8005 "2zun.22.CBI.459.B.B"
8006 "2zuq.18.UQ1.177.A.A"
8007 "2zuu.15.NDG.4004.D.CD"
8008 "2zv2.24.609.501.A.A"
8009 "2zvc.26.SAH.301.A.A"
8010 "2zvs.8.SF4.506.C.C"
8011 "2zw7.96.BLM.403.B.AB"
8012 "2zw9.27.SAM.801.A.A"
8013 "2zwi.21.C5P.1.A.A"
8014 "2zx4.11.GAL.197.A.A"
8015 "2zx4.11.GLA.201.A.A"
8016 "2zxa.15.ZXA.902.B.B"
8017 "2zxc.13.2ED.701.A.A"
8018 "2zxf.53.B4P.1101.A.A"
8019 "2zxi.53.FAD.618.A.A"
8020 "2zxq.8.MPD.1697.A.A"
8021 "2zxu.14.DST.317.A.A"
8022 "2zxy.43.HEC.200.A.A"
8023 "2zyi.20.STE.500.A.A"
8024 "2zyn.77.BCD.901.A.A"
8025 "2zyt.31.PPS.501.X.X"
8026 "2zz9.49.PEE.402.A.A"
8027 "2zzd.10.TLA.4004.L.JL"
8028 "2zzd.12.FRU.6001.L.JL"
8029 "2zzd.12.FRU.6003.L.HKL"
8030 "2zzg.28.A5A.999.A.A"
8031 "2zzj.13.CIT.240.A.A"
8032 "2zzs.43.HEC.220.1.12"
8033 "3a05.14.TRP.377.A.A"
8034 "3a05.8.SF4.373.A.A"
8035 "3a0e.23.M3M.111.A.A"
8036 "3a0s.10.PGE.604.A.A"
8037 "3a0s.13.PG4.602.A.A"
8038 "3a0t.27.ADP.801.A.A"
8039 "3a0u.13.PG4.205.A.A"
8040 "3a14.48.NDP.3001.A.A"
8041 "3a14.8.MPD.800.A.A"
8042 "3a18.43.HEM.354.A.A"
8043 "3a1d.27.ADP.997.A.A"
8044 "3a1i.9.UNU.522.A.A"
8045 "3a1j.23.SUC.6001.A.A"
8046 "3a1l.31.2CC.501.A.A"
8047 "3a1l.43.HEM.500.A.A"
8048 "3a1u.32.GNP.2.B.AB"
8049 "3a1u.8.MRD.4.B.B"
8050 "3a23.12.GAL.851.B.B"
8051 "3a23.15.EPE.951.B.B"
8052 "3a24.12.MES.1267.A.AB"
8053 "3a26.13.PG4.280.A.A"
8054 "3a26.20.MTA.279.A.A"
8055 "3a27.27.SAM.250.A.A"
8056 "3a28.44.NAD.7300.F.F"
8057 "3a2b.15.PLP.400.A.A"
8058 "3a2m.23.SUC.2381.A.AB"
8059 "3a2q.8.ACA.601.A.A"
8060 "3a2s.12.LDA.343.X.X"
8061 "3a2s.23.SUC.342.X.X"
8062 "3a2y.29.TS5.198.A.A"
8063 "3a39.10.SO4.102.A.A"
8064 "3a3b.27.RBF.191.A.AB"
8065 "3a3c.23.MAL.466.A.A"
8066 "3a3f.30.FMZ.1.A.A"
8067 "3a3k.14.NAG.462.A.A"
8068 "3a3u.10.TLA.401.A.A"
8069 "3a3u.21.7PE.501.A.A"
8070 "3a3y.14.NAG.4021.B.B"
8071 "3a3y.28.CLR.3001.B.AB"
8072 "3a46.11.3DR.20.D.A"
8073 "3a4t.27.SFG.501.B.B"
8074 "3a4w.14.NAG.2.A.A"
8075 "3a4w.14.NAG.5.A.AB"
8076 "3a51.29.VDY.6178.A.A"
8077 "3a51.43.HEM.412.A.A"
8078 "3a56.13.CIT.306.A.AB"
8079 "3a5v.14.NAG.769.A.A"
8080 "3a5v.16.1PG.851.A.A"
8081 "3a5v.8.TRS.841.A.A"
8082 "3a5z.32.KAA.993.G.GH"
8083 "3a61.35.STU.400.A.A"
8084 "3a6j.9.CRN.305.C.C"
8085 "3a6o.55.ARE.701.A.AB"
8086 "3a6t.23.SUC.130.A.A"
8087 "3a6t.24.8OG.134.A.A"
8088 "3a70.10.NPO.630.A.A"
8089 "3a70.8.DEP.629.A.A"
8090 "3a71.8.MPD.404.A.A"
8091 "3a75.10.GLU.601.D.CD"
8092 "3a76.10.SPD.300.A.AB"
8093 "3a79.14.NAG.972.B.B"
8094 "3a79.14.NDG.971.B.B"
8095 "3a79.39.PXS.581.C.AC"
8096 "3a7n.13.FLC.229.A.A"
8097 "3a7q.14.NAG.3004.A.A"
8098 "3a7r.34.LAQ.401.A.A"
8099 "3a8e.112.CE5.802.A.ABCD"
8100 "3a8e.56.CE5.801.A.AB"
8101 "3a8i.33.C2F.401.A.A"
8102 "3a8t.31.ATP.800.A.A"
8103 "3a8u.16.PLP.450.X.X"
8104 "3a9f.22.P33.501.A.AB"
8105 "3a9f.48.HEC.207.A.A"
8106 "3a9h.23.TRE.2002.A.A"
8107 "3a9h.24.PQQ.3001.A.A"
8108 "3a9i.10.LYS.378.A.A"
8109 "3a9t.11.FOC.601.A.AB"
8110 "3aa1.12.MES.287.A.ABC"
8111 "3aa1.24.MES.288.A.A"
8112 "3aa7.12.MES.246.B.B"
8113 "3aaq.37.ARU.1.A.A"
8114 "3aaw.10.LYS.601.A.AB"
8115 "3aaw.8.THR.501.A.AB"
8116 "3ab1.53.FAD.361.A.AB"
8117 "3ab8.31.ATP.520.A.A"
8118 "3aba.43.HEM.1408.A.A"
8119 "3aba.44.FLI.404.A.A"
8120 "3abb.43.HEM.1430.A.A"
8121 "3abi.44.NAD.1001.A.A"
8122 "3abk.29.CHD.60.J.AJ"
8123 "3abl.63.TGL.1523.Q.NOQV"
8124 "3abm.51.PGV.268.H.ACH"
8125 "3abq.94.B12.601.D.CD"
8126 "3abs.106.COY.601.A.AB"
8127 "3abt.68.2PF.1.A.A"
8128 "3abx.32.RCB.1001.A.A"
8129 "3ac0.12.BGC.5004.D.D"
8130 "3acc.24.5GP.817.A.A"
8131 "3aci.11.BGC.404.A.A"
8132 "3acl.27.3F1.302.A.A"
8133 "3acy.32.702.1001.A.A"
8134 "3ad9.31.FMN.406.B.AB"
8135 "3ad9.53.FAD.405.B.B"
8136 "3adr.15.EPE.272.A.A"
8137 "3ae3.18.NBI.1201.B.BCD"
8138 "3ae3.8.SF4.303.B.B"
8139 "3aea.23.F9A.1201.D.BCD"
8140 "3aea.44.EPH.1306.D.CD"
8141 "3aea.53.FAD.700.A.A"
8142 "3aeb.26.F7A.1201.C.BCD"
8143 "3aeb.43.HEM.1305.C.CD"
8144 "3aep.22.4LM.2003.B.BC"
8145 "3aeq.45.PMR.526.B.BCD"
8146 "3aeu.8.SF4.425.A.AB"
8147 "3aex.21.AN7.1002.B.B"
8148 "3afc.14.NAG.2002.A.A"
8149 "3afh.32.GSU.2001.A.A"
8150 "3afl.11.MAW.1003.A.A"
8151 "3afl.13.LGU.1001.A.A"
8152 "3afn.48.NAP.3001.A.A"
8153 "3afo.44.NAI.1001.A.A"
8154 "3afo.8.MPD.2001.A.A"
8155 "3ag2.100.CDL.269.G.CGNO"
8156 "3ag2.29.CHD.86.G.GNO"
8157 "3ag2.51.PGV.1268.G.CGNPU"
8158 "3ag2.53.PEK.1263.G.GNP"
8159 "3ag2.53.PEK.265.G.CFGNO"
8160 "3ag3.51.PGV.1266.N.NP"
8161 "3ag3.51.PGV.1524.N.NQXZ"
8162 "3ag3.63.TGL.1522.N.NY"
8163 "3ag4.52.PSC.229.E.ABEI"
8164 "3ag4.53.PEK.1265.S.ABPST"
8165 "3ag4.63.TGL.522.L.AL"
8166 "3ag6.13.PG4.903.A.AB"
8167 "3ag6.13.PG4.905.A.A"
8168 "3ag6.32.PAJ.501.A.A"
8169 "3agc.46.RCC.1000.A.A"
8170 "3agi.12.ARG.132.A.A"
8171 "3agm.10.OCE.2.B.A"
8172 "3agm.11.DAR.3.B.A"
8173 "3agm.15.69P.1.B.A"
8174 "3ah1.21.SLB.2001.B.B"
8175 "3ah8.11.HF2.6.Y.AY"
8176 "3aha.8.MPD.5001.B.B"
8177 "3ahh.13.PG4.837.A.A"
8178 "3ahh.29.HTL.827.A.A"
8179 "3ahn.42.3A1.565.A.A"
8180 "3ahr.53.FAD.1.A.A"
8181 "3ahw.23.2AM.121.A.A"
8182 "3ahx.21.7PE.4001.C.AC"
8183 "3ahy.8.TRS.500.A.A"
8184 "3ai3.12.SOL.0.A.A"
8185 "3ai3.48.NAP.270.A.A"
8186 "3aia.20.SAM.206.A.A"
8187 "3aib.23.MAL.5044.G.G"
8188 "3aih.11.BMA.300.A.A"
8189 "3aih.11.MAN.302.A.A"
8190 "3aio.8.MPD.305.B.B"
8191 "3aio.8.MRD.304.B.B"
8192 "3aio.8.MRD.307.B.AB"
8193 "3ais.11.BGC.601.A.A"
8194 "3ais.15.HBK.600.A.A"
8195 "3aj4.10.EDO.112.A.AB"
8196 "3aj4.17.SEP.111.A.AB"
8197 "3aje.31.ANP.354.A.A"
8198 "3aje.8.THR.353.A.A"
8199 "3ajh.43.BL3.250.A.A"
8200 "3ajm.28.4IP.1.A.AB"
8201 "3ajr.44.NAD.3002.B.B"
8202 "3ajr.8.MPD.5277.B.AB"
8203 "3ajz.11.GAL.133.A.A"
8204 "3ajz.12.BGC.134.A.A"
8205 "3ak4.44.NAD.901.A.A"
8206 "3akc.25.CDP.209.A.A"
8207 "3akc.27.ADP.210.A.A"
8208 "3akh.10.AHR.541.A.A"
8209 "3akl.27.ADP.500.C.C"
8210 "3ako.25.PE8.155.E.E"
8211 "3aky.65.AP5.301.A.A"
8212 "3al0.32.GSU.1001.C.C"
8213 "3al1.44.MPD.400.A.AB"
8214 "3al6.10.AKG.501.B.B"
8215 "3al9.14.NAG.9101.B.B"
8216 "3alg.14.NAG.355.A.A"
8217 "3alh.53.FAD.380.A.A"
8218 "3alo.31.ANP.406.A.A"
8219 "3alt.23.MLB.301.A.A"
8220 "3alw.14.NAG.901.A.A"
8221 "3am1.31.ATP.301.A.A"
8222 "3am6.20.RET.301.A.A"
8223 "3am6.28.CLR.401.A.A"
8224 "3am7.33.MGP.1000.A.A"
8225 "3aml.15.EPE.758.A.A"
8226 "3aml.8.SIN.789.A.A"
8227 "3amr.36.IHS.900.A.A"
8228 "3amu.31.APC.421.A.A"
8229 "3amu.9.AG2.422.A.A"
8230 "3amz.12.URC.1339.A.A"
8231 "3amz.24.MTE.1337.A.A"
8232 "3amz.44.NAI.1333.A.A"
8233 "3amz.53.FAD.3005.A.A"
8234 "3ang.61.DCC.1001.B.AB"
8235 "3ank.11.GCD.400.A.A"
8236 "3ank.19.NG6.399.A.A"
8237 "3ann.15.SYE.800.A.A"
8238 "3ann.48.NDP.701.A.A"
8239 "3ano.13.PG4.205.A.A"
8240 "3ant.26.S82.601.A.A"
8241 "3anx.20.MTA.315.A.A"
8242 "3any.91.B12.601.B.AB"
8243 "3aog.10.GLU.425.A.ABE"
8244 "3aog.10.GLU.500.A.A"
8245 "3aos.20.JH2.301.A.A"
8246 "3ap2.27.A3P.1.A.A"
8247 "3apr.21.PUK.5.I.EI"
8248 "3apt.53.FAD.311.A.A"
8249 "3apv.21.TP0.190.A.A"
8250 "3aq0.24.FPP.1001.B.BF"
8251 "3aq0.9.PPV.1000.B.B"
8252 "3aq9.43.HEM.144.A.A"
8253 "3aqc.23.2DE.329.B.AB"
8254 "3aqn.31.ATP.501.A.A"
8255 "3aqt.8.RCO.230.A.A"
8256 "3aqu.13.FLC.356.A.A"
8257 "3aqu.13.FLC.357.A.AB"
8258 "3aqv.30.TAK.1.A.A"
8259 "3aqz.11.BGC.604.B.B"
8260 "3arc.40.UNL.723.D.BDHX"
8261 "3ark.43.HEM.153.A.A"
8262 "3arv.12.GOL.3500.A.A"
8263 "3arv.25.SAU.606.A.A"
8264 "3asb.24.LLP.401.A.A"
8265 "3asi.14.NAG.4001.A.A"
8266 "3asj.11.XYN.1000.A.AB"
8267 "3asj.8.MPD.1002.A.A"
8268 "3asj.8.MPD.1003.A.AD"
8269 "3asn.100.CDL.1270.P.PW"
8270 "3asn.29.CHD.1271.P.PW"
8271 "3asn.29.CHD.1525.P.CNP"
8272 "3asn.51.PGV.1267.P.P"
8273 "3asn.51.PGV.1268.P.CGNPU"
8274 "3asn.53.PEK.1264.P.NPT"
8275 "3asn.53.PEK.1265.P.ABPST"
8276 "3aso.29.CHD.1085.B.ABT"
8277 "3aso.33.DMU.1526.Z.NQZ"
8278 "3aso.52.PSC.229.B.ABEI"
8279 "3ast.10.FUC.1004.A.AB"
8280 "3ast.11.GAL.1003.A.A"
8281 "3asv.48.NAP.306.F.F"
8282 "3asz.21.C5P.212.A.A"
8283 "3ath.10.AKG.430.A.A"
8284 "3ath.10.AKG.431.A.AC"
8285 "3ath.15.PLP.429.A.AC"
8286 "3atq.14.C14.502.A.A"
8287 "3atq.53.FDA.501.A.A"
8288 "3att.31.ATP.510.A.A"
8289 "3aty.31.FMN.500.A.A"
8290 "3au7.9.AG2.7011.A.A"
8291 "3aua.12.F98.702.B.B"
8292 "3aua.48.NDP.502.B.B"
8293 "3auo.30.DG3.576.A.A"
8294 "3aux.27.ADP.1006.A.A"
8295 "3av6.27.SAM.1.A.A"
8296 "3avq.13.FLC.314.A.A"
8297 "3avq.24.MV1.313.A.A"
8298 "3avr.10.EDO.3.A.A"
8299 "3avr.13.OGA.1501.A.A"
8300 "3avt.31.GH3.2501.T.A"
8301 "3avw.31.GH3.2501.T.A"
8302 "3avx.31.GH3.2501.A.A"
8303 "3aw8.23.AMP.370.A.A"
8304 "3aw9.36.GDU.801.A.A"
8305 "3aw9.44.NAD.901.A.A"
8306 "3awj.48.COA.500.A.A"
8307 "3awn.15.PLP.401.A.A"
8308 "3ax6.27.ADP.381.A.A"
8309 "3axh.11.GLC.601.A.A"
8310 "3axt.27.SAM.397.A.A"
8311 "3ay0.19.ADN.401.A.A"
8312 "3ay6.12.BGC.262.A.AC"
8313 "3ay6.44.NAI.263.A.A"
8314 "3ayf.15.EPE.808.A.A"
8315 "3ayf.20.BOG.806.A.A"
8316 "3ayf.43.HEM.801.A.A"
8317 "3ayf.45.LOP.809.A.A"
8318 "3ayj.12.PHE.904.A.A"
8319 "3ayj.53.FAD.801.A.A"
8320 "3ayq.14.4NN.126.A.A"
8321 "3ayq.14.NAG.123.A.A"
8322 "3ays.34.CT3.901.A.A"
8323 "3ayx.8.SF4.309.B.B"
8324 "3az9.20.K91.8.Q.QR"
8325 "3azs.11.BMA.402.A.A"
8326 "3azs.11.BMA.403.A.AB"
8327 "3azs.12.MAN.401.A.A"
8328 "3b00.20.16A.300.A.A"
8329 "3b07.8.MPD.301.A.A"
8330 "3b08.23.TRE.251.H.GH"
8331 "3b0a.11.TAM.153.A.A"
8332 "3b0d.13.CIT.2.T.TW"
8333 "3b0d.13.CIT.77.C.BC"
8334 "3b0v.31.FMN.400.C.C"
8335 "3b1b.14.NAG.382.A.A"
8336 "3b1e.15.EPE.501.A.AB"
8337 "3b1e.15.EPE.502.A.A"
8338 "3b1e.15.EPE.503.A.AC"
8339 "3b1e.21.P1T.401.A.AB"
8340 "3b1f.44.NAD.1001.A.A"
8341 "3b1r.23.AMP.502.A.AD"
8342 "3b1u.23.YFF.800.A.A"
8343 "3b20.44.NAD.340.A.A"
8344 "3b2u.14.NAG.3281.A.A"
8345 "3b3f.26.SAH.481.A.A"
8346 "3b3j.9.BEN.1001.A.A"
8347 "3b42.43.HEM.199.A.AB"
8348 "3b44.8.BNG.504.A.A"
8349 "3b47.43.HEM.199.A.A"
8350 "3b4v.14.NAG.239.C.C"
8351 "3b4w.14.GOL.603.A.A"
8352 "3b4w.44.NAD.500.A.A"
8353 "3b4w.9.EOH.703.A.A"
8354 "3b4x.43.HEM.410.A.A"
8355 "3b4y.13.FLC.337.A.A"
8356 "3b4y.44.F42.338.A.A"
8357 "3b5i.26.SAH.401.A.A"
8358 "3b5q.15.EPE.502.B.AB"
8359 "3b5q.15.EPE.504.B.B"
8360 "3b60.31.ANP.5004.D.CD"
8361 "3b6b.27.DGI.141.C.C"
8362 "3b6c.22.SDN.303.B.B"
8363 "3b6h.15.MXD.551.A.A"
8364 "3b6h.20.BOG.701.A.A"
8365 "3b6h.43.HEM.600.A.A"
8366 "3b6l.17.SDS.2300.A.A"
8367 "3b6p.21.TMP.1000.A.A"
8368 "3b6u.27.ADP.402.A.A"
8369 "3b70.48.NAP.372.A.A"
8370 "3b7g.62.ANP.300.A.A"
8371 "3b7k.48.COA.317.A.A"
8372 "3b7o.9.MLT.1.A.A"
8373 "3b7p.14.SPM.502.B.B"
8374 "3b7p.20.MTA.402.B.B"
8375 "3b7q.52.6PL.314.A.A"
8376 "3b7v.16.LNT.203.C.ABC"
8377 "3b80.16.LNT.203.C.ABC"
8378 "3b87.25.PE8.224.A.A"
8379 "3b8c.31.ACP.1003.B.B"
8380 "3b8e.12.PC1.1.B.AB"
8381 "3b8h.44.NAD.702.F.F"
8382 "3b8w.15.PLP.1001.A.A"
8383 "3b8x.53.G4M.500.A.AB"
8384 "3b8y.12.ADA.903.A.A"
8385 "3b8y.13.ADA.901.A.AB"
8386 "3b96.23.MYA.1.A.A"
8387 "3b96.53.FAD.616.A.A"
8388 "3b98.43.HEM.600.A.A"
8389 "3b9j.53.FAD.606.B.AB"
8390 "3b9o.31.FMN.441.A.A"
8391 "3b9s.12.RW1.116.B.BC"
8392 "3b9z.20.BOG.419.A.A"
8393 "3bac.32.3B9.501.A.A"
8394 "3baf.12.SKM.500.A.A"
8395 "3baf.31.ANP.700.A.A"
8396 "3baz.48.NAP.500.A.A"
8397 "3bb1.10.PGE.290.A.A"
8398 "3bb1.32.GNP.281.A.AB"
8399 "3bb5.13.CIT.104.C.CDE"
8400 "3bb8.15.PLP.500.A.AB"
8401 "3bbb.18.DA.153.C.C"
8402 "3bbb.22.DG.154.C.C"
8403 "3bbd.33.SAH.206.A.A"
8404 "3bc1.32.GNP.195.A.A"
8405 "3bc8.8.EDO.502.A.A"
8406 "3bc9.10.G6D.801.A.A"
8407 "3bc9.11.GLC.808.A.A"
8408 "3bc9.12.ACI.806.A.A"
8409 "3bc9.12.BGC.809.A.A"
8410 "3bc9.44.ACR.901.A.A"
8411 "3bc9.9.GLD.807.A.A"
8412 "3bcn.25.E64.214.A.AB"
8413 "3bd9.27.A3P.347.A.A"
8414 "3bdl.13.CIT.2002.A.A"
8415 "3bdq.18.PLM.301.B.B"
8416 "3bdx.12.MES.601.B.AB"
8417 "3bdz.14.MLI.500.A.A"
8418 "3bdz.43.HEM.450.A.A"
8419 "3be4.57.AP5.219.A.A"
8420 "3be8.13.FLC.623.B.B"
8421 "3beg.10.SEP.1.A.A"
8422 "3beg.31.ANP.656.A.A"
8423 "3beh.16.LDA.356.D.CD"
8424 "3bem.31.FMN.300.A.AB"
8425 "3ben.12.MES.490.B.B"
8426 "3ben.86.HEM.471.B.B"
8427 "3beo.25.UDP.1081.A.A"
8428 "3beo.39.UD1.372.A.A"
8429 "3bep.18.5CY.111.C.B"
8430 "3ber.10.PGE.400.A.A"
8431 "3ber.23.AMP.300.A.A"
8432 "3bes.14.NAG.270.R.R"
8433 "3bf3.19.PAZ.248.A.AB"
8434 "3bfm.12.2PE.237.A.A"
8435 "3bfn.27.ADP.802.A.A"
8436 "3bfv.27.ADP.301.A.A"
8437 "3bfx.27.A3P.4000.A.A"
8438 "3bfx.27.A3P.4001.A.B"
8439 "3bg3.15.BTI.2100.A.AB"
8440 "3bg5.31.ATP.2100.A.A"
8441 "3bgi.26.SAH.300.A.A"
8442 "3bgu.9.NBZ.112.A.A"
8443 "3bh7.28.GDP.2.A.AB"
8444 "3bhd.13.CIT.218.B.B"
8445 "3bhh.27.5CP.600.A.A"
8446 "3bhj.18.P33.316.A.A"
8447 "3bhj.20.GSH.315.A.A"
8448 "3bhj.21.AB3.307.A.A"
8449 "3bhj.48.NAP.309.A.A"
8450 "3bho.22.B4P.800.A.A"
8451 "3bhq.8.EDO.213.B.B"
8452 "3bia.10.TLA.118.X.X"
8453 "3bio.15.EPE.1001.A.A"
8454 "3biw.14.NAG.306.E.E"
8455 "3biy.64.01K.700.A.A"
8456 "3bjc.26.WAN.901.A.A"
8457 "3bje.14.R1P.401.A.AB"
8458 "3bje.8.URA.501.A.A"
8459 "3bjq.13.PG4.316.A.A"
8460 "3bju.10.LYS.601.A.A"
8461 "3bju.31.ATP.603.A.A"
8462 "3bk2.21.U5P.950.A.A"
8463 "3bk7.27.ADP.598.A.A"
8464 "3bk7.8.SF4.596.A.A"
8465 "3bkl.10.FUC.845.A.A"
8466 "3bkl.15.NAG.902.A.A"
8467 "3bkl.39.KAW.800.A.A"
8468 "3bkq.16.G1P.658.X.X"
8469 "3bkr.18.PLM.300.A.A"
8470 "3bkv.14.NAG.501.A.A"
8471 "3bla.22.DD3.1.A.AB"
8472 "3bli.51.ACO.1004.A.A"
8473 "3bln.12.GOL.144.A.A"
8474 "3bln.16.MRD.146.A.A"
8475 "3bln.8.ACT.143.A.A"
8476 "3blq.8.TRS.260.B.B"
8477 "3blw.13.FLC.1007.M.MN"
8478 "3blw.23.AMP.2007.M.MN"
8479 "3bm1.31.FMN.3402.B.AB"
8480 "3bm3.13.CIT.273.B.B"
8481 "3bm5.15.PLP.342.A.A"
8482 "3bn1.10.AKG.374.A.AB"
8483 "3bn3.14.NAG.201.B.B"
8484 "3bn8.9.UNL.117.A.A"
8485 "3bnf.43.HEM.510.A.A"
8486 "3bni.13.PG4.302.B.B"
8487 "3bnk.31.FMN.1001.A.AB"
8488 "3bnu.16.SPZ.803.B.B"
8489 "3bnu.53.FAD.802.B.B"
8490 "3bnx.24.FPP.400.A.A"
8491 "3bo5.26.SAH.305.A.A"
8492 "3bo9.13.2PE.319.B.AB"
8493 "3bo9.16.2PE.318.B.B"
8494 "3bog.9.DLY.65.C.AC"
8495 "3bom.43.HEM.143.A.A"
8496 "3bom.43.HEM.148.B.B"
8497 "3bos.25.CDP.300.A.A"
8498 "3bpf.25.E64.242.A.A"
8499 "3bpl.14.NAG.921.C.C"
8500 "3bpn.14.NAG.901.B.B"
8501 "3bpt.27.QUE.501.A.A"
8502 "3bpx.10.SAL.257.A.B"
8503 "3bq1.30.DG3.11.P.A"
8504 "3bq5.8.HCS.803.B.B"
8505 "3bqf.14.SSM.400.A.A"
8506 "3bre.46.C2E.360.A.A"
8507 "3brf.12.SOR.2.A.A"
8508 "3brm.10.ONL.401.A.A"
8509 "3brn.13.SRO.158.A.A"
8510 "3brq.12.FRU.701.A.A"
8511 "3bry.21.C8E.502.A.A"
8512 "3brz.21.C8E.501.A.A"
8513 "3bs6.10.PGE.338.A.AB"
8514 "3bs6.13.PG4.336.A.A"
8515 "3bsf.10.ADE.701.A.A"
8516 "3bsh.12.BGC.4000.A.A"
8517 "3bsn.32.N5C.514.A.A"
8518 "3bss.38.UD4.201.A.A"
8519 "3bsz.21.RTL.177.E.BE"
8520 "3bt6.14.NAG.170.B.B"
8521 "3btj.34.DEQ.201.A.AB"
8522 "3bts.44.NAD.436.A.AE"
8523 "3bu1.8.HSM.301.A.A"
8524 "3buj.43.HEM.398.A.A"
8525 "3bul.91.B12.1301.A.A"
8526 "3bus.26.SAH.274.A.A"
8527 "3buz.43.TAD.500.A.A"
8528 "3bv9.11.DAR.401.C.BC"
8529 "3bv9.11.OIC.402.C.BC"
8530 "3bw1.8.MPD.91.A.AB"
8531 "3bw1.8.MPD.92.A.A"
8532 "3bw4.31.FMN.370.A.A"
8533 "3bw4.8.MPD.371.A.A"
8534 "3bwc.27.SAM.501.A.A"
8535 "3bwd.28.GDP.200.D.D"
8536 "3bwh.11.MAN.249.A.A"
8537 "3bwh.14.NAG.246.A.A"
8538 "3bwh.9.XYP.251.A.A"
8539 "3bwk.37.C1P.300.A.AC"
8540 "3bwl.11.I3A.601.A.A"
8541 "3bwn.12.PHE.2001.F.EF"
8542 "3bwr.11.GAL.299.A.AE"
8543 "3bwr.14.NGA.300.A.A"
8544 "3bwr.20.SIA.298.A.AB"
8545 "3bxd.12.INS.303.A.A"
8546 "3bxh.16.F6P.401.A.A"
8547 "3bxo.27.SAM.238.A.A"
8548 "3bxo.31.UPP.239.A.A"
8549 "3bxp.15.EPE.277.A.A"
8550 "3bxz.10.SPD.905.A.A"
8551 "3bxz.27.ADP.901.A.A"
8552 "3by8.9.MLT.1.A.A"
8553 "3by9.8.SIN.287.A.A"
8554 "3byq.11.PG4.194.A.AB"
8555 "3bz1.35.LMT.227.T.AT"
8556 "3bz1.35.LMT.274.O.AIO"
8557 "3bz1.35.LMT.536.B.BDH"
8558 "3bz1.40.BCR.107.H.HX"
8559 "3bz1.40.BCR.369.A.AI"
8560 "3bz1.43.HEM.164.V.V"
8561 "3bz1.44.LMG.218.E.ADEF"
8562 "3bz1.47.SQD.213.T.LMT"
8563 "3bz1.49.LMG.531.B.ABDM"
8564 "3bz1.51.SQD.372.A.ACDK"
8565 "3bz1.52.DGD.375.A.A"
8566 "3bz1.53.DGD.489.C.AC"
8567 "3bz1.55.PL9.357.D.ADLT"
8568 "3bz1.56.DGD.370.A.ACIO"
8569 "3bz1.58.DGD.208.H.BDH"
8570 "3bz1.62.DGD.490.C.ACJ"
8571 "3bz1.64.PHO.365.A.AD"
8572 "3bz1.65.CLA.362.A.ADT"
8573 "3bz1.65.CLA.363.A.ADLT"
8574 "3bz1.65.CLA.477.C.ACK"
8575 "3bz2.31.LMT.363.D.DX"
8576 "3bz2.35.LMT.226.M.MT"
8577 "3bz2.35.LMT.230.I.I"
8578 "3bz2.35.LMT.535.B.B"
8579 "3bz2.35.PL9.59.J.FJ"
8580 "3bz2.37.LHG.374.A.ACK"
8581 "3bz2.39.LHG.371.A.ACD"
8582 "3bz2.40.BCR.107.X.HX"
8583 "3bz2.40.BCR.112.K.JKyZ"
8584 "3bz2.40.BCR.115.J.J"
8585 "3bz2.40.BCR.116.Z.CKZ"
8586 "3bz2.40.BCR.358.D.DFJ"
8587 "3bz2.40.BCR.487.C.CKZ"
8588 "3bz2.40.BCR.488.C.CI"
8589 "3bz2.40.BCR.527.B.BM"
8590 "3bz2.40.BCR.529.B.B"
8591 "3bz2.42.LMG.217.M.M"
8592 "3bz2.42.LMG.534.B.B"
8593 "3bz2.43.HEM.85.E.EF"
8594 "3bz2.43.LMG.220.I.I"
8595 "3bz2.43.SQD.361.D.BD"
8596 "3bz2.45.LMG.493.C.CZ"
8597 "3bz2.45.PL9.367.A.ADF"
8598 "3bz2.45.SQD.224.F.DEFX"
8599 "3bz2.46.LMG.359.D.DFJ"
8600 "3bz2.47.SQD.213.L.LMT"
8601 "3bz2.48.LMG.360.D.DLT"
8602 "3bz2.48.LMG.492.C.CKy"
8603 "3bz2.49.LMG.531.B.ABD"
8604 "3bz2.49.LMG.533.B.BDLM"
8605 "3bz2.51.LMG.373.A.ABDLM"
8606 "3bz2.54.SQD.532.B.B"
8607 "3bz2.63.DGD.362.D.DE"
8608 "3bz2.64.PHO.355.D.AD"
8609 "3bz2.65.CLA.356.D.DHX"
8610 "3bz2.65.CLA.364.D.AD"
8611 "3bz2.65.CLA.366.A.AI"
8612 "3bz2.65.CLA.478.C.ACI"
8613 "3bz2.65.CLA.481.C.CK"
8614 "3bz2.65.CLA.482.C.C"
8615 "3bz2.65.CLA.484.C.CKyZ"
8616 "3bz2.65.CLA.517.B.BDLM"
8617 "3bz2.65.CLA.518.B.BDH"
8618 "3bz2.65.CLA.520.B.B"
8619 "3bz2.65.CLA.521.B.BM"
8620 "3bz2.65.CLA.524.B.BLM"
8621 "3bz2.65.CLA.526.B.BH"
8622 "3bz2.66.DGD.491.C.ACJV"
8623 "3bzm.13.CIT.432.A.A"
8624 "3c02.20.BOG.475.A.A"
8625 "3c03.8.PRO.4.A.AB"
8626 "3c0o.16.M6P.501.A.A"
8627 "3c15.29.FOK.101.A.AB"
8628 "3c15.9.POP.1.A.AB"
8629 "3c1a.13.PG4.315.A.A"
8630 "3c1n.8.THR.472.D.CD"
8631 "3c1n.8.THR.476.D.D"
8632 "3c1o.48.NAP.401.A.A"
8633 "3c1q.16.PE5.310.A.A"
8634 "3c1s.20.GSH.2001.A.A"
8635 "3c1u.14.NAG.502.A.A"
8636 "3c1x.39.CKK.1500.A.A"
8637 "3c23.30.3AT.611.A.A"
8638 "3c2c.43.HEM.113.A.A"
8639 "3c2h.13.FLC.1.A.A"
8640 "3c2u.21.B3P.539.D.D"
8641 "3c2v.12.PHT.301.A.A"
8642 "3c2v.22.PRP.300.A.A"
8643 "3c30.12.MES.302.A.A"
8644 "3c3e.17.FO1.401.A.A"
8645 "3c3e.28.GDP.402.A.A"
8646 "3c3i.24.DUD.776.A.AC"
8647 "3c3x.48.NAP.401.A.A"
8648 "3c3y.26.SAH.464.A.A"
8649 "3c49.28.KU8.601.A.A"
8650 "3c4a.53.FAD.401.A.A"
8651 "3c4j.31.AGS.602.A.AB"
8652 "3c4n.27.ADP.411.A.A"
8653 "3c4q.25.UDP.600.A.A"
8654 "3c58.30.SOS.7.B.A"
8655 "3c5c.28.GDP.201.A.AB"
8656 "3c5g.28.D3T.576.A.A"
8657 "3c5h.32.GNP.301.A.A"
8658 "3c5n.24.I3P.2.A.A"
8659 "3c5q.10.LYS.407.A.A"
8660 "3c5q.15.PLP.406.A.A"
8661 "3c5t.33.10M.1.A.A"
8662 "3c64.13.PG4.301.A.A"
8663 "3c66.12.MES.539.B.B"
8664 "3c68.12.BMA.2002.A.A"
8665 "3c6e.11.MAN.1402.C.C"
8666 "3c6e.15.NAG.1397.C.C"
8667 "3c6e.15.NDG.1396.C.C"
8668 "3c6k.10.SPD.501.A.A"
8669 "3c6k.20.MTA.401.A.A"
8670 "3c6n.27.2S8.1001.B.B"
8671 "3c6n.36.IHP.1000.B.B"
8672 "3c6q.10.XYP.500.C.C"
8673 "3c7m.10.PGE.207.A.A"
8674 "3c7n.27.ADP.560.B.AB"
8675 "3c7o.45.CTT.600.A.A"
8676 "3c85.23.AMP.201.C.C"
8677 "3c8d.13.CIT.502.C.CD"
8678 "3c8e.20.GSH.289.A.A"
8679 "3c8e.20.GSH.290.A.AB"
8680 "3c8f.10.PGE.502.A.A"
8681 "3c8f.11.MT2.501.A.A"
8682 "3c8f.8.SF4.500.A.A"
8683 "3c8o.10.PGE.183.B.AB"
8684 "3c8o.10.PGE.185.B.B"
8685 "3c8o.13.PG4.186.B.B"
8686 "3c8w.13.CIT.255.A.AC"
8687 "3c8z.15.EPE.417.B.B"
8688 "3c8z.29.5CA.416.B.B"
8689 "3c96.53.FAD.501.A.A"
8690 "3c9h.13.CIT.402.A.A"
8691 "3c9j.11.308.101.B.ABCD"
8692 "3c9t.22.TPS.308.A.A"
8693 "3c9t.31.ACP.307.A.AB"
8694 "3ca5.10.SO4.904.A.A"
8695 "3ca5.13.AMG.267.A.A"
8696 "3ca8.8.MPD.908.A.A"
8697 "3ca9.24.DUD.778.B.B"
8698 "3car.43.HEM.104.A.A"
8699 "3car.8.CGN.1.A.A"
8700 "3cb0.31.FMN.200.A.A"
8701 "3cb3.14.LGT.601.A.A"
8702 "3cb5.19.B3P.1000.A.AB"
8703 "3cba.19.O12.2.F.AF"
8704 "3cbf.26.N5F.501.B.AB"
8705 "3cbg.14.4FE.502.A.A"
8706 "3cbg.14.FER.501.A.A"
8707 "3cbg.26.SAH.301.A.A"
8708 "3cbo.26.SAH.1.A.A"
8709 "3cbx.8.MPD.2001.A.AB"
8710 "3cc1.10.PGE.438.A.A"
8711 "3cc1.22.P33.439.A.A"
8712 "3ccf.9.BEZ.261.A.A"
8713 "3cdz.11.MAN.2338.B.B"
8714 "3cdz.14.NAG.2335.B.B"
8715 "3ce6.19.ADN.500.A.A"
8716 "3ce6.44.NAD.550.A.AB"
8717 "3cea.44.NAD.400.A.A"
8718 "3cec.8.MRD.104.A.A"
8719 "3cf0.27.ADP.900.A.A"
8720 "3cf3.27.ADP.807.A.A"
8721 "3cf4.8.SF4.814.A.A"
8722 "3cf4.8.WCC.811.A.A"
8723 "3cf6.22.SP1.3.E.E"
8724 "3cfw.14.NAG.162.A.A"
8725 "3cg8.13.PG4.612.B.B"
8726 "3cgb.53.FAD.446.A.AB"
8727 "3cgb.59.COA.445.A.AB"
8728 "3cgg.13.NHE.195.A.A"
8729 "3cgy.25.RDC.700.A.AB"
8730 "3ch0.12.GOL.289.A.A"
8731 "3ch0.13.CIT.272.A.A"
8732 "3ch0.8.EDO.282.A.A"
8733 "3ch4.8.MPD.203.B.B"
8734 "3chb.12.MES.6001.G.G"
8735 "3che.12.MEA.441.C.AC"
8736 "3che.15.VR0.440.C.AC"
8737 "3chf.12.MEA.443.C.AC"
8738 "3chf.15.VR0.442.C.AC"
8739 "3cht.12.4NB.502.A.A"
8740 "3ci6.11.P4G.169.A.A"
8741 "3cif.10.G3H.1338.B.B"
8742 "3cif.44.NAD.5464.B.B"
8743 "3cig.11.FUC.2916.A.A"
8744 "3cig.14.NAG.724.A.A"
8745 "3cig.14.NDG.4131.A.A"
8746 "3cih.8.TRS.800.A.A"
8747 "3cin.44.NAD.400.A.A"
8748 "3cir.8.SF4.246.B.B"
8749 "3cis.31.ATP.1101.A.A"
8750 "3cja.31.ANP.501.A.A"
8751 "3cjd.20.STE.201.A.AB"
8752 "3cjy.10.PGE.260.A.A"
8753 "3ck2.10.SRT.301.A.A"
8754 "3ckb.34.MLR.903.A.A"
8755 "3ckk.27.SAM.301.A.A"
8756 "3ckl.17.STL.501.A.A"
8757 "3ckl.27.A3P.601.A.A"
8758 "3cl5.14.NAG.2520.A.A"
8759 "3cl5.28.SIO.1.A.A"
8760 "3cl8.9.5AC.309.A.A"
8761 "3clh.44.NAD.400.A.A"
8762 "3cli.43.HEM.600.A.A"
8763 "3clm.8.EDO.354.A.A"
8764 "3cls.53.FAD.1319.D.CD"
8765 "3clv.28.GDP.211.A.A"
8766 "3cmb.25.PE8.269.D.D"
8767 "3cmc.10.G3H.400.O.O"
8768 "3cmc.44.NAD.407.O.OR"
8769 "3cmg.8.MPD.800.A.A"
8770 "3cmp.48.EB4.186.C.C"
8771 "3cmq.34.FA5.999.A.A"
8772 "3cmu.27.ADP.5502.A.A"
8773 "3cmv.31.ANP.400.A.A"
8774 "3cmw.27.ADP.4502.A.A"
8775 "3cn9.28.2PE.216.A.A"
8776 "3cn9.8.PG0.217.A.A"
8777 "3cne.25.FMN.201.B.BC"
8778 "3cnh.10.PG4.202.A.AB"
8779 "3cnj.53.FAD.510.A.A"
8780 "3cno.28.GDP.501.A.A"
8781 "3cnv.13.FLC.301.A.A"
8782 "3cnx.18.PG6.202.B.BC"
8783 "3co4.12.GCS.401.A.A"
8784 "3co8.15.PLP.401.A.A"
8785 "3coc.20.RET.301.A.A"
8786 "3cok.27.ANP.301.A.A"
8787 "3coq.8.MPD.100.D.A"
8788 "3cos.44.NAD.400.A.AB"
8789 "3cox.53.FAD.510.A.A"
8790 "3cp5.43.HEC.202.A.A"
8791 "3cp8.53.FAD.622.A.A"
8792 "3cph.28.GDP.302.A.A"
8793 "3cpj.28.GDP.1207.B.B"
8794 "3cq0.13.PG4.346.A.AB"
8795 "3cq3.19.P6G.105.A.AC"
8796 "3cq5.16.PMP.401.A.AB"
8797 "3cq5.8.144.400.A.AB"
8798 "3cql.15.NAG.244.B.AB"
8799 "3cql.15.NAG.246.B.B"
8800 "3cqo.11.FUC.2294.B.B"
8801 "3cqv.43.HEM.601.A.A"
8802 "3cqy.8.SIN.373.A.B"
8803 "3cqy.8.SIN.374.A.A"
8804 "3cr0.25.809.901.A.A"
8805 "3cr3.27.ADP.1211.A.AC"
8806 "3cr7.27.ADP.2004.C.C"
8807 "3cr7.31.PPS.2005.C.C"
8808 "3crc.31.ATP.265.B.AB"
8809 "3crl.31.ANP.1001.B.B"
8810 "3crr.8.TRS.327.A.A"
8811 "3crr.9.DPO.326.A.A"
8812 "3crv.13.FLC.1900.A.A"
8813 "3crv.8.SF4.600.A.A"
8814 "3crz.48.NAP.305.A.A"
8815 "3crz.53.FAD.300.A.A"
8816 "3csb.10.PGE.1011.A.A"
8817 "3csb.13.PG4.1013.A.A"
8818 "3csb.16.1PE.1014.A.A"
8819 "3csl.43.HEM.866.A.AC"
8820 "3csm.15.TRP.300.A.A"
8821 "3csm.16.TSA.400.A.A"
8822 "3csw.13.CIT.302.A.ABC"
8823 "3csw.16.PLP.300.A.A"
8824 "3csw.8.MPD.303.A.A"
8825 "3csw.8.MPD.304.A.AB"
8826 "3csy.14.NAG.351.I.I"
8827 "3csy.14.NAG.701.J.IJ"
8828 "3ct0.15.NAG.201.A.A"
8829 "3ct8.26.UNL.129.A.A"
8830 "3ctl.16.S6P.501.A.A"
8831 "3ctp.10.XLF.401.A.A"
8832 "3ctr.33.MGP.1.A.A"
8833 "3ctt.14.3CU.1001.A.A"
8834 "3ctt.14.NAG.2001.A.A"
8835 "3cty.53.FAD.1001.B.AB"
8836 "3ctz.19.P6G.628.A.A"
8837 "3cu0.11.GAL.1.A.A"
8838 "3cu0.25.UDP.501.A.A"
8839 "3cu0.25.UDP.503.A.B"
8840 "3cu2.8.MRD.239.A.A"
8841 "3cu3.8.EDO.174.A.A"
8842 "3cu4.43.HEM.199.A.A"
8843 "3cu9.18.GOL.450.A.A"
8844 "3cue.17.PLM.194.E.E"
8845 "3cup.15.EPE.302.A.AB"
8846 "3cv2.31.COA.1001.B.B"
8847 "3cv8.43.HEM.413.A.A"
8848 "3cvu.53.FAD.521.A.A"
8849 "3cw9.23.AMP.997.A.A"
8850 "3cw9.58.01A.990.A.A"
8851 "3cwb.50.PEE.3005.W.NPRW"
8852 "3cwf.15.EPE.201.A.A"
8853 "3cwq.27.ADP.301.A.A"
8854 "3cws.22.2FI.8.E.B"
8855 "3cx5.37.SMA.4025.N.EN"
8856 "3cx5.40.9PE.4111.N.CN"
8857 "3cx5.43.HEM.4021.N.N"
8858 "3cx5.47.8PE.4110.N.NR"
8859 "3cx5.55.CN3.4131.N.NORS"
8860 "3cx9.11.MYR.1004.A.A"
8861 "3cx9.30.LPX.2001.A.A"
8862 "3cxh.34.UMQ.4121.L.LPT"
8863 "3cxh.38.7PH.4014.D.CDE"
8864 "3cxh.40.6PH.4013.E.ACE"
8865 "3cxh.40.6PH.4113.L.LNP"
8866 "3cxh.43.HEM.4003.D.D"
8867 "3cxm.8.URA.402.A.A"
8868 "3cxm.9.URB.401.A.A"
8869 "3cy0.43.HEM.462.A.A"
8870 "3cyl.31.VIT.310.B.AB"
8871 "3cyq.20.AMU.2.K.K"
8872 "3cys.10.DAL.201.B.AB"
8873 "3cys.13.ABA.206.B.AB"
8874 "3cyz.13.9OD.122.B.B"
8875 "3cz6.12.MES.3440.B.B"
8876 "3cz6.12.MES.3441.B.AB"
8877 "3cz6.8.MPD.4002.B.B"
8878 "3cz9.22.P4C.500.A.A"
8879 "3cze.8.TRS.6646.A.A"
8880 "3czq.12.GOL.303.A.A"
8881 "3czu.14.NAG.500.B.B"
8882 "3czv.13.AZM.263.A.A"
8883 "3d01.12.PG5.167.J.BDJ"
8884 "3d02.12.GOL.4.A.A"
8885 "3d0i.15.NDG.619.B.B"
8886 "3d0z.20.GSH.215.A.A"
8887 "3d1c.11.UNL.501.A.A"
8888 "3d1c.53.FAD.500.A.A"
8889 "3d1g.24.322.501.A.A"
8890 "3d1r.20.FBP.3499.A.A"
8891 "3d23.49.3IH.1145.A.A"
8892 "3d2u.11.FUC.814.A.A"
8893 "3d2u.12.BMA.813.A.F"
8894 "3d2u.15.NAG.810.A.A"
8895 "3d2u.15.NAG.871.A.AC"
8896 "3d2y.18.AH0.1.B.AB"
8897 "3d2y.9.FGA.3.B.AB"
8898 "3d2z.9.FGA.2.B.AB"
8899 "3d36.27.ADP.500.A.A"
8900 "3d36.8.MPD.701.C.AC"
8901 "3d38.10.HTO.705.H.H"
8902 "3d38.16.LDA.701.H.HM"
8903 "3d3b.13.NHE.140.A.AJ"
8904 "3d3b.13.NHE.84.J.J"
8905 "3d3d.14.NAG.2404.B.B"
8906 "3d3f.48.NDP.1.A.A"
8907 "3d3s.8.DAB.167.D.CD"
8908 "3d3s.8.DAB.168.D.AB"
8909 "3d3w.48.NAP.245.A.A"
8910 "3d3z.14.NAG.248.A.A"
8911 "3d3z.16.D3Z.252.A.A"
8912 "3d45.24.7MG.651.A.A"
8913 "3d45.28.GDP.652.A.A"
8914 "3d47.9.MLT.502.A.A"
8915 "3d4a.24.3GP.99.B.B"
8916 "3d4o.10.TAR.295.A.A"
8917 "3d4t.8.BME.502.A.A"
8918 "3d5j.20.GSH.201.A.A"
8919 "3d68.12.ARG.650.A.A"
8920 "3d68.14.NAG.604.A.A"
8921 "3d6f.10.PHQ.1.C.BC"
8922 "3d6h.10.PHQ.1.C.BC"
8923 "3d6m.10.PHQ.1.C.BC"
8924 "3d6n.13.FLC.292.B.B"
8925 "3d6n.13.FLC.424.A.A"
8926 "3d6z.33.RHQ.300.A.A"
8927 "3d7i.13.PG4.105.C.C"
8928 "3d7t.35.STU.6335.A.A"
8929 "3d7w.14.NAG.500.A.A"
8930 "3d7w.14.NAG.602.B.B"
8931 "3d7w.14.NAG.603.B.AB"
8932 "3d7w.16.ZEA.701.B.AB"
8933 "3d7w.16.ZEZ.702.B.AB"
8934 "3d82.9.UNL.501.A.A"
8935 "3d8b.27.ADP.900.A.AB"
8936 "3d8n.60.UP3.944.A.A"
8937 "3d8x.24.NAP.481.A.A"
8938 "3d8x.53.FAD.1001.A.AB"
8939 "3d9s.38.PS6.266.D.ABCD"
8940 "3da1.53.FAD.609.A.A"
8941 "3dah.23.AMP.402.B.BC"
8942 "3dak.31.ANP.1.A.A"
8943 "3dam.43.HEM.600.A.A"
8944 "3dao.13.CIT.265.B.B"
8945 "3dap.14.DA3.950.B.B"
8946 "3dap.48.NDP.901.B.B"
8947 "3das.10.ARA.348.A.A"
8948 "3das.24.PQQ.4331.A.A"
8949 "3day.31.APC.606.A.A"
8950 "3day.8.TRS.607.A.A"
8951 "3db7.8.EDO.5.A.A"
8952 "3dba.23.35G.1.A.A"
8953 "3dbg.43.HEM.500.A.A"
8954 "3dbj.43.CYC.202.B.B"
8955 "3dbk.37.RDF.2001.A.A"
8956 "3dbn.13.CS2.388.A.A"
8957 "3dbx.14.NAG.511.A.AB"
8958 "3dbx.14.NAG.521.A.A"
8959 "3dbx.18.PLM.522.A.A"
8960 "3dcj.33.THH.401.A.AB"
8961 "3dck.16.NLK.3.I.ABI"
8962 "3dcm.27.SAM.5452.X.X"
8963 "3dcq.31.2G0.201.B.AB"
8964 "3dcr.17.NLH.3.I.ABI"
8965 "3dcx.8.MPD.1.A.AE"
8966 "3dcx.8.MPD.5.A.A"
8967 "3ddd.48.COA.300.A.A"
8968 "3dde.10.PGE.241.B.B"
8969 "3ddj.23.AMP.278.A.A"
8970 "3ddl.12.UNL.1406.A.A"
8971 "3ddl.20.RET.1301.A.A"
8972 "3ddl.70.SXN.1401.A.A"
8973 "3ddl.9.UNL.1404.A.AB"
8974 "3ddn.10.TLA.531.B.B"
8975 "3ddn.11.HPV.600.B.AB"
8976 "3ddr.43.HEM.200.C.AC"
8977 "3ddy.27.RBF.187.A.A"
8978 "3dea.16.HZH.401.A.A"
8979 "3dei.27.RXB.300.C.AC"
8980 "3dem.14.NAG.1001.A.A"
8981 "3des.12.PHE.412.A.A"
8982 "3deu.10.SAL.301.A.A"
8983 "3dfk.12.DKA.400.A.A"
8984 "3dg7.10.MUC.1001.A.A"
8985 "3dg8.20.UMP.611.C.CD"
8986 "3dga.18.RJ1.609.A.A"
8987 "3dga.48.NDP.610.A.A"
8988 "3dgc.10.FUC.231.R.MR"
8989 "3dgc.11.MAN.230.R.M"
8990 "3dgc.14.NAG.228.R.M"
8991 "3dge.13.CIT.3.N.A"
8992 "3dge.27.ADP.500.A.A"
8993 "3dgh.53.FAD.500.A.AB"
8994 "3dgz.39.NA7.501.A.A"
8995 "3dgz.53.FAD.500.A.A"
8996 "3dh0.27.SAM.300.B.B"
8997 "3dh4.12.GAL.701.A.A"
8998 "3dhb.15.C6L.253.A.A"
8999 "3dhh.14.BTB.509.A.AE"
9000 "3dhh.8.1PE.505.A.A"
9001 "3dhh.8.BML.503.A.AC"
9002 "3dhh.8.BML.507.A.A"
9003 "3di2.16.1PE.340.A.A"
9004 "3dje.16.FSA.501.A.A"
9005 "3dje.53.FAD.500.A.A"
9006 "3dkl.22.PRP.504.B.AB"
9007 "3dkl.9.UNU.505.B.AB"
9008 "3dkp.27.ADP.402.A.A"
9009 "3dkv.57.AP5.220.A.A"
9010 "3dl9.30.V2H.602.A.A"
9011 "3dl9.86.HEM.601.A.A"
9012 "3dlc.27.SAM.220.A.A"
9013 "3dlh.10.PGE.688.A.A"
9014 "3dls.27.ADP.2.B.B"
9015 "3dm0.11.GLC.671.A.A"
9016 "3dm5.28.GDP.501.A.AB"
9017 "3dm8.12.CE9.144.A.A"
9018 "3dme.10.TLA.998.A.AB"
9019 "3dme.10.TLA.999.A.A"
9020 "3dme.53.FAD.500.A.AB"
9021 "3dmf.27.SAM.388.A.A"
9022 "3dmi.43.HEM.146.A.A"
9023 "3dmk.14.NAG.782.A.A"
9024 "3dmo.8.MRD.132.A.ACD"
9025 "3doe.32.GTP.201.A.A"
9026 "3doi.8.DEP.401.A.A"
9027 "3doo.12.SKM.300.A.A"
9028 "3dop.48.NAP.944.A.A"
9029 "3dou.27.SAM.1.A.A"
9030 "3dp5.43.HEM.122.A.A"
9031 "3dp9.23.BIG.301.A.AC"
9032 "3dpj.12.MES.192.A.A"
9033 "3dpm.15.LAS.800.A.A"
9034 "3dr0.43.HEM.94.A.A"
9035 "3dr3.18.MLT.337.A.A"
9036 "3dr8.51.ACO.1423.A.A"
9037 "3dra.19.B3P.307.A.A"
9038 "3dra.29.GRG.1721.B.AB"
9039 "3drn.13.CIT.500.A.A"
9040 "3drw.23.AMP.1484.A.A"
9041 "3ds9.19.01W.197.B.AB"
9042 "3dsb.8.BET.2.B.AB"
9043 "3dt6.8.DEP.347.A.A"
9044 "3dtc.32.VIN.6331.A.A"
9045 "3dtt.48.NAP.300.A.A"
9046 "3du4.13.KAP.451.A.AB"
9047 "3du4.15.PLP.450.A.AB"
9048 "3dug.12.ARG.429.A.A"
9049 "3dus.16.KDO.107.A.AB"
9050 "3duw.26.SAH.224.A.A"
9051 "3dva.26.TPW.1370.A.AD"
9052 "3dw8.23.1ZN.5.G.CG"
9053 "3dw8.9.ACB.3.G.BCG"
9054 "3dw8.9.FGA.6.G.CG"
9055 "3dwb.14.5HD.816.A.A"
9056 "3dwb.37.RDF.817.A.A"
9057 "3dwg.15.PLP.401.A.A"
9058 "3dwk.16.LDA.1.D.ABD"
9059 "3dwl.31.ATP.428.A.A"
9060 "3dwo.21.C8E.453.X.X"
9061 "3dwq.11.GAL.128.A.A"
9062 "3dwq.14.NGA.129.A.A"
9063 "3dwq.16.1PE.132.A.AC"
9064 "3dwq.21.NGC.127.A.A"
9065 "3dwr.9.0PA.505.B.B"
9066 "3dx5.11.DHB.289.A.A"
9067 "3dx5.16.TRS.290.A.A"
9068 "3dxo.10.PGE.121.A.A"
9069 "3dxv.15.PLP.450.A.AB"
9070 "3dxz.26.SAH.1.A.A"
9071 "3dy5.43.HEM.1100.A.A"
9072 "3dyd.15.PLP.500.A.AB"
9073 "3dye.12.LNR.600.A.A"
9074 "3dyf.14.IPR.6001.A.A"
9075 "3dyf.18.NI9.3001.A.A"
9076 "3dyf.8.MPD.7001.A.AB"
9077 "3dz3.28.SMM.368.A.AB"
9078 "3dz8.28.GDP.201.A.A"
9079 "3dzd.27.ADP.370.A.A"
9080 "3dzm.21.C8E.209.A.A"
9081 "3dzv.27.ADP.500.A.A"
9082 "3dzw.11.MAN.112.A.A"
9083 "3dzy.25.BRL.478.D.D"
9084 "3dzz.13.PG4.393.B.B"
9085 "3e00.22.REA.7223.A.A"
9086 "3e08.15.TRP.402.A.AB"
9087 "3e08.15.TRP.403.A.AC"
9088 "3e08.43.HEM.401.A.AB"
9089 "3e0d.30.DTP.1222.A.A"
9090 "3e0g.14.NAG.493.A.A"
9091 "3e0p.57.B3C.1.B.B"
9092 "3e0x.8.OXE.243.A.A"
9093 "3e0z.13.PG4.109.C.CD"
9094 "3e10.15.EPE.502.A.AB"
9095 "3e10.31.FMN.501.A.AB"
9096 "3e18.44.NAD.360.A.A"
9097 "3e1g.8.DEP.245.A.A"
9098 "3e1n.43.HEM.200.A.AB"
9099 "3e1t.53.FAD.600.A.A"
9100 "3e1y.31.ATP.1526.A.AB"
9101 "3e23.27.SAM.221.A.A"
9102 "3e2m.42.E2M.1.A.AB"
9103 "3e2y.10.GLN.457.B.AB"
9104 "3e2y.16.PMP.456.B.AB"
9105 "3e39.31.FMN.200.A.AB"
9106 "3e3c.17.HHG.150.A.A"
9107 "3e3u.26.NVC.203.A.A"
9108 "3e3z.8.TRS.177.A.A"
9109 "3e4a.39.QIX.2001.A.A"
9110 "3e4o.8.SIN.701.A.B"
9111 "3e4o.8.SIN.801.A.A"
9112 "3e4v.31.FMN.300.A.AB"
9113 "3e4w.43.HEM.502.B.B"
9114 "3e4w.8.HEZ.1120.B.AB"
9115 "3e4w.8.HEZ.1150.B.B"
9116 "3e59.10.PGE.991.B.B"
9117 "3e5d.9.UNL.200.A.A"
9118 "3e5h.32.GNP.201.A.A"
9119 "3e5p.28.2PE.401.C.AC"
9120 "3e5x.12.3C4.502.C.CD"
9121 "3e6j.36.DR2.300.A.A"
9122 "3e6q.10.IMD.339.L.L"
9123 "3e70.28.GDP.1001.C.C"
9124 "3e73.20.GSH.502.A.A"
9125 "3e77.15.PLP.400.A.AB"
9126 "3e78.26.TPP.551.A.A"
9127 "3e7a.23.1ZN.3.C.AC"
9128 "3e7a.9.ACB.1.C.AC"
9129 "3e7a.9.FGA.4.C.AC"
9130 "3e7e.31.ATP.1501.A.A"
9131 "3e7f.17.6PG.843.A.A"
9132 "3e7w.23.AMP.513.A.A"
9133 "3e80.11.RAM.773.A.A"
9134 "3e80.26.HS2.777.A.A"
9135 "3e80.9.MAN.774.A.A"
9136 "3e8m.10.EDO.172.D.BD"
9137 "3e8m.24.PGE.169.D.BCD"
9138 "3e8s.26.SAH.300.A.A"
9139 "3e8t.53.UQ8.221.A.A"
9140 "3e8x.48.NAP.500.A.A"
9141 "3e90.41.NKK.195.B.ABD"
9142 "3e9f.12.MES.122.A.A"
9143 "3e9i.16.1PE.1202.C.CD"
9144 "3e9i.33.XAH.1201.C.C"
9145 "3e9k.14.3XH.467.A.A"
9146 "3e9k.15.PLP.466.A.A"
9147 "3e9s.23.TTT.317.A.A"
9148 "3ea0.31.ATP.243.A.AB"
9149 "3ea2.12.INS.801.A.A"
9150 "3eao.32.NAP.601.A.A"
9151 "3eao.53.FAD.600.A.AB"
9152 "3eb0.27.DRK.384.A.A"
9153 "3eb2.10.PGE.888.A.AC"
9154 "3ebl.24.GA4.401.A.A"
9155 "3ebl.8.MPD.501.A.AB"
9156 "3ebw.22.PE4.5747.A.A"
9157 "3ec1.28.GDP.900.A.A"
9158 "3ec2.27.ADP.222.A.A"
9159 "3ec5.13.PG4.1.A.A"
9160 "3ec6.53.FAD.139.A.A"
9161 "3ec7.15.EPE.401.A.A"
9162 "3ec7.44.NAD.400.A.A"
9163 "3ecf.9.UNL.200.A.A"
9164 "3ecn.16.IBM.3.A.A"
9165 "3ed0.20.EMO.163.A.AB"
9166 "3edh.8.DMS.214.A.A"
9167 "3edj.77.BCD.700.A.A"
9168 "3edl.31.ANP.500.D.D"
9169 "3edn.8.SIN.308.A.AB"
9170 "3edo.31.FMN.200.A.AB"
9171 "3edr.8.ASJ.706.E.ABE"
9172 "3edr.8.ASJ.806.F.CDF"
9173 "3edy.14.NAG.565.A.A"
9174 "3eea.18.PG6.163.A.A"
9175 "3eeh.12.PG5.126.A.A"
9176 "3eei.20.MTM.234.A.AB"
9177 "3eeo.8.PDI.427.D.A"
9178 "3eev.8.MPD.210.A.AB"
9179 "3eey.27.SAM.300.A.A"
9180 "3ef2.11.FUC.294.A.A"
9181 "3ef2.11.GAL.298.A.A"
9182 "3ef2.11.GLA.302.A.A"
9183 "3ef8.13.PG4.153.B.B"
9184 "3efs.16.BTN.2001.A.A"
9185 "3efs.31.ATP.1001.A.AB"
9186 "3efv.44.NAD.463.A.A"
9187 "3egh.23.1ZN.3.E.AE"
9188 "3egh.9.ACB.1.E.AE"
9189 "3egh.9.FGA.4.E.AE"
9190 "3egi.27.ADP.4.B.B"
9191 "3egl.15.PLM.275.C.C"
9192 "3egq.25.PE8.170.A.AB"
9193 "3egv.11.4MM.1.B.AB"
9194 "3egv.26.SAH.256.A.A"
9195 "3ehe.44.NAD.900.A.A"
9196 "3ehf.31.ACP.500.A.A"
9197 "3ehg.31.ATP.1.A.A"
9198 "3ehh.27.ADP.2500.A.A"
9199 "3ehn.26.NLC.700.B.B"
9200 "3ehw.28.DUP.777.A.ABC"
9201 "3ei2.11.3DR.9.G.B"
9202 "3eia.25.PL6.434.A.AB"
9203 "3ej6.14.NAG.5002.A.A"
9204 "3ej6.43.HEM.4000.A.AD"
9205 "3eja.14.NAG.601.A.A"
9206 "3ejd.43.HEM.405.B.B"
9207 "3eje.15.HTG.100.A.A"
9208 "3eje.38.ZMO.99.A.AB"
9209 "3ejh.14.NAG.1.A.A"
9210 "3ejk.13.CIT.176.A.A"
9211 "3ejs.24.HN5.1049.A.A"
9212 "3ejs.8.MRD.1048.A.A"
9213 "3ejv.10.PGE.205.A.A"
9214 "3ejv.8.EDO.203.A.A"
9215 "3ejv.9.UNL.200.A.A"
9216 "3ejx.14.ZDP.500.A.A"
9217 "3ek1.12.MES.485.A.A"
9218 "3ek3.16.MPD.203.A.A"
9219 "3ek3.31.FMN.200.A.A"
9220 "3ek3.8.UNL.201.A.A"
9221 "3ek5.32.GTP.2001.E.BC"
9222 "3ek5.32.GTP.2002.E.CF"
9223 "3ek5.32.GTP.2003.E.BF"
9224 "3ek5.32.GTP.2004.E.AE"
9225 "3ek5.32.GTP.2005.E.AD"
9226 "3ek5.32.GTP.2006.E.DE"
9227 "3ekg.10.TLA.502.B.B"
9228 "3ela.34.0Z6.407.H.H"
9229 "3elb.21.C5P.400.A.A"
9230 "3ele.16.PLP.500.A.AB"
9231 "3elg.13.CIT.1.B.AB"
9232 "3ell.43.HEM.200.A.A"
9233 "3eln.9.2CO.580.A.A"
9234 "3elw.27.SAM.4633.A.A"
9235 "3elw.51.GP3.4634.A.A"
9236 "3elz.29.CHD.151.A.A"
9237 "3emj.13.PG4.173.E.E"
9238 "3eml.20.STE.403.A.A"
9239 "3eml.25.ZMA.401.A.A"
9240 "3emm.43.HEM.200.A.A"
9241 "3emn.22.MC3.500.X.X"
9242 "3emy.11.STA.330.B.AB"
9243 "3emz.24.HXH.1000.A.A"
9244 "3en8.26.PG4.131.A.A"
9245 "3en8.8.ACT.129.A.A"
9246 "3eng.23.CBI.214.A.A"
9247 "3enk.36.GUD.342.A.A"
9248 "3enk.44.NAD.341.A.A"
9249 "3enw.14.5RP.702.A.A"
9250 "3eo4.12.MES.7.D.D"
9251 "3eo6.8.TRS.107.B.B"
9252 "3eo7.31.FMN.700.A.A"
9253 "3eo8.31.FMN.500.A.AB"
9254 "3eof.31.FMN.300.A.AB"
9255 "3epa.8.TRS.368.B.AB"
9256 "3epf.11.MYR.1.4.4"
9257 "3epk.9.PPV.423.B.B"
9258 "3epo.14.MP5.1002.B.B"
9259 "3epp.27.SFG.401.A.A"
9260 "3epx.20.IMQ.1002.A.A"
9261 "3epy.17.PLM.101.B.AB"
9262 "3epz.12.BGC.702.A.A"
9263 "3eq1.30.DPM.401.B.B"
9264 "3eqo.12.LGC.757.A.A"
9265 "3eqo.14.NAG.753.A.A"
9266 "3eqx.10.PGE.373.A.A"
9267 "3er5.11.STA.6.I.EI"
9268 "3erc.20.U.602.D.D"
9269 "3erc.30.3AT.800.D.D"
9270 "3err.23.AMP.1507.A.A"
9271 "3erz.8.MPD.537.G.GL"
9272 "3es6.11.MAN.327.A.A"
9273 "3es6.14.NAG.321.A.A"
9274 "3es6.14.NDG.328.A.AB"
9275 "3es6.19.P6G.701.A.A"
9276 "3es7.9.LMR.392.A.A"
9277 "3esd.22.SXC.215.A.A"
9278 "3esl.13.NHE.510.B.B"
9279 "3esy.31.FMN.170.A.A"
9280 "3etc.10.PGE.991.A.A"
9281 "3etc.15.EPE.996.A.A"
9282 "3etc.15.EPE.997.A.AB"
9283 "3etc.16.1PE.994.A.A"
9284 "3eth.31.ATP.400.A.A"
9285 "3etn.36.CMK.500.A.ABC"
9286 "3ett.10.NPO.572.A.A"
9287 "3eu9.10.HIS.322.A.A"
9288 "3eua.13.FLC.329.C.CD"
9289 "3euk.31.AGS.2003.F.FH"
9290 "3eun.8.SF4.102.A.A"
9291 "3eut.22.DCR.1.A.A"
9292 "3evd.26.SAH.903.A.A"
9293 "3evd.32.GTP.901.A.A"
9294 "3evg.26.SAH.901.A.A"
9295 "3evl.11.MAW.401.A.A"
9296 "3evl.11.MAW.411.B.B"
9297 "3evl.12.BEM.403.A.A"
9298 "3evl.12.BEM.413.B.B"
9299 "3evl.12.LGU.402.A.A"
9300 "3evl.12.LGU.412.B.B"
9301 "3ew2.16.BTN.700.D.D"
9302 "3ew4.11.MAW.401.A.A"
9303 "3ew4.11.MAW.411.B.B"
9304 "3ew4.12.BEM.403.A.A"
9305 "3ew4.12.BEM.413.B.B"
9306 "3ewf.13.MCM.6.I.AB"
9307 "3ewk.53.FAD.326.A.A"
9308 "3ewp.36.APR.175.A.A"
9309 "3ewr.36.APR.169.A.A"
9310 "3ex7.27.ADP.414.C.C"
9311 "3ex8.23.AIF.381.C.C"
9312 "3exb.13.EXB.293.B.AB"
9313 "3exh.26.TPP.1502.A.AD"
9314 "3exm.28.GP2.401.A.A"
9315 "3exn.29.ACO.1001.A.A"
9316 "3exs.14.5RP.501.A.AC"
9317 "3ey9.26.TDP.611.A.AB"
9318 "3ey9.53.FAD.612.A.AB"
9319 "3eyw.23.NAD.2401.A.A"
9320 "3eyw.31.FMN.2400.A.A"
9321 "3ez0.10.TLA.225.B.AB"
9322 "3ez0.22.UNL.500.B.B"
9323 "3ez4.8.TRS.262.E.EJ"
9324 "3ez6.27.ADP.502.B.B"
9325 "3ezl.13.P4C.249.A.A"
9326 "3ezn.10.PG4.251.B.B"
9327 "3ezu.8.UNL.342.A.A"
9328 "3ezx.90.HCB.1.A.A"
9329 "3ezy.8.MPD.343.C.CD"
9330 "3ezy.8.MPD.344.C.C"
9331 "3f07.21.AGE.501.B.B"
9332 "3f0a.51.ACO.162.A.A"
9333 "3f0h.8.GOL.360.A.A"
9334 "3f10.20.8HG.293.A.A"
9335 "3f14.10.PGE.113.A.A"
9336 "3f14.16.TRS.112.A.A"
9337 "3f1j.21.C5P.300.A.A"
9338 "3f1o.10.EDO.351.A.A"
9339 "3f1o.20.2XY.1.A.A"
9340 "3f1s.13.FLC.425.A.A"
9341 "3f1s.14.NAG.1.B.B"
9342 "3f2b.31.DGT.1456.A.A"
9343 "3f2e.13.CIT.200.A.A"
9344 "3f2l.8.NO3.195.A.A"
9345 "3f2r.30.HC6.603.A.A"
9346 "3f2v.31.FMN.201.A.A"
9347 "3f3m.31.PPS.300.A.A"
9348 "3f3r.20.GSH.104.A.A"
9349 "3f3s.44.NAD.601.A.A"
9350 "3f3z.27.DRK.1.A.A"
9351 "3f43.32.1PE.117.A.A"
9352 "3f4b.17.TCL.400.A.A"
9353 "3f4b.44.NAD.450.A.A"
9354 "3f4f.20.UMP.200.A.AB"
9355 "3f4t.10.PGE.227.A.A"
9356 "3f4t.16.1PE.228.A.A"
9357 "3f51.8.MPD.601.B.BC"
9358 "3f55.13.FLC.343.A.A"
9359 "3f5e.11.2FG.402.A.A"
9360 "3f5e.21.SIA.401.A.A"
9361 "3f5f.11.GLC.671.A.A"
9362 "3f5f.27.A3P.673.A.A"
9363 "3f5m.31.ATP.1001.A.A"
9364 "3f5o.15.P6G.1001.B.AB"
9365 "3f5o.48.COA.150.B.ABD"
9366 "3f5v.10.P6G.224.B.B"
9367 "3f64.24.LEC.178.A.A"
9368 "3f65.8.MPD.225.A.A"
9369 "3f6g.9.ILE.1.A.AB"
9370 "3f6k.10.PGE.951.A.A"
9371 "3f6k.14.NAG.901.A.A"
9372 "3f6r.31.FMN.151.C.C"
9373 "3f6u.30.0G6.1.H.H"
9374 "3f6w.14.BTB.81.A.ACD"
9375 "3f70.10.MLZ.20.A.A"
9376 "3f7c.13.CIT.200.A.A"
9377 "3f7d.52.P42.1.A.A"
9378 "3f7l.8.ACY.205.A.A"
9379 "3f7o.8.HMB.285.A.AX"
9380 "3f7q.16.1PE.703.A.AB"
9381 "3f7x.15.UNL.133.A.A"
9382 "3f81.14.STT.1.A.A"
9383 "3f8c.34.HT1.127.A.A"
9384 "3f8d.53.FAD.2002.B.B"
9385 "3f8h.8.MPD.133.A.A"
9386 "3f8h.8.MRD.134.A.A"
9387 "3f8k.48.COA.301.A.A"
9388 "3f8u.14.NAG.1233.B.AB"
9389 "3f92.13.PG4.201.A.A"
9390 "3f97.18.GD7.473.A.A"
9391 "3f9t.16.PLP.500.A.AB"
9392 "3f9t.8.MPD.397.A.AB"
9393 "3fa3.12.OAF.501.A.A"
9394 "3fax.11.GLC.3.A.A"
9395 "3fax.12.BGC.1.A.A"
9396 "3fay.8.TRS.1.A.A"
9397 "3fb1.14.R1P.302.B.BC"
9398 "3fbr.31.ACP.500.A.A"
9399 "3fbs.53.FAD.298.A.A"
9400 "3fbu.48.COA.169.A.AB"
9401 "3fbx.10.PGE.22.A.A"
9402 "3fbx.13.PG4.23.A.A"
9403 "3fbx.14.NAG.11.A.A"
9404 "3fby.14.NAG.901.A.A"
9405 "3fbz.20.BOG.142.B.ABCD"
9406 "3fbz.20.BOG.143.B.ABD"
9407 "3fcc.31.ATP.711.A.A"
9408 "3fck.25.FCK.1.B.B"
9409 "3fcs.14.NAG.3249.C.C"
9410 "3fd3.13.PG4.321.A.A"
9411 "3fd3.22.P33.320.A.A"
9412 "3fd5.27.AP2.393.A.AB"
9413 "3fd7.12.GOL.108.A.A"
9414 "3fdd.15.PLP.534.A.A"
9415 "3fdh.13.PG4.1.A.A"
9416 "3fdj.13.PG4.278.A.A"
9417 "3fdj.19.P6G.276.A.A"
9418 "3fdm.8.XCP.5.D.ACD"
9419 "3fdm.8.XCP.7.D.AD"
9420 "3fdm.8.XPC.1.D.CD"
9421 "3fdm.9.B3L.9.D.AD"
9422 "3fe2.27.ADP.308.A.A"
9423 "3fea.8.MPD.1.A.A"
9424 "3fes.13.PG4.144.C.C"
9425 "3fes.15.EPE.143.C.CD"
9426 "3ff0.9.UNL.164.A.AB"
9427 "3ff5.21.DPW.1.A.AB"
9428 "3ff6.36.RCP.2.B.AB"
9429 "3ffr.10.P33.370.A.A"
9430 "3ffu.32.GTP.4033.A.A"
9431 "3fg0.44.NAD.600.A.A"
9432 "3fg0.8.BME.500.A.A"
9433 "3fg2.53.FAD.449.P.P"
9434 "3fg3.12.GOL.2320.A.AB"
9435 "3fg3.8.ACY.2200.A.A"
9436 "3fg8.11.3PB.301.A.A"
9437 "3fga.23.1ZN.5.E.CE"
9438 "3fga.9.ACB.3.E.CE"
9439 "3fga.9.FGA.6.E.CE"
9440 "3fgc.31.FMN.3402.A.A"
9441 "3fgr.14.NAG.11.A.A"
9442 "3fh0.27.ADP.201.A.A"
9443 "3fh4.8.TRS.302.A.A"
9444 "3fhh.20.BOG.641.A.A"
9445 "3fhm.23.AMP.200.A.A"
9446 "3fhm.44.NAI.211.A.AD"
9447 "3fhq.11.BMA.622.A.A"
9448 "3fhq.11.MAN.624.A.A"
9449 "3fhq.14.NGT.625.A.A"
9450 "3fht.31.ANP.480.A.A"
9451 "3fhv.12.DAR.117.C.BC"
9452 "3fhv.12.DTY.109.C.AC"
9453 "3fhv.9.DGL.116.C.ABC"
9454 "3fi8.27.ADP.1.A.A"
9455 "3fi8.8.OPE.603.A.A"
9456 "3fic.11.PHA.77.Y.Z"
9457 "3fic.28.GDP.406.Z.Z"
9458 "3fic.58.MAU.408.Z.Z"
9459 "3fid.26.CXE.307.A.A"
9460 "3fih.28.GDP.1397.Z.Z"
9461 "3fii.8.00C.58.B.AB"
9462 "3fim.53.FAD.0.B.B"
9463 "3fiu.23.AMP.3001.A.A"
9464 "3fiu.9.POP.4001.A.A"
9465 "3fj4.10.MUC.383.A.A"
9466 "3fj5.10.PGE.1.A.AB"
9467 "3fj5.13.PG4.7.A.A"
9468 "3fj7.10.PEQ.301.A.A"
9469 "3fjw.11.BMA.391.A.A"
9470 "3fjw.11.MAN.392.A.A"
9471 "3fjw.11.MAN.401.A.AB"
9472 "3fjw.14.NAG.361.A.A"
9473 "3fjw.43.HEM.350.A.A"
9474 "3fkh.10.P33.138.F.F"
9475 "3fkq.16.2PE.357.A.A"
9476 "3fkq.31.ATP.500.A.A"
9477 "3fky.13.FLC.371.A.A"
9478 "3fl7.14.NAG.1005.A.A"
9479 "3flb.13.PG4.5798.A.A"
9480 "3flk.8.DTT.369.B.B"
9481 "3flt.8.OPE.400.A.A"
9482 "3flv.31.COA.102.A.A"
9483 "3fm5.12.GOL.2001.D.BD"
9484 "3fme.35.STU.1.A.A"
9485 "3fmi.13.KAP.430.A.AB"
9486 "3fmo.27.ADP.301.B.B"
9487 "3fmp.27.ADP.480.B.B"
9488 "3fmq.24.FUG.481.A.A"
9489 "3fmt.8.MPD.182.A.AF"
9490 "3fmt.8.MPD.183.A.AB"
9491 "3fmw.53.FAD.534.A.A"
9492 "3fmz.28.2T1.184.A.A"
9493 "3fna.23.AMP.401.B.AB"
9494 "3fnb.10.PGE.404.A.A"
9495 "3fnn.53.FAD.300.A.A"
9496 "3fnt.11.STA.4.I.AI"
9497 "3fnu.45.006.329.A.A"
9498 "3fo5.16.1PE.1.B.B"
9499 "3fo8.8.ACT.601.D.D"
9500 "3fp0.22.FP0.520.A.A"
9501 "3fp0.23.SWE.521.A.A"
9502 "3fp5.12.MES.108.A.A"
9503 "3fpc.8.EDO.360.D.D"
9504 "3fpj.27.SAM.301.A.A"
9505 "3fpk.53.FAD.301.A.A"
9506 "3fpt.14.NDG.119.C.C"
9507 "3fpz.38.AHZ.1100.A.A"
9508 "3fqj.28.GDP.1001.A.A"
9509 "3fqq.22.0BD.2.A.A"
9510 "3fr3.40.GDS.401.B.AB"
9511 "3fr8.48.NDP.601.A.A"
9512 "3frh.26.SAH.260.A.A"
9513 "3frk.50.TQP.374.A.AB"
9514 "3frl.10.211.1.A.A"
9515 "3frm.12.MES.253.F.F"
9516 "3fro.11.NHF.438.B.B"
9517 "3fro.8.TRS.7362.B.B"
9518 "3frq.51.ERY.195.A.A"
9519 "3fry.13.CIT.2324.A.A"
9520 "3fs2.10.PG4.280.A.A"
9521 "3fs8.51.ACO.300.A.A"
9522 "3fs8.9.TDR.301.A.A"
9523 "3fsd.10.UNL.134.A.A"
9524 "3fsl.15.PLR.500.A.AB"
9525 "3fsn.13.PG4.535.A.A"
9526 "3fsp.11.NRI.18.C.A"
9527 "3fsq.11.NRI.18.C.A"
9528 "3fsq.8.SF4.400.A.A"
9529 "3fsx.8.MPD.340.A.AB"
9530 "3ftf.26.SAH.501.A.A"
9531 "3ftq.32.GNP.372.A.AB"
9532 "3fu9.12.KIB.1001.A.A"
9533 "3fu9.14.NAG.720.A.A"
9534 "3fub.14.NAG.135.B.B"
9535 "3fun.26.798.710.A.A"
9536 "3fus.10.FUL.6.A.A"
9537 "3fus.14.NAG.29.A.A"
9538 "3fuu.19.ADN.0.A.A"
9539 "3fv3.11.STA.504.I.AI"
9540 "3fv5.24.1EU.2.A.A"
9541 "3fvb.42.HEM.162.A.AB"
9542 "3fvc.14.NAG.1.A.A"
9543 "3fve.8.DTT.290.A.A"
9544 "3fvo.20.8EP.2.B.B"
9545 "3fvo.8.GOL.968.B.AB"
9546 "3fvo.8.GOL.973.B.B"
9547 "3fvq.31.ATP.401.A.AB"
9548 "3fvu.13.IAC.423.A.AB"
9549 "3fw0.14.HH3.1.A.A"
9550 "3fw3.19.ETS.302.A.A"
9551 "3fwm.77.M0E.901.A.A"
9552 "3fwn.17.6PG.2001.B.AB"
9553 "3fwn.31.ATR.2000.B.B"
9554 "3fws.31.ANP.221.A.AB"
9555 "3fwy.27.ADP.501.A.A"
9556 "3fwz.23.AMP.601.A.A"
9557 "3fxb.10.4CS.401.A.A"
9558 "3fxi.11.PA1.1001.A.C"
9559 "3fxi.13.DAO.1007.A.C"
9560 "3fxi.13.GMH.1016.A.A"
9561 "3fxi.14.NAG.721.A.A"
9562 "3fxi.15.KDO.1012.A.A"
9563 "3fxi.15.MYR.1008.A.C"
9564 "3fxi.16.FTT.1003.A.BC"
9565 "3fxi.16.FTT.1004.A.C"
9566 "3fxi.16.FTT.1006.A.AC"
9567 "3fxl.13.FLC.394.A.A"
9568 "3fxr.12.ASC.3001.A.A"
9569 "3fy4.12.MES.920.A.A"
9570 "3fy4.53.FAD.900.A.A"
9571 "3fyb.14.PEG.107.A.AB"
9572 "3fys.18.PLM.501.A.A"
9573 "3fz0.14.BTB.401.A.A"
9574 "3fz5.20.GSH.201.A.A"
9575 "3fz8.15.PLR.500.A.AB"
9576 "3fzc.13.PG4.1.A.A"
9577 "3fzc.29.MXF.300.A.A"
9578 "3fzg.27.SAM.300.A.A"
9579 "3fzy.36.IHP.8001.B.B"
9580 "3g00.8.MPD.267.B.B"
9581 "3g04.14.NAG.3.C.C"
9582 "3g07.27.SAM.701.A.A"
9583 "3g0f.22.B49.9001.A.A"
9584 "3g0i.10.VPR.1.A.A"
9585 "3g0k.8.MPD.133.A.A"
9586 "3g0o.10.TLA.401.A.A"
9587 "3g0t.10.PE4.440.B.B"
9588 "3g16.9.UNL.156.A.A"
9589 "3g1o.23.RF1.237.A.A"
9590 "3g1p.9.MLT.500.A.AB"
9591 "3g1q.43.HEM.480.A.A"
9592 "3g20.13.NHE.200.A.A"
9593 "3g2f.27.ADP.900.A.A"
9594 "3g2o.27.SAM.600.B.B"
9595 "3g2s.8.HEZ.148.B.AB"
9596 "3g36.8.DTV.1.C.CD"
9597 "3g3n.21.TC8.3.A.A"
9598 "3g3u.9.POP.1000.A.A"
9599 "3g4f.25.FPF.802.B.B"
9600 "3g4g.28.D71.903.C.C"
9601 "3g5a.31.FMN.306.A.A"
9602 "3g5a.45.APC.305.A.A"
9603 "3g5c.14.NAG.2.A.A"
9604 "3g5c.14.NAG.3.A.AB"
9605 "3g5i.15.DNB.502.C.C"
9606 "3g5j.10.PGE.302.A.AB"
9607 "3g5k.27.BB2.1004.D.D"
9608 "3g5o.8.TRS.502.C.CD"
9609 "3g5s.20.GSH.445.A.A"
9610 "3g5s.53.FAD.444.A.A"
9611 "3g5t.13.T8N.309.A.A"
9612 "3g5t.26.SAH.308.A.A"
9613 "3g60.36.0JZ.6002.B.B"
9614 "3g68.13.CIT.401.A.A"
9615 "3g69.12.MES.5121.B.AB"
9616 "3g6m.14.CFF.427.A.A"
9617 "3g6o.86.BLA.900.A.A"
9618 "3g6v.11.3DR.840.T.A"
9619 "3g6w.14.HSX.306.B.B"
9620 "3g6w.9.POP.307.B.BD"
9621 "3g6x.11.3DR.840.T.A"
9622 "3g6y.11.3DR.840.T.A"
9623 "3g7a.14.GOL.37.A.A"
9624 "3g7a.14.GOL.38.A.AB"
9625 "3g7a.14.GOL.40.B.B"
9626 "3g7a.17.XCP.33.B.B"
9627 "3g7a.17.XPC.36.B.B"
9628 "3g7e.30.B46.1.A.A"
9629 "3g7i.20.GSH.220.B.B"
9630 "3g7m.12.GOL.2690.A.A"
9631 "3g7n.16.1PE.261.B.B"
9632 "3g7p.10.SO4.157.A.A"
9633 "3g7p.18.PG6.161.A.A"
9634 "3g7r.8.EDO.982.A.A"
9635 "3g82.32.GSP.395.C.C"
9636 "3g89.23.AMP.304.A.A"
9637 "3g89.27.SAM.303.A.A"
9638 "3g8f.10.PHQ.134.B.AB"
9639 "3g8m.30.PLP.418.A.A"
9640 "3g8w.13.NHE.167.A.A"
9641 "3g8w.13.NHE.168.A.AB"
9642 "3g9h.17.1PG.871.A.A"
9643 "3g9k.10.GLU.2.S.S"
9644 "3g9r.8.MPD.44.B.ABEF"
9645 "3ga4.26.PG4.178.A.A"
9646 "3ga8.10.PE4.77.A.A"
9647 "3gac.13.ENO.122.E.E"
9648 "3gag.31.FMN.500.A.AB"
9649 "3gaj.31.ATP.999.A.A"
9650 "3gaj.66.B12.800.A.A"
9651 "3gal.12.1GN.999.B.B"
9652 "3gan.86.SVR.158.A.A"
9653 "3gas.43.HEM.1290.A.AB"
9654 "3gay.20.P6T.329.B.AB"
9655 "3gbe.11.NOJ.8000.A.A"
9656 "3gbe.13.FLC.9000.A.A"
9657 "3gbg.18.PAM.5975.A.A"
9658 "3gbh.31.FMN.300.A.AB"
9659 "3gbh.8.UNL.213.A.AB"
9660 "3gbj.27.ADP.2001.A.A"
9661 "3gby.15.EPE.127.A.A"
9662 "3gc0.23.AMP.309.A.A"
9663 "3gc2.15.EPE.402.A.A"
9664 "3gc2.8.SIN.400.A.A"
9665 "3gcd.36.IHP.214.A.A"
9666 "3gcd.42.AZ0.213.A.A"
9667 "3gcm.13.FLC.552.B.B"
9668 "3gcz.27.SAM.4633.A.A"
9669 "3gd7.39.B44.3.C.CD"
9670 "3gd8.20.BOG.473.A.A"
9671 "3gd9.11.BGC.2.A.A"
9672 "3gd9.12.GLC.1.A.A"
9673 "3gdb.10.PGE.954.A.A"
9674 "3gdh.26.SAH.854.A.A"
9675 "3gdh.33.MGP.1.A.A"
9676 "3gdl.21.UP6.301.A.AB"
9677 "3gdn.10.MXN.534.B.B"
9678 "3gdn.11.MAN.527.B.A"
9679 "3gdn.11.MAN.531.B.B"
9680 "3gdn.14.NAG.532.B.B"
9681 "3gdn.8.HBX.533.B.B"
9682 "3ge1.27.ADP.499.A.A"
9683 "3ge5.10.UNL.180.A.AB"
9684 "3ge5.31.FMN.300.A.AB"
9685 "3ge6.31.FMN.300.A.AB"
9686 "3gee.28.GDP.474.A.A"
9687 "3gee.34.FON.475.A.A"
9688 "3geg.44.NAD.248.A.A"
9689 "3geh.28.GDP.460.A.A"
9690 "3geh.34.FON.461.A.A"
9691 "3gf2.10.SAL.147.A.A"
9692 "3gfa.12.GOL.199.A.A"
9693 "3gfa.31.FMN.200.A.AB"
9694 "3gfn.16.SQO.400.A.A"
9695 "3gfz.31.FMN.504.A.A"
9696 "3gfz.46.C2E.501.A.A"
9697 "3gg2.37.UGA.1000.A.AB"
9698 "3gg2.37.UGA.6000.A.AD"
9699 "3gg7.8.MPD.256.A.A"
9700 "3gg7.8.MRD.257.A.A"
9701 "3ggc.19.H26.218.A.A"
9702 "3ggd.26.SAH.248.A.A"
9703 "3ggd.9.UNL.245.A.A"
9704 "3ggf.29.GVD.305.A.A"
9705 "3ggg.12.TYR.6959.B.BD"
9706 "3ggg.44.NAD.4686.B.B"
9707 "3gh6.20.GSH.211.A.A"
9708 "3ghc.32.GHC.187.A.A"
9709 "3ghc.48.NDP.188.A.A"
9710 "3ghf.13.CIT.201.A.A"
9711 "3ghg.14.NAG.570.L.L"
9712 "3ghh.44.2NF.301.B.B"
9713 "3ghm.10.FUC.905.A.A"
9714 "3ghm.11.BGC.906.A.A"
9715 "3ghm.14.NAG.900.A.A"
9716 "3gia.10.D10.802.A.A"
9717 "3giq.14.G01.481.A.A"
9718 "3git.8.SF4.738.A.A"
9719 "3giu.13.PG4.215.A.A"
9720 "3giu.19.PG4.216.A.AB"
9721 "3gix.23.SUC.150.A.AB"
9722 "3giy.12.MES.890.A.A"
9723 "3giy.31.FMN.900.A.A"
9724 "3gjb.10.AKG.321.A.A"
9725 "3gjb.10.AKG.322.A.AB"
9726 "3gjr.17.DZE.1.A.AB"
9727 "3gjs.8.ASJ.10.F.CDF"
9728 "3gjs.8.ASJ.5.E.ABE"
9729 "3gju.16.PLP.460.A.A"
9730 "3gk0.13.DXP.258.C.CH"
9731 "3gk6.17.PE4.6061.A.A"
9732 "3gka.31.FMN.362.A.A"
9733 "3gki.14.NAG.3.A.A"
9734 "3gki.28.CLR.253.A.A"
9735 "3gkn.18.BIH.527.A.A"
9736 "3gkr.9.FGA.2.B.AB"
9737 "3gkz.11.B40.500.A.A"
9738 "3glb.10.CCU.2.B.B"
9739 "3glf.27.ADP.410.I.IJ"
9740 "3glm.53.COO.590.A.AC"
9741 "3gln.86.HEM.158.A.A"
9742 "3glq.19.RAB.602.A.A"
9743 "3glq.44.NAD.601.A.AB"
9744 "3glv.23.AMP.201.B.B"
9745 "3gm5.13.CIT.379.A.A"
9746 "3gmd.26.2M3.8.G.GH"
9747 "3gmv.11.TAM.1.X.X"
9748 "3gn2.19.AX8.270.A.AD"
9749 "3gn2.48.NAP.269.A.A"
9750 "3gn6.22.2PE.324.D.CD"
9751 "3gn9.9.MLT.1.A.A"
9752 "3gnd.14.5RP.984.A.A"
9753 "3gne.13.FLC.501.A.A"
9754 "3gni.13.CIT.342.A.AB"
9755 "3gnp.20.SOG.1001.A.A"
9756 "3gnq.44.NAD.901.B.AB"
9757 "3go4.26.SAH.277.A.A"
9758 "3go6.27.ADP.305.B.B"
9759 "3goc.14.YES.304.B.AB"
9760 "3gon.14.PMV.400.A.A"
9761 "3gon.31.ANP.500.A.A"
9762 "3gox.16.1PE.400.A.A"
9763 "3gp4.9.MED.513.B.AB"
9764 "3gp6.17.SDS.166.A.A"
9765 "3gp6.8.MPD.175.A.A"
9766 "3gp6.8.MRD.178.A.A"
9767 "3gpl.31.ANP.801.A.A"
9768 "3gpo.36.APR.161.A.A"
9769 "3gq8.13.NHE.693.A.A"
9770 "3gqc.28.DCP.101.A.A"
9771 "3gqk.31.ATP.1.A.A"
9772 "3gqo.36.APR.167.A.A"
9773 "3gr3.11.UNL.231.A.AB"
9774 "3gr3.31.FMN.230.A.AB"
9775 "3gr6.17.TCL.258.D.D"
9776 "3gr6.48.NAP.257.D.D"
9777 "3gr8.14.BTB.343.A.AB"
9778 "3gr8.14.BTB.344.A.A"
9779 "3gr8.31.FMN.341.A.A"
9780 "3grd.8.ACT.134.A.A"
9781 "3grw.14.NAG.1.A.A"
9782 "3grx.35.GSH.83.A.A"
9783 "3gry.27.SAM.300.A.A"
9784 "3gs6.27.NP6.341.A.A"
9785 "3gsg.17.GF1.366.A.A"
9786 "3gsi.32.THG.2887.A.A"
9787 "3gsi.53.FAD.902.A.A"
9788 "3gt3.16.BRV.317.A.A"
9789 "3gta.14.BTB.173.B.B"
9790 "3gts.13.D3M.601.A.A"
9791 "3gu3.26.SAH.401.A.A"
9792 "3gu5.31.ANP.297.A.A"
9793 "3gud.17.PEG.4.A.A"
9794 "3gue.36.UPG.484.A.A"
9795 "3guh.11.ASO.488.A.A"
9796 "3guh.11.PE3.491.A.A"
9797 "3guh.17.250.487.A.A"
9798 "3guh.27.ADP.486.A.A"
9799 "3guu.16.1PE.442.A.A"
9800 "3guz.10.PAF.178.A.A"
9801 "3gv1.9.BEZ.302.A.AC"
9802 "3gve.13.CIT.502.A.A"
9803 "3gvf.10.PGE.181.A.A"
9804 "3gvh.44.NAD.400.A.A"
9805 "3gvl.20.SIA.1.A.A"
9806 "3gvl.21.SLB.911.A.A"
9807 "3gvo.16.DTD.1060.A.A"
9808 "3gvy.43.HEM.162.A.AC"
9809 "3gw6.11.TAM.32.A.AB"
9810 "3gw6.11.TAM.35.A.AF"
9811 "3gwj.11.MAN.805.A.AD"
9812 "3gwj.11.MAN.806.A.A"
9813 "3gwj.11.MAN.810.A.DE"
9814 "3gwj.14.NAG.801.A.A"
9815 "3gwj.14.NAG.802.A.AE"
9816 "3gwl.53.FAD.335.B.B"
9817 "3gwn.53.FAD.335.B.B"
9818 "3gwr.13.PG4.146.A.A"
9819 "3gwr.9.UNL.200.A.A"
9820 "3gx0.40.GDS.301.A.A"
9821 "3gx9.26.TXD.600.A.A"
9822 "3gx9.31.FMN.400.A.A"
9823 "3gxa.9.MET.296.A.A"
9824 "3gxo.25.MQA.351.A.A"
9825 "3gxo.26.SAH.350.A.A"
9826 "3gxr.14.NAG.302.A.A"
9827 "3gxw.8.SIN.1004.C.C"
9828 "3gxy.11.MAN.505.A.AB"
9829 "3gxy.13.NHE.301.A.AB"
9830 "3gxy.17.OPM.503.A.A"
9831 "3gy9.10.SO4.204.A.A"
9832 "3gy9.58.COA.201.A.A"
9833 "3gyd.22.CMP.300.A.AB"
9834 "3gyh.11.PBO.200.Y.X"
9835 "3gyu.30.DL7.200.A.A"
9836 "3gyx.53.FAD.1000.A.A"
9837 "3gyx.8.SF4.1000.B.AB"
9838 "3gyx.8.SF4.2000.B.B"
9839 "3gz7.13.CIT.97.A.A"
9840 "3gz8.36.APR.302.A.AB"
9841 "3gza.9.UNL.461.B.B"
9842 "3gzb.8.MPD.155.A.A"
9843 "3gzb.8.MRD.156.A.A"
9844 "3gzd.15.PLR.500.A.AB"
9845 "3gzi.8.UNL.218.A.A"
9846 "3gzj.22.EVS.1000.A.A"
9847 "3gzn.31.B39.464.I.BI"
9848 "3gzr.12.GOL.6.A.A"
9849 "3gzr.9.UNL.200.A.AB"
9850 "3gzt.14.NAG.19.M.M"
9851 "3gzx.12.BNL.702.A.A"
9852 "3gzx.24.MES.704.B.AB"
9853 "3h01.8.HEZ.59.A.A"
9854 "3h0f.12.PG5.1.A.A"
9855 "3h0m.9.GLN.901.A.A"
9856 "3h0r.9.ASP.482.H.H"
9857 "3h18.10.PMS.311.A.A"
9858 "3h1j.19.UQ.2002.C.C"
9859 "3h1j.21.PEE.2008.C.AC"
9860 "3h1j.37.SMA.2001.C.CR"
9861 "3h1j.43.HEM.502.C.C"
9862 "3h1j.49.PEE.2007.C.CFG"
9863 "3h1j.50.CDL.3003.S.PQST"
9864 "3h1p.8.ASJ.5.C.AC"
9865 "3h1q.31.ATP.301.A.A"
9866 "3h1y.16.F6P.392.A.A"
9867 "3h20.9.DPO.327.A.A"
9868 "3h2b.26.SAH.301.A.A"
9869 "3h2b.9.PPV.302.A.A"
9870 "3h2k.20.BOG.399.A.A"
9871 "3h2q.10.SO4.155.B.B"
9872 "3h2s.48.NDP.301.A.A"
9873 "3h2y.27.DGI.369.A.A"
9874 "3h31.8.SF4.75.A.A"
9875 "3h32.14.NAG.470.B.BM"
9876 "3h32.20.SIA.479.B.B"
9877 "3h33.43.HEM.77.A.A"
9878 "3h34.43.HEM.74.A.A"
9879 "3h35.10.SRT.184.C.BC"
9880 "3h3a.29.CTP.501.A.A"
9881 "3h3h.9.UNL.122.A.A"
9882 "3h3j.44.NAD.500.A.A"
9883 "3h3l.8.TRS.1.C.C"
9884 "3h3t.30.16H.600.A.A"
9885 "3h3x.8.SF4.265.A.A"
9886 "3h3x.8.SF4.267.A.AQ"
9887 "3h41.10.DGL.502.A.A"
9888 "3h41.13.PG4.2.A.A"
9889 "3h4d.31.DGT.875.T.A"
9890 "3h4g.20.FID.2401.A.A"
9891 "3h4g.48.NAP.2350.A.A"
9892 "3h4i.36.U2F.547.A.A"
9893 "3h4l.31.ANP.397.A.AB"
9894 "3h4m.27.ADP.439.A.A"
9895 "3h4n.46.HEM.74.A.A"
9896 "3h4n.48.HEM.73.A.AB"
9897 "3h4q.22.P33.171.A.A"
9898 "3h4s.27.ADP.600.A.A"
9899 "3h4y.13.CIT.156.A.A"
9900 "3h4y.8.MRD.157.A.A"
9901 "3h51.13.PG4.179.B.B"
9902 "3h5c.11.BGC.401.B.B"
9903 "3h5c.14.NAG.403.B.B"
9904 "3h5d.12.MES.312.A.A"
9905 "3h5d.12.MES.313.D.BD"
9906 "3h5g.8.LEI.16.A.AC"
9907 "3h5n.31.ATP.502.A.AB"
9908 "3h5q.17.THM.434.A.A"
9909 "3h5v.14.NAG.402.B.B"
9910 "3h61.13.ENL.0.A.A"
9911 "3h65.36.I2C.359.A.A"
9912 "3h65.54.H4M.364.A.A"
9913 "3h65.8.DTV.363.A.A"
9914 "3h6g.10.TLA.399.B.B"
9915 "3h6l.27.SAM.1.A.A"
9916 "3h6z.23.SUC.1.A.A"
9917 "3h72.21.SIA.901.B.B"
9918 "3h78.10.BE2.351.B.B"
9919 "3h7c.10.211.390.X.X"
9920 "3h7h.8.BME.118.A.A"
9921 "3h7r.54.NAP.401.A.A"
9922 "3h7u.48.NAP.401.A.A"
9923 "3h86.57.AP5.193.A.A"
9924 "3h8c.53.NSZ.400.B.AB"
9925 "3h8d.8.DTT.1276.C.ACE"
9926 "3h8g.22.BES.505.A.A"
9927 "3h8h.13.2PE.501.A.A"
9928 "3h8i.53.FAD.1001.A.A"
9929 "3h8t.43.HEM.301.A.A"
9930 "3h8v.31.ATP.402.A.A"
9931 "3h92.10.PG6.93.A.A"
9932 "3h93.12.GOL.304.A.A"
9933 "3h95.17.FLC.1.A.A"
9934 "3h9a.12.PPY.246.A.A"
9935 "3h9b.12.NOT.602.A.A"
9936 "3h9b.13.CIT.604.A.A"
9937 "3h9m.10.PGE.438.A.A"
9938 "3h9m.8.DTU.437.A.A"
9939 "3h9p.13.PG4.301.B.B"
9940 "3h9u.10.ADN.439.A.A"
9941 "3h9u.44.NAD.438.A.AB"
9942 "3h9v.14.NAG.3.A.A"
9943 "3ha0.11.MAN.5.E.E"
9944 "3ha5.27.SFG.302.A.A"
9945 "3hat.9.RNG.303.T.HT"
9946 "3hax.10.PGE.401.A.A"
9947 "3hax.13.PG4.401.C.ACD"
9948 "3haz.44.NAD.2004.B.B"
9949 "3haz.53.FAD.2002.B.B"
9950 "3hb3.16.LDA.274.B.AB"
9951 "3hb3.16.LDA.276.B.B"
9952 "3hb3.35.LMT.278.B.B"
9953 "3hb3.35.LMT.280.B.BD"
9954 "3hb3.58.LMT.283.B.AB"
9955 "3hb5.30.E2B.700.X.X"
9956 "3hb5.48.NAP.360.X.X"
9957 "3hba.13.CIT.334.A.AB"
9958 "3hbf.23.MYC.901.A.A"
9959 "3hbf.25.UDP.900.A.A"
9960 "3hbn.25.UDP.301.A.A"
9961 "3hbz.14.PEG.18.A.A"
9962 "3hbz.18.P6G.368.A.A"
9963 "3hch.14.RSM.1000.B.B"
9964 "3hch.19.P6G.1008.B.B"
9965 "3hch.8.TRS.1002.B.B"
9966 "3hci.14.RSM.1001.A.A"
9967 "3hd6.20.BOG.501.A.A"
9968 "3hd7.13.GGG.1.A.AB"
9969 "3hd7.13.GGG.117.A.A"
9970 "3hdh.44.NAD.350.A.A"
9971 "3hdl.11.MAN.504.A.A"
9972 "3hdl.12.MES.319.A.A"
9973 "3hdl.14.NAG.900.A.A"
9974 "3hdl.43.HEM.305.A.A"
9975 "3hdm.24.MMG.500.A.A"
9976 "3hds.12.MES.108.D.AD"
9977 "3hdx.8.EDO.609.A.A"
9978 "3he2.10.PGE.300.A.A"
9979 "3hee.14.R5P.0.B.AB"
9980 "3hex.17.XCP.19.A.A"
9981 "3hex.22.B3L.16.A.A"
9982 "3hf0.17.XCP.21.A.A"
9983 "3hf0.22.BIL.26.A.A"
9984 "3hf3.31.FMN.1002.B.B"
9985 "3hf7.23.AMP.1.A.A"
9986 "3hf8.38.ML0.401.A.A"
9987 "3hft.8.MPD.264.A.A"
9988 "3hfw.27.ADP.358.A.A"
9989 "3hfx.11.152.603.A.A"
9990 "3hfz.13.MTY.351.A.A"
9991 "3hgm.31.ATP.148.A.AC"
9992 "3hgo.31.FMN.401.A.A"
9993 "3hgr.31.FMN.401.A.A"
9994 "3hgr.9.PHB.402.A.A"
9995 "3hh2.13.CIT.290.C.BC"
9996 "3hh2.13.CIT.291.C.ACD"
9997 "3hhe.14.5RP.501.A.A"
9998 "3hhi.27.074.348.A.A"
9999 "3hhi.8.TRS.1.A.A"
10000 "3hhl.28.2PE.148.A.AD"
10001 "3hhw.10.TAR.1.M.CM"
10002 "3hi0.8.MPD.508.A.AB"
10003 "3hig.14.NAG.1101.A.A"
10004 "3hig.21.BRN.901.A.AB"
10005 "3hiv.75.TXN.260.A.A"
10006 "3hj1.29.UTP.501.A.A"
10007 "3hj9.31.FMN.300.A.AB"
10008 "3hj9.8.MPD.224.A.A"
10009 "3hja.44.NAD.337.A.AB"
10010 "3hjb.13.PG4.562.A.A"
10011 "3hjn.25.TYD.401.A.A"
10012 "3hjn.27.ADP.301.A.A"
10013 "3hjv.14.CXS.320.B.B"
10014 "3hjv.28.CXS.321.B.AB"
10015 "3hk9.13.REL.428.A.A"
10016 "3hkl.14.NAG.3382.A.A"
10017 "3hko.62.ANP.329.A.A"
10018 "3hkv.10.3AB.1025.A.A"
10019 "3hl0.15.EPE.402.B.B"
10020 "3hl2.11.SEP.2002.B.B"
10021 "3hl4.31.CDC.237.A.A"
10022 "3hlc.13.PG4.415.A.A"
10023 "3hm8.12.GLC.1001.A.A"
10024 "3hm8.16.BG6.1002.A.A"
10025 "3hmc.12.MES.400.A.A"
10026 "3hmq.44.NAD.300.A.A"
10027 "3hmz.31.FMN.500.A.A"
10028 "3hn1.12.GLA.7.A.A"
10029 "3hn1.20.SIA.6.A.A"
10030 "3hn3.11.BMA.653.A.A"
10031 "3hn3.11.MAN.657.A.A"
10032 "3hn3.14.NAG.652.A.A"
10033 "3hn3.14.NDG.650.A.A"
10034 "3hn3.8.MRD.1.A.A"
10035 "3hn4.15.EPE.1001.A.A"
10036 "3hn4.8.MPD.1003.A.A"
10037 "3hn6.9.POP.302.C.CF"
10038 "3hnb.31.768.1.M.M"
10039 "3hnd.28.GDP.803.A.A"
10040 "3hnd.29.TTP.802.A.AB"
10041 "3hnh.24.AHQ.259.A.A"
10042 "3hnz.32.PMN.413.A.A"
10043 "3ho6.42.IHP.270.A.A"
10044 "3hoh.24.2GP.107.A.A"
10045 "3hoi.13.FLC.4.A.A"
10046 "3hoi.31.FMN.300.A.A"
10047 "3hp8.23.SUC.109.A.A"
10048 "3hp8.8.DTT.110.A.A"
10049 "3hp9.23.CF1.501.A.A"
10050 "3hpe.24.ERU.301.A.A"
10051 "3hpq.57.AP5.215.A.A"
10052 "3hps.9.COI.702.A.A"
10053 "3hps.9.LEU.703.A.AB"
10054 "3hpy.9.MCT.311.A.A"
10055 "3hq6.43.HEM.400.A.A"
10056 "3hqd.31.ANP.602.B.B"
10057 "3hqj.27.COA.150.A.A"
10058 "3hr4.31.FMN.999.A.AC"
10059 "3hrd.44.MCN.921.B.ABD"
10060 "3hrd.53.FAD.900.C.CD"
10061 "3hrd.9.NIO.5660.E.AEF"
10062 "3hrd.9.NIO.5661.B.AB"
10063 "3hrg.10.UNL.257.A.A"
10064 "3hrk.33.HAM.2.B.B"
10065 "3hrp.8.MPD.1.A.A"
10066 "3hrq.18.PLM.4000.A.A"
10067 "3hs0.14.NAG.9187.A.A"
10068 "3hs0.14.NAG.9324.C.C"
10069 "3hsk.48.NAP.366.A.A"
10070 "3hsu.14.NAG.499.A.A"
10071 "3hsu.53.FAD.502.A.A"
10072 "3hti.25.MGR.201.A.A"
10073 "3htn.16.1PE.215.C.C"
10074 "3htx.26.SAH.951.A.A"
10075 "3hty.12.GOL.116.C.BC"
10076 "3hu2.31.AGS.800.A.AB"
10077 "3hum.26.CEW.501.A.A"
10078 "3huo.23.PNN.301.B.B"
10079 "3huo.24.PNK.305.B.B"
10080 "3hv0.15.TRP.2.B.B"
10081 "3hv8.46.C2E.900.A.A"
10082 "3hvi.40.619.267.A.A"
10083 "3hvi.8.D1D.268.A.A"
10084 "3hvl.33.SRL.2.B.B"
10085 "3hvn.10.CFH.505.A.A"
10086 "3hvn.10.HTO.506.A.A"
10087 "3hw4.21.TMP.257.A.A"
10088 "3hwb.19.P6G.355.A.A"
10089 "3hwk.8.SIN.401.A.AB"
10090 "3hwk.8.SIN.403.A.A"
10091 "3hwn.34.BD3.221.A.A"
10092 "3hwo.16.ISC.1800.B.B"
10093 "3hwr.11.BCN.301.A.A"
10094 "3hwr.48.NDP.300.A.A"
10095 "3hwr.8.MRD.302.A.A"
10096 "3hws.27.ADP.603.E.E"
10097 "3hwx.26.TPP.601.1.1Z"
10098 "3hx8.10.PG4.1.C.AC"
10099 "3hx8.10.PG4.2.C.ABCD"
10100 "3hx8.16.UNL.200.C.C"
10101 "3hx9.43.HEM.300.A.A"
10102 "3hxg.51.GTA.1.A.A"
10103 "3hxz.15.EPE.443.A.A"
10104 "3hxz.15.EPE.444.A.AD"
10105 "3hxz.28.A5A.442.A.A"
10106 "3hxz.8.HED.446.A.A"
10107 "3hy2.31.ATP.2.Y.BY"
10108 "3hy5.10.TLA.500.A.A"
10109 "3hy5.21.RET.400.A.A"
10110 "3hy6.9.ADP.302.A.A"
10111 "3hy8.16.PLP.350.A.A"
10112 "3hy8.31.FMN.390.A.A"
10113 "3hyb.10.SO4.136.B.B"
10114 "3hyk.27.A3P.124.A.AB"
10115 "3hyk.27.A3P.125.A.A"
10116 "3hyn.8.MRD.189.A.A"
10117 "3hys.8.TRS.263.A.A"
10118 "3hyx.28.AUK.501.A.A"
10119 "3hyx.35.LMT.600.A.AB"
10120 "3hyx.53.FAD.441.A.A"
10121 "3hz6.10.XUL.515.A.A"
10122 "3hz6.27.ADP.510.A.A"
10123 "3hzp.16.1PE.131.A.A"
10124 "3hzs.100.M0E.901.A.A"
10125 "3i04.8.SF4.900.M.M"
10126 "3i07.12.MES.303.B.AB"
10127 "3i09.13.CIT.5.A.A"
10128 "3i0p.44.NAD.401.A.A"
10129 "3i0u.8.MPD.1.A.A"
10130 "3i0y.9.UNL.141.C.C"
10131 "3i16.10.TLA.427.A.AD"
10132 "3i1a.12.MES.2.B.B"
10133 "3i1a.13.PG4.1340.B.B"
10134 "3i1k.14.NAG.5154.A.AB"
10135 "3i1k.14.NAG.5158.A.A"
10136 "3i27.14.NAG.5152.A.AD"
10137 "3i27.14.NAG.5158.A.A"
10138 "3i2k.10.DBC.591.A.A"
10139 "3i2k.12.GOL.594.A.A"
10140 "3i2t.14.NAG.3200.A.A"
10141 "3i2t.14.NDG.4700.A.A"
10142 "3i39.8.SF4.5000.X.X"
10143 "3i39.8.WCC.5002.X.X"
10144 "3i3a.52.S2N.260.A.AB"
10145 "3i3l.53.FAD.600.A.A"
10146 "3i43.13.CIT.169.B.B"
10147 "3i45.9.NIO.500.A.A"
10148 "3i4g.15.EPE.1.A.A"
10149 "3i4g.8.EDO.5.A.A"
10150 "3i4x.14.DST.460.A.A"
10151 "3i4x.15.TRP.461.A.A"
10152 "3i4y.20.35C.1.A.A"
10153 "3i4y.41.6PL.282.A.A"
10154 "3i55.35.MYL.2924.0.3"
10155 "3i59.31.N6S.301.B.AB"
10156 "3i5b.10.TLA.2.A.A"
10157 "3i5c.46.C2E.3.A.AB"
10158 "3i5o.11.BGC.2250.B.B"
10159 "3i5t.16.PLP.474.A.AB"
10160 "3i5v.17.DGA.401.D.D"
10161 "3i5w.13.FLC.33.A.AB"
10162 "3i64.15.DNA.402.A.A"
10163 "3i64.26.SAH.401.A.A"
10164 "3i6b.16.KDO.900.B.AB"
10165 "3i6d.53.FAD.700.B.B"
10166 "3i6q.48.NDP.360.A.A"
10167 "3i6v.10.LYS.1.A.A"
10168 "3i71.13.FLC.1.A.AB"
10169 "3i71.13.FLC.2.A.A"
10170 "3i74.14.NAG.1500.B.B"
10171 "3i78.9.BEN.302.A.A"
10172 "3i7v.31.ATP.135.A.A"
10173 "3i7v.53.B4P.136.A.AB"
10174 "3i8r.43.HEM.902.B.B"
10175 "3i8r.8.DTV.2002.B.B"
10176 "3i8t.23.LBT.165.A.A"
10177 "3i92.32.GCP.804.C.C"
10178 "3i97.32.8DR.156.A.A"
10179 "3i99.53.FAD.358.A.A"
10180 "3ia4.33.MTX.164.A.A"
10181 "3ia4.48.NDP.163.A.AB"
10182 "3ia8.43.HEM.1.A.A"
10183 "3iaa.25.TYD.398.A.A"
10184 "3iah.48.NAP.254.A.A"
10185 "3iai.11.BMA.266.A.A"
10186 "3iai.11.MAN.268.A.A"
10187 "3iai.13.AZM.263.A.A"
10188 "3iai.14.NAG.265.A.A"
10189 "3iai.8.TRS.501.A.A"
10190 "3ial.30.PR8.601.A.A"
10191 "3iar.18.3D1.501.A.A"
10192 "3ias.8.SF4.182.6.46"
10193 "3ias.8.SF4.183.9.9"
10194 "3iau.23.15P.368.A.A"
10195 "3iay.28.DCP.986.A.A"
10196 "3ib5.8.EDO.4.A.A"
10197 "3ib7.14.BTB.777.A.A"
10198 "3ib7.8.MPD.778.A.A"
10199 "3ibh.20.GSH.234.A.A"
10200 "3ibq.31.ATP.281.A.A"
10201 "3ic3.12.BGC.99.B.ABCD"
10202 "3ic9.53.FAD.490.A.AB"
10203 "3ica.11.TAM.211.B.AB"
10204 "3icc.48.NAP.300.A.A"
10205 "3ice.10.SPD.504.E.E"
10206 "3ice.27.ADP.501.E.EF"
10207 "3ict.48.COA.556.A.AB"
10208 "3ict.53.FAD.555.A.AB"
10209 "3icu.14.NAG.301.A.A"
10210 "3icv.14.BTB.403.A.A"
10211 "3icv.15.NAG.402.A.A"
10212 "3id6.27.SAM.301.C.C"
10213 "3idm.14.NRG.4.C.ABC"
10214 "3idy.14.NAG.734.A.A"
10215 "3ie5.13.PG4.504.B.B"
10216 "3ie5.13.PG4.510.B.AB"
10217 "3ie5.16.1PE.503.B.B"
10218 "3ie7.31.ATP.900.A.A"
10219 "3ied.27.AN2.401.A.A"
10220 "3ieh.10.PGE.288.A.A"
10221 "3iei.26.SAH.601.A.A"
10222 "3iel.13.FLC.455.B.B"
10223 "3iel.21.U5P.456.B.B"
10224 "3iet.14.A2G.800.Q.CDQ"
10225 "3ieu.28.GDP.302.A.A"
10226 "3ieu.8.TRS.308.A.A"
10227 "3if2.16.PLP.500.A.AB"
10228 "3if6.10.TLA.267.A.AB"
10229 "3ife.23.SUC.417.A.A"
10230 "3ifs.10.PGE.454.B.B"
10231 "3ifz.8.MPD.509.A.A"
10232 "3ig4.10.SO4.436.A.ABCDEF"
10233 "3igh.10.SO4.9.X.X"
10234 "3igj.51.ACO.188.A.AC"
10235 "3igj.51.ACO.189.A.AB"
10236 "3ign.46.C2E.401.A.A"
10237 "3igs.19.16G.230.A.A"
10238 "3igy.11.2PG.565.B.B"
10239 "3igy.11.3PG.564.B.B"
10240 "3ih0.31.ANP.900.A.A"
10241 "3ihb.8.TRS.600.A.A"
10242 "3ihb.9.GLU.500.A.A"
10243 "3ihg.30.VAK.537.A.A"
10244 "3ihg.53.FAD.536.A.A"
10245 "3ihj.15.PLP.1.A.A"
10246 "3ihk.26.TPP.902.A.A"
10247 "3ihl.27.ADP.300.A.A"
10248 "3iht.27.SAM.200.A.A"
10249 "3ihz.57.FK5.501.A.AB"
10250 "3ii0.16.PLP.3.C.BC"
10251 "3ii1.12.BGC.561.A.A"
10252 "3ii4.43.3II.465.A.A"
10253 "3ii4.53.FAD.480.A.AB"
10254 "3ii9.13.PG4.396.B.AB"
10255 "3ii9.13.PG4.397.B.B"
10256 "3iib.10.PGE.3.A.A"
10257 "3iid.36.APR.400.A.A"
10258 "3iii.10.PLM.566.A.A"
10259 "3iim.15.EPE.174.A.A"
10260 "3iim.26.DAT.175.A.A"
10261 "3iim.8.DTV.173.A.A"
10262 "3iiq.12.5PG.4.C.AC"
10263 "3iiq.14.JZA.324.A.AC"
10264 "3iiq.20.TRT.325.A.A"
10265 "3iis.57.PID.611.M.M"
10266 "3iis.68.CLA.601.M.M"
10267 "3iis.75.J7Z.615.M.M"
10268 "3iix.18.5AD.1501.A.A"
10269 "3iix.29.CPS.1703.A.A"
10270 "3iix.8.SF4.2460.A.A"
10271 "3iix.9.MET.1401.A.A"
10272 "3ij3.10.PGE.471.A.A"
10273 "3ij3.13.PG4.473.A.A"
10274 "3ijc.12.NDS.500.A.A"
10275 "3ijd.33.C2F.314.A.A"
10276 "3ijl.10.DGL.385.A.A"
10277 "3ijp.48.NAP.300.A.A"
10278 "3ijr.44.NAD.301.A.A"
10279 "3ijw.48.ACO.266.A.A"
10280 "3ik7.31.BOB.504.D.CD"
10281 "3ik9.31.BOB.504.D.CD"
10282 "3ikb.13.FLC.196.A.A"
10283 "3ikb.13.FLC.197.A.AB"
10284 "3ikd.42.J9Z.501.A.A"
10285 "3ikh.31.ATP.900.A.A"
10286 "3ikp.16.IPD.405.B.B"
10287 "3ikt.44.NAD.500.A.AB"
10288 "3il0.12.GOL.129.A.AB"
10289 "3il6.33.B83.401.A.A"
10290 "3ilf.11.GAL.3.A.A"
10291 "3ilf.12.GLA.1.A.A"
10292 "3ilf.15.L6S.2.A.A"
10293 "3ilr.15.IXD.379.A.A"
10294 "3ilr.26.SGN.377.A.A"
10295 "3im2.13.PG4.1.A.A"
10296 "3imk.12.MES.160.A.A"
10297 "3imk.13.PG4.161.A.A"
10298 "3imk.36.PG6.162.A.A"
10299 "3imm.8.TRS.5.C.BC"
10300 "3imz.14.BTB.393.A.A"
10301 "3imz.16.PLP.394.A.AC"
10302 "3in1.27.ADP.510.A.A"
10303 "3in6.31.FMN.148.A.AB"
10304 "3in6.8.MPD.149.A.A"
10305 "3ing.48.NDP.326.A.A"
10306 "3inm.10.AKG.511.A.AB"
10307 "3inm.48.NDP.501.A.AB"
10308 "3inn.31.ATP.300.A.A"
10309 "3int.25.UDP.392.A.A"
10310 "3int.53.FDA.391.A.A"
10311 "3inv.20.UMP.603.A.AB"
10312 "3inv.23.C50.601.A.A"
10313 "3inv.48.NDP.602.A.A"
10314 "3io3.27.ADP.590.A.A"
10315 "3iog.14.SDF.311.A.A"
10316 "3iom.19.GNG.800.A.A"
10317 "3ioq.25.E64.301.A.A"
10318 "3ip0.20.HHS.182.A.A"
10319 "3ip0.21.HHR.181.A.A"
10320 "3ip0.49.APC.171.A.A"
10321 "3ip7.8.VAL.500.A.A"
10322 "3ip8.11.B85.249.A.A"
10323 "3ipk.11.PMS.900.A.A"
10324 "3ipo.16.PE4.6061.B.B"
10325 "3ipo.8.PG0.6108.B.B"
10326 "3ips.10.SO4.1.D.BD"
10327 "3iq0.31.ATP.900.A.A"
10328 "3iq7.20.5ID.799.A.A"
10329 "3iqd.44.NAD.405.B.B"
10330 "3iqd.9.AG2.406.B.B"
10331 "3iqt.28.BTB.919.A.A"
10332 "3iqx.27.ADP.1.A.AB"
10333 "3iqz.45.H4M.284.A.AD"
10334 "3ir1.9.MET.500.B.B"
10335 "3ir4.20.GSH.216.A.A"
10336 "3ir5.8.SF4.803.B.B"
10337 "3ir6.25.AGA.1249.A.ABC"
10338 "3ir6.28.GDP.1248.A.A"
10339 "3ir6.43.HEM.806.C.BC"
10340 "3ir6.43.HEM.807.C.C"
10341 "3ird.18.MLT.300.A.A"
10342 "3irh.30.DTP.459.B.B"
10343 "3irs.12.GOL.291.C.C"
10344 "3is5.31.ANP.1.A.A"
10345 "3is6.8.TRS.1.A.A"
10346 "3isd.11.3DR.6.T.A"
10347 "3isg.30.DRW.300.A.A"
10348 "3isl.15.PLP.419.A.AB"
10349 "3ism.8.TRS.6989.A.AC"
10350 "3iso.20.GSH.219.A.AB"
10351 "3ist.8.SIN.267.A.A"
10352 "3isy.13.PG4.120.A.A"
10353 "3it1.10.TLA.402.A.A"
10354 "3it4.9.BEZ.503.C.C"
10355 "3it6.9.ORN.1.B.AB"
10356 "3it7.10.TLA.300.A.A"
10357 "3it8.14.NAG.325.D.D"
10358 "3ita.24.AIX.500.A.AB"
10359 "3itb.20.AMV.501.L.DL"
10360 "3itb.9.FGA.503.L.CL"
10361 "3itu.16.IBM.999.A.A"
10362 "3iu1.63.MYA.1001.A.A"
10363 "3iub.24.FG2.302.A.A"
10364 "3iup.48.NDP.401.A.A"
10365 "3iuu.10.PGE.509.A.A"
10366 "3iuy.23.AMP.160.A.A"
10367 "3iuz.10.PGE.344.A.A"
10368 "3iuz.19.P6G.340.A.A"
10369 "3iv6.27.SAM.301.A.A"
10370 "3iv8.16.F6P.500.A.AC"
10371 "3ive.17.CTN.603.A.A"
10372 "3ivm.24.ZPR.1000.A.A"
10373 "3ivp.13.PG4.127.C.C"
10374 "3ivr.12.GOL.512.A.A"
10375 "3ivr.12.GOL.513.A.AB"
10376 "3ivu.10.AKG.1000.A.A"
10377 "3iw2.24.EKO.665.A.A"
10378 "3iw2.43.HEM.434.A.A"
10379 "3iw4.33.LW4.901.A.A"
10380 "3iwc.28.SMM.368.A.ABCD"
10381 "3iwf.8.TRS.108.B.B"
10382 "3iwf.8.TRS.109.B.AB"
10383 "3iwl.16.TCE.71.A.A"
10384 "3iwt.14.PEG.181.B.B"
10385 "3iwy.11.DPN.7.B.A"
10386 "3iwy.12.DAR.12.B.C"
10387 "3iwy.14.DTR.3.B.A"
10388 "3iwy.8.DLE.10.B.AC"
10389 "3iwy.9.DGL.8.B.A"
10390 "3ix1.12.NFM.401.A.A"
10391 "3ix9.33.MTX.200.A.AB"
10392 "3ix9.48.NDP.193.A.A"
10393 "3ixq.10.PGO.234.D.CD"
10394 "3iyl.15.MYR.649.A.AB"
10395 "3iyp.14.DAO.1289.A.A"
10396 "3iyu.14.NAG.1.A.A"
10397 "3iyu.14.NAG.17.I.I"
10398 "3iyu.14.NAG.21.N.N"
10399 "3iyu.14.NAG.29.O.O"
10400 "3iyu.14.NAG.9.H.H"
10401 "3iyw.14.NDG.409.A.A"
10402 "3izt.20.PSU.955.B.N"
10403 "3izu.20.PSU.2580.B.E"
10404 "3izu.20.PSU.955.B.N"
10405 "3j00.49.PEV.136.Z.Z"
10406 "3j00.49.PEV.247.1.01"
10407 "3j00.49.PEV.254.0.01"
10408 "3j00.49.PEV.275.0.0"
10409 "3j00.49.PEV.39.1.1"
10410 "3j00.51.PGV.193.Z.Z"
10411 "3j00.51.PGV.23.1.01"
10412 "3j00.51.PGV.244.0.01"
10413 "3j00.51.PGV.256.1.1"
10414 "3j00.51.PGV.282.0.0"
10415 "3j0a.10.FUC.1343.A.A"
10416 "3j0a.14.NAG.2598.A.A"
10417 "3j0u.24.7MG.527.A.O"
10418 "3j0v.24.7MG.527.A.O"
10419 "3j0x.24.7MG.527.A.O"
10420 "3j10.24.7MG.527.A.O"
10421 "3j12.20.PSU.2580.B.E"
10422 "3j12.20.PSU.746.B.EU"
10423 "3j12.20.PSU.955.B.O"
10424 "3j13.24.7MG.527.A.N"
10425 "3j16.31.ATP.702.B.B"
10426 "3j16.8.SF4.704.B.B"
10427 "3j27.14.NAG.502.A.A"
10428 "3jpu.30.TY4.174.A.A"
10429 "3jq0.12.GOL.2.A.A"
10430 "3jq0.8.TRS.1.A.A"
10431 "3jq3.27.ADP.400.A.A"
10432 "3jqm.13.FLC.159.A.A"
10433 "3jqm.32.GTP.158.A.A"
10434 "3jqo.8.MPD.3.k.klo"
10435 "3jqq.27.A2P.416.A.AB"
10436 "3jqq.53.FAD.415.A.AB"
10437 "3jqy.17.PEG.253.B.B"
10438 "3jr0.17.DGL.162.A.AC"
10439 "3jr1.10.UNL.294.A.A"
10440 "3jr7.18.PG6.299.A.A"
10441 "3jrx.37.S1A.1000.A.A"
10442 "3js5.15.EPE.201.A.A"
10443 "3js8.23.SUC.7021.A.A"
10444 "3js8.53.FAD.541.A.A"
10445 "3jsa.44.NAD.501.A.A"
10446 "3jsk.38.AHZ.500.A.AF"
10447 "3jtc.14.NAG.600.B.B"
10448 "3jtc.50.PTY.607.B.B"
10449 "3jtf.23.AMP.1.A.A"
10450 "3jtw.9.UNL.178.A.A"
10451 "3jtx.12.MES.400.A.AB"
10452 "3ju6.12.ARG.5001.A.A"
10453 "3ju6.31.ANP.6001.A.A"
10454 "3ju7.10.PGE.384.B.B"
10455 "3ju8.44.NAD.501.A.A"
10456 "3ju8.8.SIN.504.A.A"
10457 "3juc.9.PCA.1001.A.A"
10458 "3juk.36.UPG.282.A.A"
10459 "3jun.17.AJD.500.A.A"
10460 "3jun.17.AKD.600.A.AB"
10461 "3jus.24.ECL.600.A.A"
10462 "3jus.24.ECN.602.A.A"
10463 "3jus.43.HEM.601.A.A"
10464 "3jus.77.BCD.603.A.AB"
10465 "3juu.12.GOL.295.B.B"
10466 "3jux.27.ADP.873.A.A"
10467 "3jv2.27.ADP.873.A.A"
10468 "3jv7.44.NAD.503.A.AD"
10469 "3jv7.8.MPD.505.A.AD"
10470 "3jvg.14.NAG.285.A.A"
10471 "3jvg.45.UNL.1.A.A"
10472 "3jvo.8.MPD.110.I.IJK"
10473 "3jvv.13.CIT.357.A.AB"
10474 "3jvv.31.ACP.400.A.A"
10475 "3jw7.13.TYR.356.A.A"
10476 "3jw7.8.ILE.355.A.A"
10477 "3jwe.23.F4P.314.A.A"
10478 "3jwh.26.SAH.1.A.A"
10479 "3jwr.16.IBM.901.A.A"
10480 "3jxe.37.TYM.400.A.A"
10481 "3jxt.20.4DB.101.C.ABCD"
10482 "3jyf.15.EPE.341.A.AB"
10483 "3jyh.14.NAG.1.A.A"
10484 "3jyn.48.NDP.350.A.A"
10485 "3jyo.44.NAD.377.A.A"
10486 "3jyt.21.DDG.823.P.A"
10487 "3jyu.13.1PS.1001.B.B"
10488 "3jyy.9.PPV.738.A.AB"
10489 "3jz4.48.NAP.482.A.A"
10490 "3jz6.15.PLP.369.A.A"
10491 "3jzb.21.4HY.1.A.A"
10492 "3jzd.13.PG4.363.A.AB"
10493 "3jzd.44.NAD.400.A.A"
10494 "3jze.13.PG4.422.D.D"
10495 "3jzt.36.APR.477.B.B"
10496 "3k00.45.MTT.405.A.A"
10497 "3k0s.27.ADP.1801.A.A"
10498 "3k0t.12.BGC.127.A.AC"
10499 "3k0y.13.2PE.501.A.A"
10500 "3k0z.13.NHE.1.A.A"
10501 "3k11.12.MES.20.A.A"
10502 "3k13.33.THH.642.A.A"
10503 "3k1j.13.PE8.643.A.A"
10504 "3k1j.27.ADP.642.A.A"
10505 "3k1l.13.CIT.2504.A.A"
10506 "3k1l.23.MAL.5045.A.A"
10507 "3k1u.8.TRS.801.A.A"
10508 "3k22.18.JZR.1731.A.A"
10509 "3k22.36.JZS.1.A.A"
10510 "3k28.15.PLP.900.A.AB"
10511 "3k2c.12.PG5.201.A.AC"
10512 "3k2d.9.MET.266.A.A"
10513 "3k2g.8.DTV.402.A.A"
10514 "3k2s.28.CLR.402.A.AB"
10515 "3k2s.52.POV.345.A.AB"
10516 "3k2s.52.POV.367.A.A"
10517 "3k30.27.ADP.803.A.A"
10518 "3k30.31.FMN.802.A.A"
10519 "3k30.8.SF4.801.A.A"
10520 "3k31.23.NAD.300.A.A"
10521 "3k35.36.APR.4001.D.D"
10522 "3k3c.18.PLM.157.A.A"
10523 "3k3e.24.PDB.600.A.A"
10524 "3k49.13.CIT.3.E.E"
10525 "3k4c.12.MES.901.B.ABD"
10526 "3k4c.16.1PE.902.B.BD"
10527 "3k4h.23.MAL.501.A.A"
10528 "3k4q.14.NAG.1184.A.A"
10529 "3k4q.36.IHS.500.A.A"
10530 "3k4u.10.LYS.501.A.A"
10531 "3k4z.16.XGP.295.A.A"
10532 "3k4z.23.CBI.294.A.A"
10533 "3k56.14.IS3.300.A.A"
10534 "3k5i.13.NHE.385.A.A"
10535 "3k5i.19.AIR.402.A.A"
10536 "3k5i.27.ADP.400.A.A"
10537 "3k5l.30.DTP.914.A.A"
10538 "3k6b.28.NT2.501.A.A"
10539 "3k6h.31.FMN.199.A.AB"
10540 "3k6l.24.2BB.170.A.A"
10541 "3k6o.13.PG4.2.B.B"
10542 "3k6v.13.CIT.501.A.A"
10543 "3k71.14.NAG.3094.B.B"
10544 "3k72.14.NAG.3042.A.AB"
10545 "3k72.14.NAG.3716.A.A"
10546 "3k7c.9.PGE.117.A.AB"
10547 "3k7r.9.MLT.77.D.ABCDEF"
10548 "3k7y.16.PLP.406.A.A"
10549 "3k82.15.EPE.403.A.A"
10550 "3k88.44.NAD.1501.A.AB"
10551 "3k88.53.FAD.1500.A.AB"
10552 "3k8c.14.RES.160.A.AB"
10553 "3k8d.15.KDO.1244.A.A"
10554 "3k8d.29.CTP.1243.A.AD"
10555 "3k8g.8.MPD.300.A.A"
10556 "3k8m.23.MAL.740.A.A"
10557 "3k8m.32.3SA.693.A.A"
10558 "3k8m.44.ACR.720.A.A"
10559 "3k8o.19.229.9003.U.TU"
10560 "3k96.15.EPE.402.B.B"
10561 "3k9f.46.LFX.0.F.ABC"
10562 "3k9v.42.CPS.700.B.B"
10563 "3ka2.108.2NC.204.A.A"
10564 "3ka7.53.FAD.500.A.A"
10565 "3kaa.16.PSF.120.B.AB"
10566 "3kab.13.4BL.166.A.A"
10567 "3kab.18.12P.164.A.A"
10568 "3kak.16.3GC.501.A.A"
10569 "3kan.12.RW1.120.A.A"
10570 "3kas.11.MAN.1036.B.B"
10571 "3kas.14.NAG.1031.B.B"
10572 "3kax.16.PLP.400.B.AB"
10573 "3kb1.27.ADP.301.A.AB"
10574 "3kb2.32.G3D.180.A.A"
10575 "3kb4.25.GR0.301.A.A"
10576 "3kb6.13.1PE.444.A.A"
10577 "3kb6.44.NAD.400.A.A"
10578 "3kb8.24.5GP.267.B.B"
10579 "3kbb.12.GOL.222.A.A"
10580 "3kbh.14.NAG.1486.E.E"
10581 "3kbi.8.MPD.1037.A.A"
10582 "3kbo.13.NDB.314.A.A"
10583 "3kbo.48.NDP.313.A.A"
10584 "3kbr.15.EPE.266.A.A"
10585 "3kcc.22.CMP.301.A.AB"
10586 "3kcu.31.MA5.286.A.A"
10587 "3kd1.19.4DG.114.P.E"
10588 "3kd5.19.4DG.114.P.E"
10589 "3kd6.23.AMP.509.A.A"
10590 "3kdi.19.A8S.191.A.A"
10591 "3kdo.21.CAP.600.A.AH"
10592 "3kdp.28.CLR.3001.B.AB"
10593 "3kds.33.NHX.998.E.E"
10594 "3kdw.8.MPD.303.A.A"
10595 "3kdw.8.MRD.302.A.A"
10596 "3ke5.31.ATP.202.C.BC"
10597 "3ke7.11.BCN.2.A.A"
10598 "3keo.44.NAD.213.A.AB"
10599 "3kfg.8.HTX.302.A.A"
10600 "3kfg.9.2EH.301.A.A"
10601 "3kfl.31.ME8.801.A.A"
10602 "3kfl.9.POP.802.A.A"
10603 "3kg2.14.NAG.834.A.A"
10604 "3kg2.27.ZK1.833.A.A"
10605 "3kgy.48.NDP.301.A.A"
10606 "3kh2.8.HED.1001.B.B"
10607 "3kh5.23.AMP.1605.A.A"
10608 "3kh5.27.ADP.283.A.A"
10609 "3kh6.36.APR.800.A.A"
10610 "3khg.14.AF.926.E.A"
10611 "3khh.14.AF.1926.J.B"
10612 "3khh.14.AF.926.E.A"
10613 "3khj.23.IMP.804.B.B"
10614 "3khj.25.C64.901.B.AB"
10615 "3khl.14.AF.1926.J.B"
10616 "3khl.14.AF.926.E.A"
10617 "3khp.10.TLA.300.B.B"
10618 "3khr.14.AF.1926.J.B"
10619 "3khr.14.AF.926.E.A"
10620 "3khs.8.TRS.294.A.AB"
10621 "3ki2.22.G9G.635.A.A"
10622 "3kic.22.D5M.999.A.A"
10623 "3kif.15.GDL.110.A.A"
10624 "3kih.15.GDL.98.A.A"
10625 "3kin.27.ADP.401.A.A"
10626 "3kip.8.TRS.156.D.DEF"
10627 "3kiv.9.ACA.100.A.A"
10628 "3kj0.8.TRS.7359.B.B"
10629 "3kjd.18.78P.1.A.A"
10630 "3kjf.43.B92.285.B.AB"
10631 "3kjg.27.ADP.500.A.A"
10632 "3kjq.19.B94.481.A.AB"
10633 "3kk3.21.URT.822.P.A"
10634 "3kk7.8.MPD.601.B.AB"
10635 "3kkd.10.PGE.238.A.A"
10636 "3kkf.26.P6G.206.A.A"
10637 "3kkg.10.PGE.204.A.A"
10638 "3kkj.53.FAD.401.A.A"
10639 "3kl3.11.DHI.404.B.B"
10640 "3kl3.13.BDP.402.B.B"
10641 "3kl3.13.GCU.403.B.B"
10642 "3kl3.13.PG4.405.B.B"
10643 "3klb.31.FMN.162.A.A"
10644 "3klb.8.EDO.169.A.A"
10645 "3kld.14.NAG.1001.A.A"
10646 "3klj.53.FAD.401.A.A"
10647 "3kll.23.MAL.1779.A.A"
10648 "3klo.46.C2E.225.A.AB"
10649 "3klr.12.GOL.2003.A.A"
10650 "3klt.22.P33.1.A.AC"
10651 "3klz.20.BOG.310.E.E"
10652 "3km0.21.AOM.1.C.A"
10653 "3km0.48.NAP.360.E.B"
10654 "3kmz.31.EQO.2.A.AD"
10655 "3kn3.20.GSH.262.B.B"
10656 "3kn5.31.ANP.400.A.A"
10657 "3knl.11.MYN.4.Z.LZ"
10658 "3ko1.27.ADP.800.A.A"
10659 "3ko5.11.ADP.165.B.B"
10660 "3ko6.10.SME.181.A.A"
10661 "3kog.8.MRD.7.A.A"
10662 "3koh.15.OIO.1.A.A"
10663 "3koh.43.HEM.500.A.A"
10664 "3koq.12.GOL.174.C.C"
10665 "3kos.12.MES.302.A.A"
10666 "3kp0.18.5AD.1500.A.A"
10667 "3kp0.23.Z98.767.A.AC"
10668 "3kp6.10.SAL.3002.A.AB"
10669 "3kp6.10.SAL.3005.A.A"
10670 "3kp9.33.U10.501.A.A"
10671 "3kpc.20.MTA.3615.A.A"
10672 "3kpc.27.SAM.1000.A.A"
10673 "3kpe.13.PG4.210.A.A"
10674 "3kpe.41.TM3.1.A.AB"
10675 "3kpf.14.NAG.600.A.A"
10676 "3kpf.53.FAD.500.A.A"
10677 "3kpj.26.SAH.3002.B.B"
10678 "3kpx.33.CZH.201.A.A"
10679 "3kq4.14.NAG.2001.A.A"
10680 "3kq4.14.NAG.2007.B.B"
10681 "3kq4.91.B12.2007.A.A"
10682 "3kqu.27.ADP.2.A.A"
10683 "3kqx.11.1PE.42.K.KL"
10684 "3kqx.12.1PE.4.K.K"
10685 "3kqx.8.1PE.55.K.JK"
10686 "3krb.48.NAP.400.A.A"
10687 "3krz.31.FMN.401.A.A"
10688 "3krz.37.TXD.402.A.A"
10689 "3ks0.43.HEM.101.A.AKL"
10690 "3ks9.14.NAG.525.A.A"
10691 "3ks9.26.Z99.1.A.A"
10692 "3ksg.10.SME.6888.A.A"
10693 "3ksj.12.MES.5121.A.A"
10694 "3ksk.8.TRS.328.B.B"
10695 "3ksm.10.BDR.1.A.A"
10696 "3ksp.13.NHE.129.A.A"
10697 "3kt7.10.AKG.646.A.A"
10698 "3kt8.15.LTN.700.B.B"
10699 "3kta.57.AP5.183.A.AB"
10700 "3ktc.9.UNL.337.A.A"
10701 "3kti.9.OTT.1.H.ABH"
10702 "3ktj.10.CXP.1.H.ABH"
10703 "3ktj.8.YCP.5.H.BH"
10704 "3ktk.10.CXP.1.0.0KL"
10705 "3ktk.8.YCP.5.0.0L"
10706 "3kts.10.UNL.191.A.AB"
10707 "3ku0.10.ADE.801.B.B"
10708 "3ku0.14.NAG.411.B.B"
10709 "3ku1.27.SAM.226.A.AB"
10710 "3kub.9.DPO.408.A.A"
10711 "3kus.15.EPE.1.B.AB"
10712 "3kv3.11.3PG.337.O.O"
10713 "3kv3.44.NAD.0.O.OR"
10714 "3kv4.10.OGA.5798.A.A"
10715 "3kv5.10.OGA.5798.A.A"
10716 "3kve.53.FAD.487.A.A"
10717 "3kvn.20.C8E.623.A.A"
10718 "3kvo.48.NAP.501.A.A"
10719 "3kvu.16.ACO.201.A.AB"
10720 "3kw0.10.LYS.201.A.A"
10721 "3kw2.19.ADN.300.A.A"
10722 "3kwb.29.ORH.2216.Y.Y"
10723 "3kwe.8.HEZ.198.A.A"
10724 "3kwk.31.FMN.300.A.A"
10725 "3kwp.8.TRS.301.A.A"
10726 "3kwr.12.GOL.98.A.A"
10727 "3kwt.19.B3P.1001.A.A"
10728 "3kx2.27.ADP.1000.A.A"
10729 "3kx6.13.CIT.400.A.A"
10730 "3kxi.28.GDP.500.A.A"
10731 "3kxw.36.1ZZ.589.A.A"
10732 "3ky8.14.UNL.180.B.B"
10733 "3kya.8.EDO.13.A.A"
10734 "3kyc.23.JZU.98.D.BD"
10735 "3kyd.26.VMX.97.D.BD"
10736 "3kyf.23.5GP.503.A.A"
10737 "3kyq.23.DPV.201.A.A"
10738 "3kyt.29.HC2.1001.A.A"
10739 "3kz7.65.RAP.225.A.A"
10740 "3kzh.11.BGC.329.A.A"
10741 "3kzi.35.LMT.226.T.MT"
10742 "3kzi.40.BCR.107.X.HX"
10743 "3kzi.40.BCR.116.Z.CKZ"
10744 "3kzi.43.HEM.164.V.CV"
10745 "3kzi.43.HEM.85.F.EF"
10746 "3kzi.45.SQD.224.F.DFX"
10747 "3kzq.12.PG6.209.E.E"
10748 "3kzq.18.PG6.210.E.BE"
10749 "3kzs.8.MPD.485.C.C"
10750 "3kzs.8.MRD.20.C.C"
10751 "3kzz.18.OBG.181.A.A"
10752 "3l04.15.SN0.345.A.A"
10753 "3l04.8.CP.346.A.A"
10754 "3l0a.16.PE4.268.A.A"
10755 "3l0a.8.TRS.267.A.A"
10756 "3l0d.44.NAD.336.A.A"
10757 "3l0e.36.G58.1.A.A"
10758 "3l0q.10.XUL.553.A.A"
10759 "3l15.14.GOL.2.B.B"
10760 "3l19.13.1PE.1.B.AB"
10761 "3l1c.27.ADP.998.A.A"
10762 "3l1f.8.MPD.1.A.A"
10763 "3l1n.18.PLM.161.A.A"
10764 "3l2b.53.B4P.1.A.AB"
10765 "3l2f.27.ADP.602.B.B"
10766 "3l2f.27.ADP.604.D.D"
10767 "3l2f.27.ADP.605.E.E"
10768 "3l2f.27.ADP.607.G.G"
10769 "3l2f.27.ADP.608.H.H"
10770 "3l2f.27.ADP.609.I.I"
10771 "3l2f.27.ADP.611.K.K"
10772 "3l2f.27.ADP.615.O.O"
10773 "3l2f.27.ADP.617.Q.Q"
10774 "3l2f.27.ADP.618.R.R"
10775 "3l2f.8.NMG.501.A.A"
10776 "3l2f.8.NMG.502.B.B"
10777 "3l2f.8.NMG.503.C.C"
10778 "3l2f.8.NMG.505.E.E"
10779 "3l2f.8.NMG.507.G.G"
10780 "3l2f.8.NMG.508.H.H"
10781 "3l2f.8.NMG.514.N.N"
10782 "3l2f.8.NMG.515.O.O"
10783 "3l2f.8.NMG.516.P.P"
10784 "3l2f.8.NMG.517.Q.Q"
10785 "3l2f.8.NMG.518.R.R"
10786 "3l2g.27.ADP.601.A.A"
10787 "3l2g.27.ADP.603.C.C"
10788 "3l2g.27.ADP.606.F.F"
10789 "3l2g.27.ADP.610.J.J"
10790 "3l2g.27.ADP.612.L.L"
10791 "3l2g.27.ADP.613.M.M"
10792 "3l2g.27.ADP.614.N.N"
10793 "3l2g.27.ADP.616.P.P"
10794 "3l2g.8.NMG.504.D.D"
10795 "3l2g.8.NMG.506.F.F"
10796 "3l2g.8.NMG.509.I.I"
10797 "3l2g.8.NMG.510.J.J"
10798 "3l2g.8.NMG.511.K.K"
10799 "3l2g.8.NMG.512.L.L"
10800 "3l2g.8.NMG.513.M.M"
10801 "3l2h.14.CXS.163.B.BC"
10802 "3l2j.23.MAL.194.A.A"
10803 "3l2k.20.PXC.400.A.A"
10804 "3l2p.22.AMP.901.A.A"
10805 "3l2y.8.OPE.6700.J.J"
10806 "3l35.10.DHI.3.H.AH"
10807 "3l35.14.DTR.10.H.AC"
10808 "3l35.14.DTR.12.H.C"
10809 "3l35.8.DLE.13.H.A"
10810 "3l35.9.DGL.9.H.C"
10811 "3l35.9.DLY.1.H.AH"
10812 "3l36.10.DHI.3.H.A"
10813 "3l36.12.DTY.7.H.A"
10814 "3l36.14.DTR.10.H.A"
10815 "3l36.8.DLE.13.H.A"
10816 "3l36.9.DLY.2.H.A"
10817 "3l37.10.DHI.3.H.AH"
10818 "3l37.12.DTY.7.H.A"
10819 "3l37.14.DTR.10.H.A"
10820 "3l37.8.DLE.13.H.A"
10821 "3l37.9.DLY.1.H.AH"
10822 "3l3q.13.FLC.1.A.A"
10823 "3l43.28.GDP.901.A.AD"
10824 "3l49.10.UNL.1.A.A"
10825 "3l4b.23.AMP.144.A.A"
10826 "3l4g.12.PHE.509.A.A"
10827 "3l4j.20.TSP.11.D.A"
10828 "3l4k.20.TSP.11.D.A"
10829 "3l4l.8.HBX.200.A.A"
10830 "3l4n.20.GSH.1.A.A"
10831 "3l4p.48.PCD.931.A.A"
10832 "3l53.10.TAR.7113.D.D"
10833 "3l5a.10.PGE.500.A.A"
10834 "3l5h.14.NAG.604.A.A"
10835 "3l5z.12.PG5.246.B.B"
10836 "3l60.9.UNL.1.A.A"
10837 "3l68.11.COU.801.A.A"
10838 "3l68.31.FMN.1401.A.A"
10839 "3l6a.12.MES.361.A.A"
10840 "3l6a.13.PG4.364.A.A"
10841 "3l6b.15.PLP.350.A.A"
10842 "3l6h.8.BET.1.A.A"
10843 "3l6s.10.SD3.489.A.A"
10844 "3l6t.13.CIT.300.A.A"
10845 "3l71.21.PEE.2008.A.AC"
10846 "3l71.50.PEE.2005.A.ACDEJ"
10847 "3l72.50.PEE.3005.R.NPQRW"
10848 "3l76.10.LYS.603.A.A"
10849 "3l76.8.THR.602.A.A"
10850 "3l7g.11.M44.518.A.A"
10851 "3l7l.30.C2G.730.D.D"
10852 "3l86.13.NLG.247.A.A"
10853 "3l86.27.ADP.246.A.A"
10854 "3l8a.15.PLP.388.A.AB"
10855 "3l8b.22.G35.4.C.A"
10856 "3l8g.22.GMB.3523.A.A"
10857 "3l8h.12.FX1.2006.C.C"
10858 "3l8k.27.ADP.465.A.A"
10859 "3l8p.34.0CE.2207.A.A"
10860 "3l8q.12.EDO.359.A.A"
10861 "3l91.10.OCA.1.B.AB"
10862 "3l92.96.COA.301.A.A"
10863 "3l95.14.NAG.2005.X.X"
10864 "3l9a.18.GOL.1.X.X"
10865 "3l9r.10.FUC.507.A.A"
10866 "3l9r.14.NAG.501.A.A"
10867 "3l9r.54.L9R.284.A.A"
10868 "3l9t.15.EPE.207.A.A"
10869 "3l9v.22.P4C.191.C.C"
10870 "3la6.27.ADP.1000.A.A"
10871 "3lad.53.FAD.480.A.AB"
10872 "3laf.14.NAG.408.A.A"
10873 "3lap.12.GGB.200.A.ACF"
10874 "3laq.14.NAG.1170.U.U"
10875 "3las.12.GOL.169.A.AB"
10876 "3law.32.GNP.1400.A.AB"
10877 "3lb5.9.UNL.141.A.A"
10878 "3lb6.14.NAG.501.C.C"
10879 "3lb8.53.FAD.449.A.A"
10880 "3lba.10.HPA.290.A.A"
10881 "3lbe.48.COA.130.A.ACD"
10882 "3lbf.26.SAH.300.A.A"
10883 "3lbg.12.8TX.297.A.A"
10884 "3lbg.8.TRS.298.A.A"
10885 "3lbj.44.WW8.1.E.E"
10886 "3lbw.9.Z82.24.A.A"
10887 "3lby.26.SAH.4630.A.A"
10888 "3lbz.26.Z89.203.B.B"
10889 "3lc5.31.IZX.1.A.A"
10890 "3lcb.31.ATP.1761.B.B"
10891 "3lcc.26.SAH.300.A.A"
10892 "3lcd.36.BDY.923.A.A"
10893 "3lce.15.LCE.270.B.B"
10894 "3lcu.26.SAH.6732.A.A"
10895 "3ld2.48.COA.164.A.A"
10896 "3ldb.10.AKG.600.A.A"
10897 "3ldf.26.SAH.401.A.A"
10898 "3ldg.26.SAH.385.A.A"
10899 "3ldk.23.SUC.1.A.A"
10900 "3ldo.31.ANP.501.B.B"
10901 "3ldu.32.GTP.383.A.A"
10902 "3lew.17.2PE.4.A.A"
10903 "3lew.9.1PE.3.A.A"
10904 "3lez.15.EPE.305.A.A"
10905 "3lf0.31.ATP.701.A.AB"
10906 "3lf2.27.NAP.266.A.A"
10907 "3lf5.86.HEM.2.B.B"
10908 "3lfm.10.OGA.1550.A.A"
10909 "3lfm.18.3DT.506.A.A"
10910 "3lfr.23.AMP.2.B.AB"
10911 "3lft.15.TRP.2.B.B"
10912 "3lg5.14.BTM.704.A.A"
10913 "3lg5.9.POP.703.A.A"
10914 "3lgb.15.EPE.1.A.A"
10915 "3lgb.15.EPE.513.A.AB"
10916 "3lgb.8.SF4.514.A.A"
10917 "3lgg.14.NAG.509.A.A"
10918 "3lgg.20.CFE.513.A.A"
10919 "3lgs.10.ADE.269.A.A"
10920 "3lgs.17.SAH.268.A.A"
10921 "3lgx.31.ATP.600.A.A"
10922 "3lh0.10.PGE.202.A.A"
10923 "3lhb.43.HEM.150.A.A"
10924 "3lhh.23.AMP.171.A.A"
10925 "3lhl.8.MPD.307.A.A"
10926 "3lhn.12.GOL.3.B.AB"
10927 "3lho.13.PG4.277.A.A"
10928 "3li2.33.SF8.501.A.A"
10929 "3lia.14.BTB.321.A.A"
10930 "3lif.13.CIT.294.A.A"
10931 "3lif.8.MPD.1.A.A"
10932 "3lij.31.ANP.522.A.A"
10933 "3lim.15.LDA.201.A.A"
10934 "3lim.15.LDA.203.A.AE"
10935 "3lin.100.E13.117.C.CD"
10936 "3liy.11.STA.406.I.ABI"
10937 "3liy.22.STA.406.J.CD"
10938 "3ljl.12.MES.154.A.A"
10939 "3ljr.31.GGC.301.A.AB"
10940 "3ljt.35.LA3.801.A.A"
10941 "3ljy.10.PGE.6.C.C"
10942 "3lki.31.ATP.900.B.B"
10943 "3lkj.67.LKJ.1.C.ABC"
10944 "3lkk.10.IP8.247.A.A"
10945 "3lkk.31.ATP.246.A.A"
10946 "3lku.8.PRO.1.A.A"
10947 "3lkv.12.PHE.601.A.A"
10948 "3lkz.27.SFG.301.A.A"
10949 "3ll3.10.XUL.7778.A.A"
10950 "3ll3.13.DXP.3264.A.A"
10951 "3ll3.31.ATP.1760.A.A"
10952 "3ll6.8.SIN.338.A.A"
10953 "3ll6.8.SIN.339.A.AB"
10954 "3ll9.27.ADP.267.A.A"
10955 "3llc.13.PG4.277.A.A"
10956 "3llg.9.DPO.406.A.A"
10957 "3lli.53.FAD.550.A.A"
10958 "3llm.27.ADP.1.B.B"
10959 "3llo.10.BOG.719.A.A"
10960 "3llr.14.BTB.154.A.A"
10961 "3llt.31.ANP.877.A.A"
10962 "3llu.32.GNP.501.A.A"
10963 "3llx.16.TRS.383.A.A"
10964 "3llx.8.EDO.384.A.A"
10965 "3lm4.16.HPX.406.A.A"
10966 "3lm5.22.QUE.1.A.A"
10967 "3lm8.18.VIB.223.A.AC"
10968 "3lm9.12.FRU.1001.A.A"
10969 "3lm9.27.ADP.3001.A.A"
10970 "3lmg.31.ANP.301.A.A"
10971 "3lmi.31.ATP.1762.C.C"
10972 "3lmy.14.NAG.557.A.A"
10973 "3lmy.14.NDG.560.A.A"
10974 "3lmy.17.CP6.562.A.A"
10975 "3lmz.10.PGE.3.A.A"
10976 "3lmz.13.CIT.1.A.A"
10977 "3ln3.44.NAD.327.A.A"
10978 "3ln3.8.MRD.328.A.A"
10979 "3lnb.48.COA.1001.A.A"
10980 "3lnc.24.5GP.300.A.A"
10981 "3lnj.12.DAR.12.B.C"
10982 "3lnj.12.DTY.4.B.A"
10983 "3lnj.14.DTR.3.B.A"
10984 "3lnj.8.DLE.11.B.AC"
10985 "3lnj.8.DLE.7.B.A"
10986 "3lnj.8.DSG.2.B.A"
10987 "3lnj.9.DGL.8.B.A"
10988 "3lnj.9.DLY.9.F.C"
10989 "3lnl.19.B3P.371.A.A"
10990 "3lnm.22.PGW.601.D.D"
10991 "3lns.14.ZBZ.249.A.A"
10992 "3lns.48.NAP.501.A.A"
10993 "3lo1.8.PG0.6108.A.A"
10994 "3lo8.53.FAD.415.A.A"
10995 "3loo.53.B4P.349.A.A"
10996 "3lop.9.LEU.400.A.A"
10997 "3loq.23.AMP.271.A.A"
10998 "3lov.53.FAD.500.A.A"
10999 "3loy.10.TLA.637.C.BC"
11000 "3lp9.14.SPM.230.D.BD"
11001 "3lpf.29.Z77.604.A.A"
11002 "3lpp.14.NAG.4001.A.A"
11003 "3lpp.8.TRS.6001.A.A"
11004 "3lpr.9.BNO.1.P.AP"
11005 "3lps.44.NOV.901.A.A"
11006 "3lpw.8.MPD.393.B.B"
11007 "3lpy.15.EPE.86.B.AB"
11008 "3lq3.23.AMP.402.A.A"
11009 "3lq3.27.ADP.401.A.A"
11010 "3lq3.34.HC7.396.A.A"
11011 "3lq4.15.EPE.890.A.A"
11012 "3lq4.26.TDP.887.A.AB"
11013 "3lqq.31.ATP.602.A.A"
11014 "3lqs.24.PSZ.595.A.A"
11015 "3lqu.14.5SP.500.A.AB"
11016 "3lqv.10.ADE.2.B.B"
11017 "3lqz.14.NAG.182.A.A"
11018 "3lr8.10.PGE.140.B.AB"
11019 "3lr8.10.PGE.141.B.B"
11020 "3lre.27.ADP.500.A.A"
11021 "3lrg.8.TRS.119.A.AB"
11022 "3lrl.11.GLA.481.A.A"
11023 "3lrl.12.GLC.480.A.A"
11024 "3lrl.14.NAG.5001.A.A"
11025 "3lrr.31.ATP.1.C.A"
11026 "3ls8.22.AJZ.1004.B.B"
11027 "3lsa.15.EPE.225.D.CD"
11028 "3lsa.30.EPE.226.D.BCD"
11029 "3lsc.15.AOO.457.A.A"
11030 "3lsp.18.OLA.221.A.A"
11031 "3lss.31.ATP.501.A.A"
11032 "3lst.26.SAH.346.A.A"
11033 "3lsz.20.GSH.300.A.AC"
11034 "3lsz.8.TRS.301.A.AC"
11035 "3lt5.26.BLQ.215.A.AB"
11036 "3lt5.31.FMN.213.A.AB"
11037 "3lta.31.ATP.81.A.A"
11038 "3ltm.14.1PE.1001.A.AB"
11039 "3ltm.37.12P.1002.A.AB"
11040 "3ltn.50.PDQ.0.F.ABC"
11041 "3lun.11.ARG.501.B.B"
11042 "3lun.8.VAL.502.B.B"
11043 "3luo.10.NIT.6.B.AB"
11044 "3lup.20.ELA.301.A.A"
11045 "3luq.10.PGE.5.B.B"
11046 "3lur.13.PG4.158.A.A"
11047 "3luy.12.PPY.501.A.A"
11048 "3lv8.21.TMP.214.A.A"
11049 "3lv8.25.TYD.215.A.A"
11050 "3lv8.27.ADP.213.A.A"
11051 "3lvm.15.PLP.764.A.AB"
11052 "3lvq.28.GDP.682.E.E"
11053 "3lvu.12.PG5.609.B.B"
11054 "3lvv.18.LBP.693.A.A"
11055 "3lvv.27.ADP.694.A.A"
11056 "3lw5.35.LMU.7046.2.2"
11057 "3lw5.35.LMU.7047.K.K"
11058 "3lw5.35.LMU.7049.N.N"
11059 "3lw5.36.CLA.1009.4.4"
11060 "3lw5.40.BCR.6019.L.BIL"
11061 "3lw5.40.BCR.6021.I.I"
11062 "3lw5.47.CLA.1502.L.BL"
11063 "3lw5.50.CLA.1143.K.K"
11064 "3lw5.50.CLA.1501.L.HL"
11065 "3lw5.50.CLA.2013.2.2"
11066 "3lw5.51.CLA.1013.1.1"
11067 "3lw5.55.CLA.1306.4.4F"
11068 "3lw5.55.CLA.1504.L.L"
11069 "3lw5.60.CLA.1204.I.BI"
11070 "3lw5.65.CLA.1130.L.ABL"
11071 "3lw5.65.CLA.1207.H.BHIL"
11072 "3lw5.8.SF4.8002.C.C"
11073 "3lw6.25.UDP.312.A.A"
11074 "3lw6.8.MPD.313.A.A"
11075 "3lw7.23.AMP.189.B.B"
11076 "3lwf.10.SO4.142.A.AB"
11077 "3lwk.12.GOL.6.A.A"
11078 "3lwl.11.3DR.204.C.A"
11079 "3lwu.12.UNL.373.A.A"
11080 "3lwx.12.GOL.272.A.A"
11081 "3lx4.8.SF4.458.A.A"
11082 "3lxd.53.FAD.416.A.A"
11083 "3lxi.11.CAM.423.A.A"
11084 "3lxi.43.HEM.422.A.A"
11085 "3lxx.28.GDP.401.A.A"
11086 "3ly0.12.LY0.363.A.A"
11087 "3ly1.13.CIT.501.A.AB"
11088 "3ly1.16.PLP.500.A.AB"
11089 "3ly6.31.ATP.701.B.BC"
11090 "3lyg.12.GOL.123.A.A"
11091 "3lyg.9.UNL.121.A.A"
11092 "3lyi.10.OCS.1500.A.A"
11093 "3lyq.13.FLC.302.B.AB"
11094 "3lz9.25.FPF.700.A.A"
11095 "3lzb.43.ITI.1.A.A"
11096 "3lzd.8.SF4.343.A.A"
11097 "3lzw.48.NAP.2000.A.A"
11098 "3lzw.53.FAD.1000.A.A"
11099 "3lzz.28.GDP.173.A.A"
11100 "3m03.12.MES.1.A.AB"
11101 "3m07.10.PGE.608.A.A"
11102 "3m07.13.PG4.607.A.A"
11103 "3m07.14.BTB.605.A.A"
11104 "3m0e.31.ATP.400.A.AB"
11105 "3m0f.20.GSH.220.A.AB"
11106 "3m0j.12.OAF.501.A.A"
11107 "3m0n.12.PE0.202.A.A"
11108 "3m0w.25.P77.203.A.ABIJ"
11109 "3m0z.8.TRS.302.C.C"
11110 "3m11.40.AKI.1.A.A"
11111 "3m1c.10.XYL.1.A.A"
11112 "3m1c.14.NAG.1670.A.A"
11113 "3m1r.10.CAC.320.C.ABC"
11114 "3m1t.12.GOL.275.A.A"
11115 "3m1u.12.MES.14.A.A"
11116 "3m2o.13.PG4.155.B.AB"
11117 "3m2p.25.UDP.7517.B.B"
11118 "3m2t.44.NAD.358.A.AB"
11119 "3m31.53.FAD.634.A.A"
11120 "3m3c.11.GAL.240.A.A"
11121 "3m3c.14.A2G.241.A.A"
11122 "3m3m.20.GSH.209.A.A"
11123 "3m3r.77.BCD.664.G.BCDG"
11124 "3m3y.9.C7P.29.T.AB"
11125 "3m45.14.NAG.1395.A.A"
11126 "3m49.12.PG5.712.A.A"
11127 "3m49.16.TRS.714.A.A"
11128 "3m49.26.TDP.701.A.AB"
11129 "3m4f.14.CXS.206.A.A"
11130 "3m4f.14.CXS.207.A.AB"
11131 "3m4i.8.MPD.1.A.A"
11132 "3m4o.9.C7P.29.T.AB"
11133 "3m4p.31.4AD.500.A.A"
11134 "3m5k.31.FMN.301.A.AB"
11135 "3m5u.12.MES.361.B.AB"
11136 "3m63.16.1PE.962.A.A"
11137 "3m6a.27.ADP.783.A.A"
11138 "3m6i.44.NAD.501.A.A"
11139 "3m6r.27.BB2.194.A.A"
11140 "3m6w.27.SAM.465.A.A"
11141 "3m6z.10.PO4.381.B.B"
11142 "3m7a.8.EDO.206.B.B"
11143 "3m7i.14.RP5.801.A.A"
11144 "3m7i.26.TPP.5001.A.A"
11145 "3m7j.13.MMA.277.A.A"
11146 "3m7l.20.BOG.316.A.A"
11147 "3m7o.14.NAG.201.A.A"
11148 "3m7o.14.NAG.202.A.ABD"
11149 "3m7o.54.L9R.301.A.AB"
11150 "3m7o.9.BEN.164.A.AD"
11151 "3m7o.9.BEN.167.A.A"
11152 "3m7p.14.NAG.1528.A.A"
11153 "3m7p.16.12P.189.A.A"
11154 "3m7s.23.CBI.274.A.A"
11155 "3m89.32.GSP.408.A.A"
11156 "3m8a.8.ACT.100.A.AG"
11157 "3m8m.43.HEM.396.A.A"
11158 "3m8t.13.4NZ.295.A.A"
11159 "3m8u.65.GDS.1.A.A"
11160 "3m8u.9.MLI.4.A.A"
11161 "3m8z.14.HSX.402.A.A"
11162 "3m8z.8.TRS.398.A.A"
11163 "3m93.29.M7G.1.A.A"
11164 "3m97.43.HEC.141.X.X"
11165 "3m9i.48.3PE.306.A.A"
11166 "3m9k.8.D1D.106.B.B"
11167 "3m9v.25.TYD.901.A.A"
11168 "3m9x.10.XYP.400.A.A"
11169 "3ma6.22.DXR.299.B.B"
11170 "3ma8.13.CIT.535.A.A"
11171 "3maa.31.TAT.1.B.AB"
11172 "3mam.15.EPE.278.A.A"
11173 "3mam.8.BET.1.A.A"
11174 "3man.11.BMA.402.A.A"
11175 "3man.11.MAN.403.A.A"
11176 "3mao.14.MLI.4.A.A"
11177 "3mat.10.AHH.1.I.AI"
11178 "3mau.15.PLR.514.A.AB"
11179 "3max.19.NHE.383.A.A"
11180 "3max.22.LLX.400.A.A"
11181 "3mb5.27.SAM.301.A.A"
11182 "3mb8.19.IMH.280.A.AB"
11183 "3mbc.31.NAP.740.A.A"
11184 "3mbf.19.2FP.345.A.A"
11185 "3mbh.12.PXL.400.A.A"
11186 "3mbo.25.UDP.382.A.A"
11187 "3mbo.9.MLT.388.A.AB"
11188 "3mcf.13.FLC.0.A.A"
11189 "3mco.14.PH2.423.A.A"
11190 "3mco.31.APC.425.A.A"
11191 "3mcq.10.PGE.326.A.A"
11192 "3mcq.13.PG4.327.A.A"
11193 "3mcr.8.HEZ.214.A.A"
11194 "3mcw.8.EDO.202.B.B"
11195 "3mcx.12.GOL.12.A.A"
11196 "3mdb.28.IP9.375.C.C"
11197 "3mdo.10.PGE.403.A.A"
11198 "3mdo.19.P6G.404.A.A"
11199 "3mdp.8.SIN.142.A.A"
11200 "3mdu.13.NGQ.455.A.A"
11201 "3mdy.31.LDN.1.A.A"
11202 "3meb.16.PLP.499.A.AB"
11203 "3mel.26.TPP.902.A.AB"
11204 "3meq.44.NAI.601.A.AD"
11205 "3mes.13.PT3.428.A.A"
11206 "3mes.18.DME.427.A.A"
11207 "3mes.27.ADP.425.A.A"
11208 "3mf1.27.G5A.1001.A.A"
11209 "3mfd.13.CIT.1.A.A"
11210 "3mfs.31.ANP.500.A.A"
11211 "3mfy.8.MPD.589.A.A"
11212 "3mfy.8.TRS.591.A.A"
11213 "3mg0.28.BO2.1400.H.HI"
11214 "3mg3.12.GOL.326.A.A"
11215 "3mg3.95.ECH.351.A.A"
11216 "3mg9.11.GHP.387.B.A"
11217 "3mg9.12.3FG.389.B.A"
11218 "3mg9.13.3MY.388.B.A"
11219 "3mg9.14.OMY.392.B.A"
11220 "3mgb.11.GHP.390.C.A"
11221 "3mgb.13.3FG.393.C.A"
11222 "3mgb.13.3MY.388.C.A"
11223 "3mgb.14.OMY.392.C.A"
11224 "3mgd.51.ACO.200.A.A"
11225 "3mgn.11.DPN.3.G.D"
11226 "3mgn.14.DTR.11.G.F"
11227 "3mgn.14.DTR.9.G.DF"
11228 "3mgn.8.DLE.12.G.D"
11229 "3mgn.8.DLE.15.G.DF"
11230 "3mgn.9.DGL.8.G.DF"
11231 "3mgn.9.DLY.1.K.BK"
11232 "3mgx.43.HEM.397.A.A"
11233 "3mh6.10.DFP.500.A.A"
11234 "3mha.97.Z69.1.A.A"
11235 "3mhg.9.13P.3002.B.B"
11236 "3mi0.20.SA6.300.2.2"
11237 "3mi5.8.BME.208.E.E"
11238 "3mii.10.PGE.240.B.B"
11239 "3mj4.25.UDP.500.A.A"
11240 "3mj4.53.FAD.450.A.A"
11241 "3mj7.14.NAG.301.B.B"
11242 "3mj7.14.NAG.401.A.A"
11243 "3mjd.8.TRS.210.C.C"
11244 "3mjf.10.PGE.504.A.A"
11245 "3mjf.8.BME.507.A.A"
11246 "3mjg.14.NAG.5.X.X"
11247 "3mjg.14.NDG.1.X.X"
11248 "3mjh.32.GTP.200.A.A"
11249 "3mjt.48.NDP.476.A.A"
11250 "3mjw.28.WYF.1.A.A"
11251 "3mk2.12.PHE.912.A.A"
11252 "3mk2.14.NAG.803.A.A"
11253 "3mk7.13.FC6.323.C.CM"
11254 "3mk7.43.HEC.211.B.AB"
11255 "3mk7.43.HEC.321.C.CI"
11256 "3mk7.43.HEC.322.C.BC"
11257 "3mk7.43.HEM.501.A.AB"
11258 "3mkb.43.HEM.137.B.B"
11259 "3mkb.43.HEM.141.A.A"
11260 "3mke.13.MA4.401.A.A"
11261 "3mke.22.CB4.1.A.A"
11262 "3mke.28.CZ6.293.A.A"
11263 "3mkh.53.FAD.500.A.ABD"
11264 "3mkj.16.PZP.399.A.A"
11265 "3mkn.17.DNB.502.A.A"
11266 "3mko.8.MPD.93.A.A"
11267 "3mkp.15.EPE.211.A.A"
11268 "3mkp.19.SGN.3.A.A"
11269 "3mks.26.C1C.1.D.D"
11270 "3ml1.47.MGD.1803.A.A"
11271 "3ml1.8.SF4.1801.A.A"
11272 "3ml5.13.AZM.264.A.A"
11273 "3mla.62.JJZ.190.A.AB"
11274 "3mle.11.8AC.224.C.AC"
11275 "3mle.27.ADP.225.C.CE"
11276 "3mlp.13.CIT.1.A.AE"
11277 "3mlp.13.CIT.3.A.A"
11278 "3mm8.63.SRM.580.A.AB"
11279 "3mm8.8.SF4.576.A.A"
11280 "3mmb.63.SRM.570.B.AB"
11281 "3mmb.8.SF4.585.B.B"
11282 "3mmd.9.XYP.449.A.A"
11283 "3mmh.10.SME.168.A.A"
11284 "3mmh.8.MRD.176.A.A"
11285 "3mmp.25.PXN.1394.A.AG"
11286 "3mmt.19.2FP.350.A.A"
11287 "3mmy.12.MES.1001.A.A"
11288 "3mn8.14.NAG.501.A.A"
11289 "3mn8.15.GEM.601.A.A"
11290 "3mnn.10.MML.2002.F.EF"
11291 "3mnn.10.PTW.2003.F.F"
11292 "3moy.8.TRS.261.A.A"
11293 "3mp1.23.MAL.600.A.A"
11294 "3mp3.10.3HG.400.A.A"
11295 "3mpb.12.FRU.229.A.A"
11296 "3mpj.53.FAD.400.A.AB"
11297 "3mpn.12.MTN.801.A.A"
11298 "3mpn.20.BOG.703.A.A"
11299 "3mpn.9.LEU.601.A.A"
11300 "3mpr.14.PEG.307.C.AC"
11301 "3mq1.8.MPD.206.D.CD"
11302 "3mq2.26.SAH.216.A.A"
11303 "3mqh.40.MJZ.191.A.AC"
11304 "3mqh.48.COA.192.A.AB"
11305 "3mql.14.NAG.525.A.A"
11306 "3mql.8.MPD.526.A.A"
11307 "3mql.8.MRD.527.A.A"
11308 "3mqo.8.TRS.124.A.A"
11309 "3mqw.13.FLC.140.A.AC"
11310 "3mr0.12.PG5.142.A.A"
11311 "3ms5.10.OGA.390.A.A"
11312 "3ms5.10.REE.391.A.A"
11313 "3ms5.8.EDO.394.A.A"
11314 "3msh.13.PG4.106.A.A"
11315 "3msu.18.OAA.430.A.A"
11316 "3msz.20.GSH.92.A.A"
11317 "3mt6.8.MP8.706.1.1A"
11318 "3mt6.9.OTT.700.1.1AG"
11319 "3mtc.43.PIF.572.A.A"
11320 "3mtg.44.NAD.1.A.AB"
11321 "3mtl.27.FEF.668.A.A"
11322 "3mtw.16.M3R.430.A.A"
11323 "3mu3.45.LP4.300.A.A"
11324 "3mu3.48.LP5.301.A.A"
11325 "3mu6.25.BXL.100.A.AB"
11326 "3mui.9.XYP.462.B.B"
11327 "3muu.14.NAG.751.A.A"
11328 "3mvc.43.HEM.500.A.A"
11329 "3mvg.12.GOL.282.B.B"
11330 "3mvk.10.PGE.152.E.BE"
11331 "3mw4.14.NAG.301.A.A"
11332 "3mwb.12.PHE.311.B.AB"
11333 "3mwd.13.CIT.426.A.A"
11334 "3mwf.31.SE8.1.A.A"
11335 "3mwn.43.CYC.3002.A.A"
11336 "3mwy.31.AGS.2000.W.W"
11337 "3mx0.14.NAG.401.B.B"
11338 "3mx0.14.NAG.501.A.A"
11339 "3mx3.15.EPE.602.A.AB"
11340 "3mx5.29.UTP.993.A.A"
11341 "3mx6.9.MET.262.A.A"
11342 "3mxn.9.BEN.1.A.A"
11343 "3mxo.13.PG4.1.A.AB"
11344 "3mxu.13.CIT.123.A.A"
11345 "3myr.10.SF4.2001.A.AB"
11346 "3myr.8.SF4.2002.A.A"
11347 "3myr.9.NFV.2005.B.B"
11348 "3myu.18.VIB.500.A.A"
11349 "3myx.8.EDO.245.B.B"
11350 "3mz2.16.PE4.14.B.B"
11351 "3mz2.8.PG4.18.B.AB"
11352 "3mzf.20.IM2.364.A.A"
11353 "3mzi.31.FMN.154.A.A"
11354 "3mzs.29.HC9.501.A.A"
11355 "3mzs.43.HEM.500.A.A"
11356 "3n0g.14.DST.612.B.B"
11357 "3n0q.8.TRS.504.A.A"
11358 "3n0r.12.GOL.267.A.A"
11359 "3n10.22.CMP.181.A.A"
11360 "3n15.15.NAG.902.A.A"
11361 "3n1s.24.5GP.205.I.I"
11362 "3n1y.19.P6G.501.A.A"
11363 "3n23.41.OBN.1.A.A"
11364 "3n26.12.ARG.500.A.A"
11365 "3n29.15.PLP.1001.A.AB"
11366 "3n29.9.NSD.1002.A.AB"
11367 "3n2c.12.LWY.427.A.A"
11368 "3n2e.10.TLA.2002.A.A"
11369 "3n2e.33.OSA.1001.A.A"
11370 "3n2o.15.PLP.1001.A.AB"
11371 "3n2o.9.AG2.1002.A.AB"
11372 "3n2s.31.FMN.400.A.ABC"
11373 "3n2w.14.GOL.374.A.AD"
11374 "3n2w.14.GOL.375.A.ABD"
11375 "3n2z.14.NAG.1.B.B"
11376 "3n35.15.A2G.401.A.A"
11377 "3n3a.31.FMN.134.C.BC"
11378 "3n3r.43.HEM.1500.A.A"
11379 "3n3r.8.MRD.749.A.A"
11380 "3n3t.46.C2E.801.A.A"
11381 "3n3y.20.UMP.302.D.CD"
11382 "3n3y.53.FAD.303.D.BCD"
11383 "3n40.14.NAG.1001.F.F"
11384 "3n40.14.NDG.1002.F.F"
11385 "3n43.14.NAG.2001.B.BF"
11386 "3n44.14.NAG.1001.F.F"
11387 "3n4k.32.SAH.201.A.A"
11388 "3n4r.16.1PE.1.B.BC"
11389 "3n58.19.ADN.500.A.A"
11390 "3n58.44.NAD.550.A.AB"
11391 "3n59.12.3DS.147.C.BC"
11392 "3n5l.10.UNL.401.A.A"
11393 "3n5n.8.SF4.400.X.X"
11394 "3n5o.20.GSH.232.A.AB"
11395 "3n6n.30.BUP.464.A.A"
11396 "3n6r.15.BTI.801.A.ABJ"
11397 "3n6u.11.TSU.1004.A.A"
11398 "3n6y.10.PG4.2.A.A"
11399 "3n71.12.MES.492.A.A"
11400 "3n71.27.SFG.491.A.A"
11401 "3n75.19.P6G.717.A.A"
11402 "3n75.72.G4P.716.A.AD"
11403 "3n7q.13.CIT.501.A.A"
11404 "3n7s.26.3N7.1.B.B"
11405 "3n7u.44.NAD.401.A.A"
11406 "3n7y.9.011.5.D.D"
11407 "3n84.9.011.6.G.AG"
11408 "3n86.23.RJP.147.A.AL"
11409 "3n8m.9.9PR.6.B.B"
11410 "3n8u.8.EDO.6.B.B"
11411 "3n91.14.2PE.4.A.A"
11412 "3n98.12.BGC.563.A.A"
11413 "3n98.13.PG4.572.A.A"
11414 "3n9k.11.BGC.1002.A.A"
11415 "3n9p.10.OGA.4.A.A"
11416 "3n9s.19.TD4.311.B.AB"
11417 "3n9t.13.FLC.293.A.A"
11418 "3n9t.48.HGX.300.A.A"
11419 "3na3.31.ATP.500.A.A"
11420 "3na5.14.BTB.600.A.A"
11421 "3na6.8.TRS.333.A.A"
11422 "3na7.15.EPE.360.A.A"
11423 "3na8.9.MLT.317.A.A"
11424 "3nae.22.G35.4.T.A"
11425 "3nag.27.ADP.300.B.AB"
11426 "3nak.14.NAG.599.A.A"
11427 "3nak.43.HEM.3003.A.A"
11428 "3nat.13.CIT.162.A.AB"
11429 "3nb2.12.MES.1.C.C"
11430 "3nb2.12.MES.2.C.AC"
11431 "3nbd.23.LBT.675.A.A"
11432 "3nbf.24.8OP.500.C.C"
11433 "3nbq.9.URF.400.A.A"
11434 "3nbx.27.ADP.800.X.X"
11435 "3nbz.32.GTP.217.C.C"
11436 "3nc0.12.GOL.361.E.E"
11437 "3nc6.11.PIW.407.A.A"
11438 "3nc6.43.HEM.406.A.A"
11439 "3ncg.24.BK1.561.A.A"
11440 "3ncr.27.ADP.120.A.AB"
11441 "3nd1.26.SAH.300.A.A"
11442 "3nd6.31.ATP.965.E.E"
11443 "3nda.16.1PE.5002.B.B"
11444 "3ndc.26.SAH.300.A.A"
11445 "3ndh.17.PGE.219.A.A"
11446 "3ndo.12.GOL.229.B.B"
11447 "3ndr.44.NAD.251.A.A"
11448 "3nds.8.MPD.63.A.A"
11449 "3ndy.14.BTB.1.A.A"
11450 "3ne2.20.BOG.247.A.AB"
11451 "3ne2.20.BOG.248.A.A"
11452 "3nec.8.DTV.164.A.A"
11453 "3neh.15.L3A.319.A.A"
11454 "3nem.31.ATP.1039.B.B"
11455 "3nev.11.RSH.4.D.D"
11456 "3nf0.9.MLT.228.A.A"
11457 "3nf4.53.FAD.384.A.AB"
11458 "3nfd.27.COA.154.A.AB"
11459 "3nfi.12.PE4.1.E.E"
11460 "3nfz.16.3NF.322.A.A"
11461 "3ng0.31.ANP.474.A.A"
11462 "3ng6.43.HEM.400.B.B"
11463 "3ngl.48.NAP.305.A.A"
11464 "3ngn.23.AMP.556.A.A"
11465 "3nh9.31.ATP.1.A.A"
11466 "3nhi.23.EAH.1.A.A"
11467 "3ni2.15.EPE.538.A.A"
11468 "3ni2.33.AYL.537.A.A"
11469 "3ni3.17.HAO.10.A.AI"
11470 "3ni3.17.HAO.12.A.AF"
11471 "3ni9.15.EPE.301.A.A"
11472 "3nib.13.NHE.276.A.A"
11473 "3nie.31.ANP.430.A.A"
11474 "3nip.8.16D.327.B.BC"
11475 "3nip.8.16D.328.B.BE"
11476 "3nix.53.FAD.505.E.E"
11477 "3niz.27.ADP.314.A.A"
11478 "3nj3.10.XYP.346.A.A"
11479 "3nj8.20.NJ8.501.A.A"
11480 "3nj8.44.NAD.316.A.A"
11481 "3njo.44.PYV.300.C.C"
11482 "3njp.14.NAG.1337.A.A"
11483 "3njp.28.2PE.52.D.D"
11484 "3njq.10.SO4.3.B.B"
11485 "3njq.32.NJQ.198.B.B"
11486 "3njr.26.SAH.300.A.A"
11487 "3njv.10.RAM.511.A.A"
11488 "3njv.12.GTR.510.A.A"
11489 "3njy.14.8XQ.360.A.A"
11490 "3nk3.18.FLC.910.C.ABC"
11491 "3nk4.18.FLC.911.A.A"
11492 "3nk4.28.A2G.900.A.A"
11493 "3nk7.27.SAM.770.A.AB"
11494 "3nkh.8.MRD.221.B.B"
11495 "3nkl.12.GOL.142.A.A"
11496 "3nkq.11.MAN.905.A.A"
11497 "3nkq.14.NAG.900.A.A"
11498 "3nkq.29.NKQ.1006.A.A"
11499 "3nks.24.ACJ.478.A.A"
11500 "3nks.53.FAD.479.A.A"
11501 "3nkt.14.1HN.370.A.A"
11502 "3nku.10.PGE.220.A.A"
11503 "3nkz.13.PG4.122.A.AB"
11504 "3nl5.31.ACP.899.B.B"
11505 "3nl5.9.TZE.542.B.AB"
11506 "3nl5.9.TZE.543.B.BC"
11507 "3nlc.53.FAD.601.A.A"
11508 "3nlu.17.H4B.600.A.AB"
11509 "3nlu.29.3XB.800.A.AB"
11510 "3nlu.43.HEM.500.A.A"
11511 "3nm6.10.ADE.231.B.B"
11512 "3nm6.8.TRS.232.B.B"
11513 "3nmd.8.HEZ.57.C.C"
11514 "3nmd.8.HEZ.58.C.CD"
11515 "3nmu.26.SAM.228.F.AF"
11516 "3nn0.18.NCA.433.X.X"
11517 "3nn0.43.GP7.435.X.X"
11518 "3nn0.53.FAD.434.X.X"
11519 "3nn4.43.HEM.239.A.A"
11520 "3nnb.13.CIT.402.A.A"
11521 "3nne.53.FAD.547.A.A"
11522 "3nnl.10.AKG.500.A.A"
11523 "3nnp.15.PLP.398.A.A"
11524 "3nnr.8.UNL.230.A.A"
11525 "3no0.12.GOL.7.C.C"
11526 "3no2.13.CIT.2.A.A"
11527 "3no2.14.PEG.4.A.A"
11528 "3no4.8.EDO.413.C.C"
11529 "3no6.8.MPD.306.C.CD"
11530 "3no6.8.MPD.307.C.C"
11531 "3no6.8.MRD.304.C.AC"
11532 "3no6.8.MRD.305.C.ACD"
11533 "3noi.15.1PG.133.B.AB"
11534 "3noi.17.1PG.134.B.B"
11535 "3noj.13.PG4.242.A.A"
11536 "3nok.12.MES.258.A.A"
11537 "3nok.14.DDQ.2745.A.AB"
11538 "3noq.13.NHE.501.A.AB"
11539 "3noy.8.SF4.900.A.AB"
11540 "3npd.14.CXS.3.A.A"
11541 "3npf.12.GOL.330.B.B"
11542 "3npk.9.PPV.290.A.A"
11543 "3nq1.10.KOJ.1351.A.A"
11544 "3nq6.21.UP6.1.I.AB"
11545 "3nqa.22.BMP.2.I.AB"
11546 "3nqc.22.BMP.2.I.AB"
11547 "3nqd.22.BMP.2.I.AB"
11548 "3nqg.22.BMP.1.I.AB"
11549 "3nqm.22.BMP.1.I.AB"
11550 "3nqn.8.MRD.162.B.B"
11551 "3nqo.10.PG4.205.B.AB"
11552 "3nqr.23.AMP.3.C.C"
11553 "3nqv.9.BEN.301.A.A"
11554 "3nr3.13.CIT.906.A.A"
11555 "3nr3.15.EPE.907.A.A"
11556 "3nr3.18.PLM.901.A.A"
11557 "3nrb.13.FLC.289.A.A"
11558 "3nrb.9.UNL.288.A.AC"
11559 "3nrf.8.MRD.129.B.B"
11560 "3nrn.23.AMP.422.A.A"
11561 "3nrr.20.UMP.525.A.AB"
11562 "3nrr.32.D16.530.A.A"
11563 "3nrr.96.NAP.515.A.A"
11564 "3nrs.10.TLA.1001.A.A"
11565 "3nrs.12.MES.501.A.A"
11566 "3ns1.53.FAD.606.B.AB"
11567 "3ns7.30.3NS.1.B.AB"
11568 "3nsg.11.TAM.382.B.B"
11569 "3nsg.16.LDA.375.B.B"
11570 "3nsw.15.EPE.103.B.B"
11571 "3nt1.14.NAG.671.A.AB"
11572 "3nt1.14.NAG.681.A.A"
11573 "3nt1.17.NPS.5.A.A"
11574 "3nt1.20.BOG.620.A.A"
11575 "3nt1.43.HEM.619.A.A"
11576 "3nt6.48.COA.901.A.AB"
11577 "3nt6.53.FAD.900.A.AB"
11578 "3ntl.36.IHP.550.A.A"
11579 "3ntr.12.INS.802.B.B"
11580 "3ntu.31.ANP.401.A.A"
11581 "3nu1.43.HEM.301.A.A"
11582 "3nu7.16.PMP.361.A.AB"
11583 "3nua.13.CIT.243.A.A"
11584 "3nua.23.AMP.242.A.A"
11585 "3nua.27.ADP.241.A.A"
11586 "3nuf.13.PG4.310.B.AB"
11587 "3nul.9.GOL.600.A.A"
11588 "3nut.26.SAH.1501.A.A"
11589 "3nv4.11.GAL.501.A.A"
11590 "3nv4.12.BGC.502.A.A"
11591 "3nv4.20.SIA.500.A.A"
11592 "3nv5.43.HEM.418.A.A"
11593 "3nv8.10.PEP.467.A.A"
11594 "3nvd.23.PG4.647.A.A"
11595 "3nvd.25.OAN.646.A.A"
11596 "3nvf.8.MPD.7.A.A"
11597 "3nvn.14.NDG.1.A.A"
11598 "3nvq.14.NAG.1.A.A"
11599 "3nvq.14.NAG.4.B.B"
11600 "3nvq.14.NDG.4.A.A"
11601 "3nwa.8.MRY.2000.A.A"
11602 "3nwn.27.ADP.401.A.A"
11603 "3nwp.19.P6G.254.A.A"
11604 "3nwy.32.GTP.262.A.AD"
11605 "3nwz.48.COA.270.C.BCD"
11606 "3nx2.14.FER.169.A.A"
11607 "3nx4.48.NAP.330.A.AB"
11608 "3nxb.8.EDO.3.B.B"
11609 "3nxp.8.TRS.702.A.A"
11610 "3nxq.10.FUC.631.A.A"
11611 "3nxq.13.P6G.708.A.A"
11612 "3nxq.14.NAG.630.A.AB"
11613 "3nxq.14.NAG.632.A.A"
11614 "3nxq.34.RX4.700.A.A"
11615 "3nyd.12.3NY.317.B.B"
11616 "3nyi.20.STE.301.A.A"
11617 "3nyo.23.AMP.577.A.A"
11618 "3nyq.23.AMP.487.A.A"
11619 "3nyq.29.MCA.486.A.A"
11620 "3nyy.10.SO4.286.A.A"
11621 "3nyy.25.2PE.281.A.A"
11622 "3nz2.51.ACO.193.A.AB"
11623 "3nz2.51.ACO.195.A.AC"
11624 "3nz3.10.PGE.301.A.A"
11625 "3nz4.11.TCA.699.A.AB"
11626 "3nzj.8.ABN.5.3.K"
11627 "3nzk.64.C90.501.A.A"
11628 "3nzp.15.PLP.701.A.AB"
11629 "3nzt.23.AMP.502.A.A"
11630 "3nzw.12.MES.212.K.K"
11631 "3nzw.8.ABN.5.3.K"
11632 "3nzx.8.ABN.5.3.K"
11633 "3o02.28.JN3.1.B.AB"
11634 "3o03.13.GCO.274.A.A"
11635 "3o03.48.NAP.273.A.A"
11636 "3o05.16.PLP.1.A.A"
11637 "3o0d.14.NAG.302.A.A"
11638 "3o0d.8.MPD.304.A.A"
11639 "3o0d.8.MRD.307.A.AB"
11640 "3o0f.23.AMP.301.A.A"
11641 "3o0g.25.3O0.293.B.B"
11642 "3o0h.53.FAD.500.A.AB"
11643 "3o0m.23.AMP.155.A.A"
11644 "3o0m.8.MPD.147.A.A"
11645 "3o0r.43.HEC.201.C.BC"
11646 "3o0r.43.HEM.801.B.BC"
11647 "3o0w.11.MAN.3.A.A"
11648 "3o0w.12.GLC.4.A.A"
11649 "3o0y.8.TRS.612.A.AC"
11650 "3o0y.8.TRS.613.A.AB"
11651 "3o14.9.NIO.300.A.A"
11652 "3o15.12.IFP.237.A.A"
11653 "3o15.16.3NM.236.A.A"
11654 "3o15.9.POP.238.A.A"
11655 "3o1i.21.PE4.1.B.B"
11656 "3o1o.21.MFT.8.B.A"
11657 "3o1r.10.AKG.217.A.A"
11658 "3o1r.20.MDK.8.B.A"
11659 "3o1s.21.MDQ.8.B.A"
11660 "3o1t.22.MDU.8.B.A"
11661 "3o1u.25.MDV.8.B.A"
11662 "3o1v.21.MDJ.8.B.A"
11663 "3o21.14.NAG.391.A.A"
11664 "3o22.18.PLM.201.A.A"
11665 "3o22.20.OLA.200.A.A"
11666 "3o26.48.NDP.312.A.A"
11667 "3o2c.43.CYC.484.A.A"
11668 "3o2i.8.DTT.105.B.AB"
11669 "3o2k.12.MES.475.A.A"
11670 "3o2k.14.DST.501.A.A"
11671 "3o2k.21.QRP.502.A.A"
11672 "3o3a.10.3AZ.5.C.AC"
11673 "3o3a.19.GIC.4.C.AC"
11674 "3o3b.10.3AZ.5.C.AC"
11675 "3o3b.19.GIC.4.C.AC"
11676 "3o3d.10.3AZ.5.F.DF"
11677 "3o3d.12.3AZ.5.C.A"
11678 "3o3d.17.TIG.4.C.AC"
11679 "3o3e.10.3AZ.5.C.AC"
11680 "3o3e.17.TIG.4.C.AC"
11681 "3o3l.56.4IP.1900.A.A"
11682 "3o3m.8.SF4.386.B.B"
11683 "3o3n.56.IRC.410.A.A"
11684 "3o3n.8.SF4.409.A.A"
11685 "3o3p.40.GDP.336.B.B"
11686 "3o3u.34.MLR.2001.N.N"
11687 "3o40.14.GOL.199.A.AB"
11688 "3o40.14.GOL.201.A.A"
11689 "3o40.35.2PE.200.A.A"
11690 "3o47.28.GDP.502.A.A"
11691 "3o4h.12.GOL.583.A.A"
11692 "3o4o.14.NAG.338.B.B"
11693 "3o4p.10.ME2.471.A.A"
11694 "3o4p.10.PGE.433.A.A"
11695 "3o4p.12.MES.411.A.A"
11696 "3o4u.10.SRT.2.A.A"
11697 "3o4u.10.TLA.1.A.A"
11698 "3o52.10.TAR.7110.A.AB"
11699 "3o52.10.TAR.7112.A.A"
11700 "3o53.14.NAG.1001.A.A"
11701 "3o5a.43.HEC.1128.B.B"
11702 "3o5a.43.HEC.1129.B.AB"
11703 "3o5b.12.BGC.486.A.A"
11704 "3o5c.43.HEM.501.A.A"
11705 "3o5n.22.BR0.1.E.BE"
11706 "3o5s.19.B3P.244.A.A"
11707 "3o5t.27.ADP.113.B.B"
11708 "3o5x.42.JZG.1.A.A"
11709 "3o5z.8.MPD.87.B.B"
11710 "3o66.20.PGE.321.A.A"
11711 "3o6d.16.PXP.801.A.A"
11712 "3o6n.14.NAG.1004.A.A"
11713 "3o6r.38.MYY.303.A.AB"
11714 "3o6r.9.PYG.258.A.A"
11715 "3o6t.10.PGE.118.A.AD"
11716 "3o6t.17.PX5.117.A.AB"
11717 "3o6x.15.P3S.3001.A.A"
11718 "3o6x.27.ADP.4001.A.A"
11719 "3o75.16.F1X.1.A.A"
11720 "3o7b.13.TYR.220.A.A"
11721 "3o7b.25.SAH.301.A.A"
11722 "3o7j.11.2AL.451.A.A"
11723 "3o7m.12.GOL.184.C.C"
11724 "3o7p.21.BNG.439.A.A"
11725 "3o7y.11.GLC.3.D.D"
11726 "3o7y.11.GLC.5.B.B"
11727 "3o7z.11.GLC.730.C.C"
11728 "3o7z.12.GLC.1.A.A"
11729 "3o83.46.IXN.800.A.AB"
11730 "3o83.8.MPD.546.A.A"
11731 "3o8e.14.NAG.1080.B.B"
11732 "3o8e.8.DTD.2815.C.C"
11733 "3o8k.20.O8K.1.A.A"
11734 "3o8l.27.ADP.764.A.A"
11735 "3o8l.31.ATP.763.A.A"
11736 "3o8o.16.F6P.984.F.EF"
11737 "3o8o.20.FDP.3.C.CD"
11738 "3o8o.20.FDP.6.F.EF"
11739 "3o8r.27.ADP.875.A.A"
11740 "3o94.9.NCA.192.A.A"
11741 "3o98.27.ADP.3001.A.A"
11742 "3o98.29.TS5.620.A.A"
11743 "3o9l.14.NAG.167.A.A"
11744 "3o9l.44.LPN.168.A.AB"
11745 "3o9p.27.MHI.516.A.A"
11746 "3o9z.10.AKG.312.A.A"
11747 "3o9z.44.NAD.311.A.ABD"
11748 "3oa2.44.NAD.317.A.ABC"
11749 "3oa5.16.2PE.543.B.B"
11750 "3oaa.31.ANP.600.a.ad"
11751 "3oab.14.DST.802.D.D"
11752 "3oab.14.IPE.801.D.D"
11753 "3oae.15.IDS.504.C.C"
11754 "3oai.23.MAL.1122.A.A"
11755 "3ob4.34.MLR.400.A.A"
11756 "3ob6.12.ARG.450.A.A"
11757 "3ob8.12.GAL.2001.A.A"
11758 "3ob9.13.NHE.520.B.B"
11759 "3obc.10.PGE.109.B.AB"
11760 "3obh.13.CIT.201.A.A"
11761 "3obk.16.PBG.360.A.A"
11762 "3obv.45.SUC.2006.B.AB"
11763 "3obz.10.AKG.481.A.A"
11764 "3oc3.12.MES.199.C.AC"
11765 "3oc4.53.FAD.500.A.AB"
11766 "3ocd.43.HEC.401.A.A"
11767 "3ocj.18.PLM.305.A.A"
11768 "3ocm.27.ADP.1.B.B"
11769 "3ocp.22.CMP.250.A.A"
11770 "3odi.14.XXA.5.B.ABK"
11771 "3odl.14.YYA.5.B.ABM"
11772 "3odp.10.PG4.401.A.A"
11773 "3odt.12.MES.311.A.B"
11774 "3odu.16.OLC.1604.A.A"
11775 "3odu.22.OLC.1603.A.AB"
11776 "3odu.27.ITD.1500.A.A"
11777 "3oe0.8.DPR.16.I.AI"
11778 "3oe2.10.TAR.1.A.A"
11779 "3oe2.14.SRT.225.A.A"
11780 "3oei.13.FLC.86.C.CK"
11781 "3oen.10.GLU.1001.A.A"
11782 "3oes.32.GNP.201.A.A"
11783 "3oet.44.NAD.379.A.A"
11784 "3of1.22.CMP.501.A.A"
11785 "3of4.18.UNL.261.A.AB"
11786 "3of4.31.FMN.250.A.AB"
11787 "3ofk.26.SAH.217.A.A"
11788 "3ofl.15.IDS.548.E.E"
11789 "3ofl.15.JHM.515.E.E"
11790 "3ofl.15.JHM.547.E.AE"
11791 "3ofu.14.ID3.397.A.A"
11792 "3ofu.43.HEM.417.A.A"
11793 "3og2.11.BMA.1026.A.A"
11794 "3og2.11.GLC.1043.A.A"
11795 "3og2.11.MAN.1031.A.A"
11796 "3og2.14.NAG.1024.A.A"
11797 "3og6.14.NAG.301.B.B"
11798 "3og9.9.MLT.500.A.A"
11799 "3oga.10.PO4.143.B.B"
11800 "3ogk.23.OGK.1100.B.B"
11801 "3oh4.36.UPG.7566.A.A"
11802 "3oi7.22.OI7.301.A.AC"
11803 "3oi8.19.ADN.1.B.AB"
11804 "3oid.17.TCL.603.B.B"
11805 "3oid.48.NDP.503.B.B"
11806 "3oii.26.SAH.253.A.A"
11807 "3ois.25.UDP.292.A.AB"
11808 "3oix.31.FMN.400.A.A"
11809 "3oiy.9.POP.1.A.A"
11810 "3oj0.10.SO4.148.A.A"
11811 "3oj1.46.HEM.139.A.A"
11812 "3oja.11.MAN.1013.B.B"
11813 "3oja.11.MAN.1014.B.AB"
11814 "3oja.14.NAG.1001.A.A"
11815 "3oja.14.NAG.1009.B.AB"
11816 "3oja.14.NAG.1010.B.A"
11817 "3oja.14.NAG.1017.B.B"
11818 "3ojc.8.HEZ.234.B.B"
11819 "3ojf.29.IMJ.801.A.A"
11820 "3ojf.48.NDP.501.A.A"
11821 "3ojo.12.PDC.502.A.AB"
11822 "3ojo.44.NAD.500.A.A"
11823 "3ojs.9.PGE.6.C.A"
11824 "3oju.14.GOL.5.A.A"
11825 "3oju.40.SSJ.1.A.A"
11826 "3oju.8.PGE.18.A.A"
11827 "3ojy.11.BMA.541.B.B"
11828 "3ojy.11.BMA.556.A.A"
11829 "3okc.28.GDP.601.A.A"
11830 "3okf.44.NAD.367.A.A"
11831 "3okt.14.NAG.1655.A.A"
11832 "3okx.27.SAM.201.A.AB"
11833 "3ol2.14.NAG.1000.A.A"
11834 "3ol2.14.NAG.2000.B.B"
11835 "3ol3.10.PGE.115.A.AB"
11836 "3ol3.10.PGE.116.A.A"
11837 "3ol3.13.PG4.114.A.A"
11838 "3ol7.9.POP.5002.K.I"
11839 "3ol8.9.POP.5001.O.M"
11840 "3ol8.9.POP.5003.G.E"
11841 "3ol9.19.O2C.702.C.A"
11842 "3ola.24.DCP.4001.O.M"
11843 "3ola.24.DCP.4002.K.I"
11844 "3olb.27.DCT.4004.A.A"
11845 "3oli.11.GLC.512.A.A"
11846 "3oli.12.BGC.511.A.A"
11847 "3oli.12.HSD.503.A.A"
11848 "3oli.8.MPD.515.A.A"
11849 "3oli.9.G6D.504.A.A"
11850 "3olq.55.UNL.321.A.A"
11851 "3om8.12.MES.265.A.A"
11852 "3om9.44.NAD.705.C.C"
11853 "3om9.9.OXQ.706.C.C"
11854 "3omn.10.HTH.286.B.B"
11855 "3omn.120.HEA.2.A.AB"
11856 "3omn.13.TRD.3.A.AB"
11857 "3omn.13.TRD.553.A.A"
11858 "3omn.21.DMU.7.A.A"
11859 "3omn.23.DMU.6.B.B"
11860 "3omn.33.DMU.3.B.AB"
11861 "3omn.60.HEA.1.A.A"
11862 "3omn.8.TRD.4.B.AB"
11863 "3on2.18.PG6.202.A.A"
11864 "3one.10.ADE.506.A.A"
11865 "3one.44.NAD.501.A.AB"
11866 "3one.8.TRS.505.A.A"
11867 "3oni.31.JQ1.1.A.A"
11868 "3onp.8.BME.251.A.A"
11869 "3onu.10.EDO.4.A.AB"
11870 "3onu.10.EDO.7.A.A"
11871 "3oo3.43.HEM.400.A.A"
11872 "3oo6.12.GAL.405.A.A"
11873 "3oof.37.OOF.1.A.A"
11874 "3ooi.27.SAM.237.A.A"
11875 "3ooj.16.G6P.616.E.EF"
11876 "3oos.13.PG4.281.A.A"
11877 "3oou.14.BTB.110.A.A"
11878 "3ooy.26.TDP.1.A.AB"
11879 "3op1.14.PEG.317.B.B"
11880 "3op5.25.REB.365.A.A"
11881 "3ope.27.SAM.8.B.B"
11882 "3opt.10.AKG.501.A.A"
11883 "3opx.28.U5P.265.A.A"
11884 "3opy.31.ATP.942.B.B"
11885 "3oq2.13.CIT.104.B.B"
11886 "3oq3.15.EPE.333.B.AB"
11887 "3oq3.15.EPE.334.B.B"
11888 "3oqi.13.NHE.258.A.A"
11889 "3oqq.10.PGE.462.A.A"
11890 "3oqu.19.A8S.191.A.A"
11891 "3oqv.8.DTD.248.A.A"
11892 "3or2.63.SRM.584.D.DEF"
11893 "3or2.8.SF4.806.D.D"
11894 "3orf.44.NAD.903.C.C"
11895 "3orh.26.SAH.4000.A.A"
11896 "3ori.31.AGS.340.A.A"
11897 "3orq.27.ADP.375.B.B"
11898 "3orq.9.POP.378.B.B"
11899 "3orv.10.PGE.387.D.D"
11900 "3os6.19.15P.409.D.D"
11901 "3os7.10.TLA.401.A.A"
11902 "3os7.13.PG4.400.A.A"
11903 "3os9.24.KN1.1.C.C"
11904 "3osc.22.PRP.211.A.AB"
11905 "3osk.14.NAG.131.A.A"
11906 "3osm.10.SRT.1039.A.A"
11907 "3osp.11.3DR.4.T.A"
11908 "3osq.23.MAL.700.A.A"
11909 "3osr.23.MAL.700.A.A"
11910 "3ot5.10.PGE.381.A.A"
11911 "3ot6.8.MPD.301.A.A"
11912 "3ot6.8.MRD.302.A.A"
11913 "3otb.13.3PO.302.A.AB"
11914 "3otb.31.DGT.301.A.A"
11915 "3oth.25.TYD.393.A.A"
11916 "3oth.62.CLJ.394.A.A"
11917 "3oti.25.TYD.377.A.A"
11918 "3oti.38.C0T.378.A.A"
11919 "3otk.14.NAG.592.B.B"
11920 "3otk.25.UDP.599.B.B"
11921 "3ott.18.TBR.2.B.B"
11922 "3otw.48.COA.159.A.AD"
11923 "3otx.57.AP5.346.A.A"
11924 "3ou6.27.SAM.300.A.A"
11925 "3oue.43.HEM.612.A.A"
11926 "3ouf.8.MPD.503.A.A"
11927 "3oui.18.42Z.393.A.A"
11928 "3ouj.10.AKG.417.A.A"
11929 "3oum.14.TOF.234.A.A"
11930 "3ouq.43.HEM.601.A.A"
11931 "3out.10.DGL.266.A.A"
11932 "3ouy.9.POP.701.C.A"
11933 "3ouz.10.SRT.464.A.A"
11934 "3ouz.27.ADP.460.A.A"
11935 "3ov0.43.HEM.601.A.A"
11936 "3ov4.20.EQU.128.C.C"
11937 "3ov6.12.D12.1104.A.A"
11938 "3ov6.48.MK0.1105.A.A"
11939 "3ova.31.APC.501.A.A"
11940 "3ovb.9.POP.601.C.A"
11941 "3ovc.24.PE4.377.A.A"
11942 "3ove.10.03E.3.B.AB"
11943 "3ovj.27.ORA.49.B.ABCD"
11944 "3ovj.27.ORA.50.D.CD"
11945 "3ovl.27.ORA.79.A.A"
11946 "3ovr.11.XPE.232.A.A"
11947 "3ovr.14.5SP.230.A.A"
11948 "3owa.16.1PE.602.A.A"
11949 "3owa.53.FAD.601.A.AB"
11950 "3owb.27.BSM.1.A.A"
11951 "3owc.96.COA.2598.A.A"
11952 "3owr.13.PG4.164.B.B"
11953 "3ox4.44.NAD.1385.A.A"
11954 "3ox6.8.HEZ.603.A.A"
11955 "3ox6.8.HEZ.604.A.AB"
11956 "3oxh.10.XYL.302.A.A"
11957 "3oxh.11.PMB.301.A.A"
11958 "3oxk.24.5GP.125.A.A"
11959 "3oxp.12.GOL.149.B.B"
11960 "3oxt.22.3SB.2001.A.A"
11961 "3oy7.39.GDD.414.A.A"
11962 "3oyp.8.0Y9.4.E.A"
11963 "3oyr.9.POP.336.A.A"
11964 "3oyw.23.TDG.600.A.A"
11965 "3oyz.51.ACO.434.A.A"
11966 "3oz2.48.OZ2.502.A.A"
11967 "3oz2.53.FAD.501.A.A"
11968 "3ozb.10.HPA.260.A.A"
11969 "3ozc.26.4CT.284.A.A"
11970 "3ozm.12.DXL.391.A.A"
11971 "3ozw.19.DGG.416.A.A"
11972 "3ozw.36.KKK.413.A.A"
11973 "3ozw.43.HEM.404.A.A"
11974 "3ozw.53.FAD.405.A.AB"
11975 "3ozx.27.ADP.616.A.A"
11976 "3ozz.86.HEM.201.B.B"
11977 "3p0f.20.BAU.400.A.A"
11978 "3p0j.12.TYE.701.A.A"
11979 "3p0w.14.GKR.472.A.A"
11980 "3p0x.13.ICT.450.A.A"
11981 "3p0z.12.MSR.170.A.AB"
11982 "3p0z.17.CTN.175.A.AC"
11983 "3p11.14.NAG.624.A.A"
11984 "3p13.10.RIP.201.A.A"
11985 "3p19.48.NAP.2001.A.A"
11986 "3p1a.8.EDO.9.A.A"
11987 "3p1m.13.FLC.192.B.BH"
11988 "3p1t.10.TLA.342.B.B"
11989 "3p1t.8.EDO.356.B.B"
11990 "3p23.27.ADP.1002.A.A"
11991 "3p24.13.PG4.502.A.A"
11992 "3p27.28.GDP.663.A.A"
11993 "3p2c.8.EDO.512.B.B"
11994 "3p2h.17.NOO.300.A.A"
11995 "3p2h.20.MTA.204.A.A"
11996 "3p2k.27.SAM.6735.A.A"
11997 "3p2o.44.NAD.291.A.A"
11998 "3p3v.10.PGE.200.B.B"
11999 "3p3x.43.HEM.501.A.A"
12000 "3p3y.14.NAG.1.A.A"
12001 "3p41.14.IPE.299.A.A"
12002 "3p41.9.POP.301.A.A"
12003 "3p48.28.DUP.148.A.AC"
12004 "3p4e.13.CIT.503.A.A"
12005 "3p4e.23.AMP.501.A.A"
12006 "3p4h.14.PEG.120.A.A"
12007 "3p4t.53.FAO.500.A.AB"
12008 "3p4u.8.ASJ.705.E.ABE"
12009 "3p4u.8.ASJ.805.F.CDF"
12010 "3p53.10.1PE.494.B.B"
12011 "3p5f.11.MAN.403.B.B"
12012 "3p5n.27.RBF.190.A.A"
12013 "3p5r.30.FGG.911.A.A"
12014 "3p5s.14.NAG.501.A.A"
12015 "3p5s.35.AVU.280.A.A"
12016 "3p6k.12.UNL.390.B.AB"
12017 "3p6l.13.CIT.303.A.A"
12018 "3p6o.38.ETG.440.A.A"
12019 "3p6o.43.HEM.420.A.A"
12020 "3p71.28.AN6.310.C.CT"
12021 "3p77.10.PGE.277.A.A"
12022 "3p77.18.2PE.279.A.A"
12023 "3p7n.31.FMN.500.A.A"
12024 "3p7x.8.DTU.166.D.BD"
12025 "3p80.12.P80.403.A.A"
12026 "3p80.45.FMN.401.A.A"
12027 "3p85.13.1PE.303.A.A"
12028 "3p8a.13.PG4.277.A.A"
12029 "3p8a.14.BTB.276.A.A"
12030 "3p8c.8.TRS.1254.A.A"
12031 "3p8e.15.LN7.286.A.A"
12032 "3p8g.20.GSH.1001.A.A"
12033 "3p8g.9.BEN.1002.A.A"
12034 "3p8k.10.PGE.266.A.A"
12035 "3p94.13.PG4.229.B.B"
12036 "3p9k.13.CIY.603.C.CD"
12037 "3p9k.26.SAH.403.C.C"
12038 "3p9t.17.TCL.221.A.A"
12039 "3p9y.10.IMD.196.A.ADH"
12040 "3p9y.10.IMD.197.A.ADE"
12041 "3p9y.25.PG4.198.A.A"
12042 "3pak.12.MAN.500.A.A"
12043 "3pb8.11.AHN.390.X.X"
12044 "3pbk.36.1ZZ.1.A.A"
12045 "3pbl.23.ETQ.1200.A.A"
12046 "3pbl.23.MAL.1500.A.A"
12047 "3pbm.10.ES4.328.A.A"
12048 "3pbp.10.PGE.6119.D.D"
12049 "3pbw.21.UP6.229.A.AB"
12050 "3pc3.21.P1T.702.A.A"
12051 "3pc3.43.HEM.701.A.A"
12052 "3pc8.8.TRS.2.D.BD"
12053 "3pco.12.PHE.980.A.A"
12054 "3pco.23.AMP.992.A.A"
12055 "3pcq.37.CLA.102.J.FJ"
12056 "3pcq.40.BCR.1005.L.BIL"
12057 "3pcq.40.BCR.1006.L.L"
12058 "3pcq.40.BCR.101.I.AI"
12059 "3pcq.40.BCR.102.I.BIL"
12060 "3pcq.40.BCR.104.J.AJ"
12061 "3pcq.40.BCR.105.J.BFJ"
12062 "3pcq.40.BCR.1602.M.BM"
12063 "3pcq.45.CLA.101.J.J"
12064 "3pcq.45.CLA.1601.M.M"
12065 "3pcq.45.CLA.1701.X.BFX"
12066 "3pcq.65.CLA.1003.L.BL"
12067 "3pcq.65.CLA.1004.L.L"
12068 "3pcv.10.LMT.209.A.A"
12069 "3pcv.20.GSH.201.A.A"
12070 "3pd5.30.TSB.502.B.B"
12071 "3pde.14.IPE.312.B.B"
12072 "3pdf.14.NAG.604.A.A"
12073 "3pdf.20.LXV.442.A.A"
12074 "3pdi.17.CZL.502.A.A"
12075 "3pdi.8.SF4.501.A.AB"
12076 "3pdn.27.SFG.429.A.A"
12077 "3pdt.27.ADP.811.A.A"
12078 "3pdu.48.NAP.301.A.A"
12079 "3pea.13.PG4.259.C.C"
12080 "3peb.13.NHE.135.A.A"
12081 "3pee.36.IHP.255.A.A"
12082 "3pef.48.NAP.301.A.A"
12083 "3peh.31.IBD.1001.A.A"
12084 "3per.14.GOL.485.A.A"
12085 "3pet.13.PG4.249.A.A"
12086 "3pev.36.IHP.1003.B.AB"
12087 "3pey.27.ADP.1000.A.A"
12088 "3pfd.53.FDA.390.A.ABD"
12089 "3pff.10.TLA.832.A.A"
12090 "3pff.27.ADP.833.A.A"
12091 "3pfi.27.ADP.336.A.A"
12092 "3pfq.31.ANP.800.A.A"
12093 "3pft.31.FMN.402.B.B"
12094 "3pfu.8.DTT.139.A.A"
12095 "3pfv.8.EDO.8.A.AB"
12096 "3pfy.13.PG4.402.A.A"
12097 "3pg0.12.GOL.146.A.A"
12098 "3pg0.14.BTB.143.A.A"
12099 "3pg6.13.CIT.1000.B.B"
12100 "3pg8.12.GOL.1.A.A"
12101 "3pgb.11.MAN.1104.A.A"
12102 "3pgb.14.NAG.6511.A.A"
12103 "3pgl.25.RZX.257.A.A"
12104 "3pgm.11.3PG.247.A.A"
12105 "3pgp.51.ACO.1423.A.A"
12106 "3pgr.12.C8E.436.A.A"
12107 "3pgv.15.EPE.269.B.B"
12108 "3pgx.44.NAD.277.A.A"
12109 "3pgy.13.CIT.503.D.CD"
12110 "3pgy.13.CIT.504.D.D"
12111 "3ph2.43.HEM.1087.B.B"
12112 "3ph3.10.RB5.150.A.AB"
12113 "3pha.44.ACR.701.A.AB"
12114 "3phb.20.IM5.291.S.SU"
12115 "3phc.20.IM5.501.A.AB"
12116 "3phz.11.GAL.302.A.A"
12117 "3phz.15.NAG.301.A.A"
12118 "3phz.20.SIA.303.A.A"
12119 "3pi2.43.HEM.500.A.AB"
12120 "3pib.14.GOL.250.A.A"
12121 "3pic.14.NAG.500.A.A"
12122 "3pih.9.PPV.1002.A.A"
12123 "3pij.12.FRU.527.A.A"
12124 "3pj0.8.MRD.365.C.C"
12125 "3pj2.35.04K.1.A.A"
12126 "3pjp.12.MES.1447.B.B"
12127 "3pjq.23.LBT.901.A.A"
12128 "3pjr.31.ATP.725.A.A"
12129 "3pju.46.C2E.2256.A.A"
12130 "3pkc.30.Y08.288.A.A"
12131 "3pkj.39.A2N.1000.A.A"
12132 "3pko.13.CIT.326.A.A"
12133 "3pky.29.UTP.301.A.A"
12134 "3pl2.13.CIT.400.B.B"
12135 "3pl3.205.CE5.601.A.A"
12136 "3pl3.64.CTR.602.A.A"
12137 "3pl5.18.PLM.702.A.A"
12138 "3pl9.17.HTG.631.A.A"
12139 "3pl9.42.LUT.620.A.A"
12140 "3pl9.44.XAT.622.A.A"
12141 "3pl9.65.CLA.609.A.A"
12142 "3pl9.66.CHL.614.A.A"
12143 "3plr.21.U5P.901.A.A"
12144 "3plr.44.NAI.900.A.A"
12145 "3pls.31.ANP.1358.A.A"
12146 "3plx.8.ACT.1.B.B"
12147 "3pm0.21.BHF.800.A.A"
12148 "3pm0.43.HEM.900.A.A"
12149 "3pm9.53.FAD.476.A.A"
12150 "3pmd.13.11A.151.A.A"
12151 "3pmi.12.UNL.20.C.C"
12152 "3pmq.43.HEC.675.A.A"
12153 "3pmt.10.PG4.800.A.A"
12154 "3pna.22.CMP.250.A.A"
12155 "3pnb.48.COA.162.A.A"
12156 "3pnd.53.FAD.500.A.A"
12157 "3pnn.12.GOL.302.A.A"
12158 "3po1.20.MKY.1.C.BC"
12159 "3po2.15.EPE.222.D.DG"
12160 "3po3.10.PGE.71.L.L"
12161 "3po5.11.3DR.204.C.A"
12162 "3pof.8.TRS.279.A.A"
12163 "3pot.20.TXZ.557.A.ABD"
12164 "3pot.21.TP7.558.A.ABD"
12165 "3pot.62.F43.555.A.ADEF"
12166 "3poy.11.BGC.2000.A.A"
12167 "3poy.14.NAG.2001.A.A"
12168 "3pp2.13.CIT.614.A.A"
12169 "3pp5.8.MPD.69.A.A"
12170 "3pp5.8.MRD.70.A.A"
12171 "3pp7.41.SVR.499.B.B"
12172 "3pp9.63.ACO.185.B.B"
12173 "3ppb.13.PG4.218.A.A"
12174 "3ppl.10.UNL.600.B.AB"
12175 "3ppo.11.DCK.401.A.A"
12176 "3ppt.18.PAM.500.A.A"
12177 "3ppu.20.GSH.500.A.A"
12178 "3ppz.35.STU.1.A.A"
12179 "3pqb.36.VGP.500.A.A"
12180 "3pqb.53.FAD.499.A.A"
12181 "3pqc.28.GDP.801.A.A"
12182 "3pqd.20.FBP.328.D.BD"
12183 "3pqd.44.NAD.327.D.D"
12184 "3pqv.10.TAR.401.A.A"
12185 "3pr3.27.F6P.580.A.AB"
12186 "3pr8.20.GSH.300.A.A"
12187 "3prk.8.MSU.280.I.EI"
12188 "3prq.35.LMT.230.I.I"
12189 "3prq.35.LMT.231.I.ACI"
12190 "3prq.35.LMT.536.B.B"
12191 "3prq.37.LHG.374.A.ACK"
12192 "3prq.40.BCR.115.J.J"
12193 "3prq.40.BCR.529.B.B"
12194 "3prq.43.HEM.85.F.EF"
12195 "3prq.44.LMG.345.A.ADEF"
12196 "3prq.45.SQD.224.F.DEFX"
12197 "3prq.46.LMG.359.J.DFJ"
12198 "3prq.48.LMG.493.C.CJKy"
12199 "3prq.51.LMG.531.B.ABDLM"
12200 "3prq.63.DGD.362.E.DEF"
12201 "3prq.65.CLA.483.C.CK"
12202 "3prq.65.CLA.517.B.BDLM"
12203 "3prq.66.DGD.492.C.ACDJV"
12204 "3prr.16.MST.5367.A.A"
12205 "3prr.31.LMT.5363.D.DX"
12206 "3prr.35.LMT.5226.M.MT"
12207 "3prr.35.LMT.5227.T.T"
12208 "3prr.35.LMT.5274.I.IO"
12209 "3prr.35.LMT.5495.C.ACI"
12210 "3prr.35.LMT.5536.B.BDH"
12211 "3prr.39.LHG.5371.A.ACD"
12212 "3prr.40.BCR.5107.X.HX"
12213 "3prr.40.BCR.5112.K.JKyZ"
12214 "3prr.40.BCR.5358.D.DFJ"
12215 "3prr.40.BCR.5369.A.AI"
12216 "3prr.40.BCR.5488.C.CKZ"
12217 "3prr.40.BCR.5489.C.CI"
12218 "3prr.40.BCR.5527.B.BM"
12219 "3prr.42.LMG.5217.M.M"
12220 "3prr.42.LMG.5534.B.B"
12221 "3prr.43.HEM.5164.V.CV"
12222 "3prr.43.LMG.5220.I.I"
12223 "3prr.43.SQD.5531.B.BDX"
12224 "3prr.44.LMG.5218.E.ADEF"
12225 "3prr.45.LMG.5494.C.C"
12226 "3prr.46.LMG.5359.D.DFJ"
12227 "3prr.47.SQD.5213.L.LMT"
12228 "3prr.48.LMG.5360.D.DLT"
12229 "3prr.48.LMG.5493.C.CJK"
12230 "3prr.49.LMG.5531.D.ABDLM"
12231 "3prr.49.LMG.5533.B.BDLM"
12232 "3prr.51.LMG.5373.L.ABDLM"
12233 "3prr.51.SQD.5372.A.ACDK"
12234 "3prr.52.DGD.5375.A.A"
12235 "3prr.53.DGD.5490.C.AC"
12236 "3prr.54.SQD.5532.B.B"
12237 "3prr.55.PL9.5357.D.ADLT"
12238 "3prr.56.DGD.5370.A.ACIO"
12239 "3prr.58.DGD.5208.H.BDH"
12240 "3prr.62.DGD.5491.C.ACJ"
12241 "3prr.64.PHO.5355.D.AD"
12242 "3prr.65.CLA.5354.D.AD"
12243 "3prr.65.CLA.5356.D.DHX"
12244 "3prr.65.CLA.5362.A.ADT"
12245 "3prr.65.CLA.5364.A.AD"
12246 "3prr.65.CLA.5366.A.AI"
12247 "3prr.65.CLA.5477.C.ACK"
12248 "3prr.65.CLA.5478.C.ACI"
12249 "3prr.65.CLA.5479.C.C"
12250 "3prr.65.CLA.5484.C.CKyZ"
12251 "3prr.65.CLA.5518.B.BDH"
12252 "3prr.65.CLA.5520.B.B"
12253 "3prr.65.CLA.5524.B.BLM"
12254 "3prr.65.CLA.5526.B.BH"
12255 "3ps9.27.SAM.670.A.A"
12256 "3ps9.53.FAD.669.A.A"
12257 "3pt1.32.F6P.1001.A.A"
12258 "3pt6.26.SAH.1603.A.A"
12259 "3ptm.11.G2F.1000.A.A"
12260 "3pty.18.AFO.1.A.A"
12261 "3ptz.34.UDX.501.A.AB"
12262 "3ptz.44.NAD.500.A.A"
12263 "3pu8.10.OGA.2.A.A"
12264 "3pue.10.LYS.292.B.AB"
12265 "3puo.10.LYS.293.A.AB"
12266 "3put.8.HEZ.167.A.A"
12267 "3puv.12.PGV.4009.G.G"
12268 "3puw.17.PGV.4010.F.F"
12269 "3puw.23.MAL.2000.F.F"
12270 "3puw.34.UMQ.5004.F.EF"
12271 "3puw.9.PGV.4002.F.FG"
12272 "3pv6.14.NAG.800.A.A"
12273 "3pvd.10.FUC.4.A.AB"
12274 "3pvd.15.NDG.3.A.B"
12275 "3pvf.9.PGA.249.A.A"
12276 "3pvk.8.MPD.4001.A.A"
12277 "3pvk.9.BAM.3001.A.A"
12278 "3pvm.14.NAG.2002.B.B"
12279 "3pvr.56.BYC.310.A.A"
12280 "3pvz.44.NAD.501.A.AB"
12281 "3pwi.13.GLR.448.A.A"
12282 "3px2.26.SAH.263.A.A"
12283 "3px2.35.T3Q.301.A.A"
12284 "3pxn.27.ADP.401.A.A"
12285 "3pxp.16.MYR.301.A.A"
12286 "3pxu.44.COD.201.A.A"
12287 "3pxv.31.FMN.200.A.AB"
12288 "3pxx.44.NAD.284.A.A"
12289 "3py7.34.MLR.701.A.A"
12290 "3pyb.16.1PE.911.A.A"
12291 "3pyb.29.A3C.901.A.A"
12292 "3pyi.12.MES.170.B.B"
12293 "3pyi.9.PG4.171.B.B"
12294 "3pym.44.NAD.333.A.A"
12295 "3pym.8.MRY.334.A.AB"
12296 "3pzp.30.DTP.2.B.B"
12297 "3pzq.23.MAL.395.A.A"
12298 "3pzr.48.NAP.372.A.A"
12299 "3q09.43.HEM.1000.A.A"
12300 "3q0a.32.GTP.26.C.A"
12301 "3q0g.53.BCO.259.F.DF"
12302 "3q10.23.AMP.501.A.A"
12303 "3q11.15.P4F.368.A.A"
12304 "3q11.48.NAP.367.A.A"
12305 "3q13.14.NAG.501.A.A"
12306 "3q1i.16.1PE.595.A.A"
12307 "3q1k.27.ADP.370.A.A"
12308 "3q1o.14.IPE.501.A.A"
12309 "3q20.8.HEZ.127.B.AB"
12310 "3q22.32.GTP.26.D.B"
12311 "3q25.23.MAL.5044.A.A"
12312 "3q2b.10.TAR.125.A.A"
12313 "3q2h.35.QHF.1.A.A"
12314 "3q2i.40.HP7.550.A.A"
12315 "3q2i.44.NAD.500.A.A"
12316 "3q2q.14.IPE.359.A.A"
12317 "3q2v.11.MAN.802.A.A"
12318 "3q2w.11.MAN.705.A.A"
12319 "3q2w.14.NAG.807.A.A"
12320 "3q2z.40.D9A.700.A.A"
12321 "3q31.9.MLT.3.A.A"
12322 "3q32.35.J2I.2.B.B"
12323 "3q34.53.UQ8.4.D.D"
12324 "3q36.8.SF4.458.A.A"
12325 "3q3c.44.NAD.299.A.A"
12326 "3q3h.25.UDP.621.A.A"
12327 "3q3j.32.GNP.500.B.B"
12328 "3q3m.10.Z82.328.B.BH"
12329 "3q3m.10.Z82.329.B.B"
12330 "3q3u.43.HEM.338.A.A"
12331 "3q41.14.NAG.406.A.A"
12332 "3q41.14.NAG.408.A.AC"
12333 "3q45.8.VAL.2475.C.C"
12334 "3q4q.19.B3P.203.A.A"
12335 "3q58.14.BTB.301.B.B"
12336 "3q5i.31.ANP.1634.A.A"
12337 "3q5y.15.EPE.250.B.AB"
12338 "3q60.31.ATP.600.A.A"
12339 "3q62.24.MES.173.A.AB"
12340 "3q65.48.NAP.318.A.AB"
12341 "3q6i.44.NAD.4.D.D"
12342 "3q6j.53.FAD.1014.B.AB"
12343 "3q6p.13.CIT.382.B.B"
12344 "3q6z.36.APR.1.A.A"
12345 "3q71.36.AR6.800.A.A"
12346 "3q72.32.GNP.256.A.A"
12347 "3q77.10.FUC.402.A.A"
12348 "3q77.32.2HY.500.A.A"
12349 "3q7e.26.SAH.1.A.A"
12350 "3q7f.23.SUC.3010.A.AB"
12351 "3q7g.55.SCR.1.A.A"
12352 "3q7g.55.SCR.3.A.AB"
12353 "3q7i.12.MES.603.A.A"
12354 "3q7i.17.6PG.601.A.A"
12355 "3q7j.32.FBO.900.A.A"
12356 "3q7s.16.I3C.114.A.A"
12357 "3q80.33.CDM.500.A.AB"
12358 "3q81.20.IM2.254.A.A"
12359 "3q87.27.SAM.300.B.B"
12360 "3q8d.42.CPS.600.B.B"
12361 "3q8i.9.IND.127.A.A"
12362 "3q8q.30.DTP.1.T.B"
12363 "3q8x.39.UD1.288.D.D"
12364 "3q8y.27.ADP.158.A.A"
12365 "3q94.10.13P.321.A.A"
12366 "3q9f.14.CXS.406.F.F"
12367 "3q9g.17.HAO.7.A.A"
12368 "3q9h.17.HAO.7.A.ADE"
12369 "3q9j.17.HAO.7.A.AG"
12370 "3q9o.44.NAD.700.A.A"
12371 "3q9t.54.FAY.600.A.A"
12372 "3q9t.8.MRD.581.A.A"
12373 "3q9t.8.MRD.582.A.AC"
12374 "3q9u.48.COA.1070.A.AC"
12375 "3qa2.29.XNA.303.B.B"
12376 "3qae.13.CIT.502.A.A"
12377 "3qag.20.GSH.1001.A.A"
12378 "3qaj.10.GLU.445.J.IJ"
12379 "3qaj.10.GLU.446.G.G"
12380 "3qaj.13.CIT.801.E.E"
12381 "3qaj.13.CIT.802.D.D"
12382 "3qaj.13.CIT.803.C.C"
12383 "3qaj.14.RGP.600.B.B"
12384 "3qaj.14.RGP.601.I.I"
12385 "3qaj.23.AMP.800.J.IJ"
12386 "3qaj.27.ADP.445.G.GL"
12387 "3qaj.27.ADP.517.E.EF"
12388 "3qaj.27.ADP.518.F.AF"
12389 "3qaj.27.ADP.519.L.KL"
12390 "3qaj.27.ADP.730.A.AB"
12391 "3qaj.27.ADP.731.B.BC"
12392 "3qaj.27.ADP.732.I.HI"
12393 "3qaj.27.ADP.733.H.GH"
12394 "3qaj.27.ADP.734.C.CD"
12395 "3qaj.27.ADP.735.K.K"
12396 "3qaj.27.ADP.736.D.DE"
12397 "3qap.20.BOG.241.A.A"
12398 "3qap.20.LFA.267.A.A"
12399 "3qap.20.RET.240.A.A"
12400 "3qap.46.L2P.257.A.A"
12401 "3qaw.20.GSH.300.A.A"
12402 "3qax.12.ARG.600.A.A"
12403 "3qb0.31.ATP.490.A.A"
12404 "3qb8.48.COA.198.A.A"
12405 "3qbc.12.B55.159.A.AB"
12406 "3qbd.44.NAD.400.A.A"
12407 "3qbi.20.RET.292.A.A"
12408 "3qbi.21.BNG.403.A.A"
12409 "3qbi.21.BNG.405.A.AD"
12410 "3qbm.10.PGE.210.A.A"
12411 "3qbo.15.PLP.501.A.AB"
12412 "3qbr.23.NHE.170.X.XY"
12413 "3qbx.19.AH0.653.A.A"
12414 "3qc0.13.PG4.306.A.A"
12415 "3qc0.14.UNL.300.A.A"
12416 "3qc2.10.PGE.390.A.AB"
12417 "3qc5.12.GOL.607.X.X"
12418 "3qcw.14.NAG.2000.A.A"
12419 "3qd9.53.FAD.501.A.A"
12420 "3qde.8.144.813.A.A"
12421 "3qdk.10.QDK.573.A.A"
12422 "3qdl.31.FMN.300.A.AB"
12423 "3qdq.48.COA.500.A.A"
12424 "3qdr.8.TRS.501.A.A"
12425 "3qdw.15.A2G.144.A.A"
12426 "3qdw.15.NDG.145.A.A"
12427 "3qe5.12.GLC.1497.A.A"
12428 "3qe5.12.GLC.5.A.AB"
12429 "3qe7.21.BNG.431.A.A"
12430 "3qe7.8.URA.430.A.A"
12431 "3qec.10.PGE.205.A.A"
12432 "3qef.9.AHR.340.B.B"
12433 "3qei.20.DFT.4.T.A"
12434 "3qel.24.QEL.1.B.AB"
12435 "3qeo.17.LLT.261.A.A"
12436 "3qeo.25.UDP.401.A.A"
12437 "3qep.20.DFT.4.T.A"
12438 "3qer.20.DFT.4.T.A"
12439 "3qes.20.DFT.4.T.A"
12440 "3qf3.9.LMR.134.A.AD"
12441 "3qf4.31.ANP.578.A.AB"
12442 "3qfc.31.FMN.751.A.A"
12443 "3qfc.31.NAP.753.A.A"
12444 "3qfc.53.FAD.752.A.A"
12445 "3qfk.10.AKG.514.A.A"
12446 "3qfo.23.AMP.263.A.A"
12447 "3qfs.31.NAP.753.A.A"
12448 "3qfs.53.FAD.752.A.A"
12449 "3qfv.19.NM7.416.A.A"
12450 "3qgj.12.2A1.5.B.AB"
12451 "3qgp.43.HEM.200.A.A"
12452 "3qgu.12.GOL.452.A.A"
12453 "3qgv.23.SUC.701.A.A"
12454 "3qgv.77.BCD.601.A.A"
12455 "3qgv.8.TRS.505.A.A"
12456 "3qh6.13.PG4.156.A.A"
12457 "3qh8.10.TLA.304.A.A"
12458 "3qh8.23.AMP.303.A.A"
12459 "3qhx.15.EPE.390.A.AB"
12460 "3qi3.24.PDB.600.A.A"
12461 "3qi5.21.EDC.7.C.A"
12462 "3qib.10.FUC.203.B.AB"
12463 "3qib.14.NAG.201.B.AB"
12464 "3qin.21.P1Y.700.A.A"
12465 "3qip.20.NVP.561.A.A"
12466 "3qip.27.P4Y.900.A.A"
12467 "3qj4.53.FAD.401.A.A"
12468 "3qj5.31.022.377.B.AB"
12469 "3qj5.44.NAD.374.B.B"
12470 "3qj7.20.UMP.603.D.BD"
12471 "3qjg.31.FMN.501.A.ACD"
12472 "3qk8.8.UNL.291.E.E"
12473 "3qkj.14.BTB.356.A.A"
12474 "3qku.31.ANP.1001.A.A"
12475 "3ql0.42.FOL.160.A.A"
12476 "3ql0.48.NAP.161.A.A"
12477 "3qlb.13.CIT.700.A.A"
12478 "3qlb.22.EFE.701.A.A"
12479 "3qle.16.1PE.1002.A.A"
12480 "3qlr.26.QLR.194.A.A"
12481 "3qlr.48.NAP.193.A.A"
12482 "3qlu.27.NAG.394.A.AC"
12483 "3qlu.27.NAG.398.A.A"
12484 "3qlx.26.QLR.229.A.A"
12485 "3qlx.48.NAP.228.A.A"
12486 "3qm0.51.ACO.900.A.A"
12487 "3qm5.86.HEM.201.A.A"
12488 "3qmn.48.COA.900.K.JK"
12489 "3qmn.8.MRD.2564.K.KQ"
12490 "3qmu.32.XEG.601.A.AF"
12491 "3qmu.48.NDP.552.A.A"
12492 "3qmw.13.PG4.1.B.B"
12493 "3qn2.18.FLC.1.A.A"
12494 "3qn3.8.MPD.603.B.B"
12495 "3qn7.9.ZBR.18.B.AB"
12496 "3qna.17.BIO.121.A.ABD"
12497 "3qnf.14.NAG.1070.B.B"
12498 "3qnq.13.CIT.444.A.A"
12499 "3qnq.29.CBS.500.A.AB"
12500 "3qnq.30.ZDM.443.A.AB"
12501 "3qns.43.HEM.351.A.A"
12502 "3qnt.14.NAG.2.A.A"
12503 "3qnw.10.PHQ.1.X.BX"
12504 "3qo7.31.ATP.486.A.A"
12505 "3qom.12.BGC.479.A.A"
12506 "3qoy.8.TRS.245.A.A"
12507 "3qp6.14.HL6.266.A.A"
12508 "3qp8.18.HL0.188.D.D"
12509 "3qpb.14.R1P.1254.A.AB"
12510 "3qpb.8.URA.1255.A.A"
12511 "3qpe.12.D54.401.B.B"
12512 "3qpg.24.3QP.422.A.A"
12513 "3qph.45.SUC.412.A.A"
12514 "3qpi.43.HEM.1001.A.A"
12515 "3qq7.8.HEZ.400.A.A"
12516 "3qqa.35.TCH.211.A.A"
12517 "3qqi.15.EPE.3380.A.A"
12518 "3qqu.32.01P.1.A.A"
12519 "3qqv.12.UNL.385.A.A"
12520 "3qqv.14.IPE.384.A.A"
12521 "3qrb.10.PGE.1002.A.A"
12522 "3qrc.15.C8E.183.B.B"
12523 "3qrc.21.C8E.1.B.AB"
12524 "3qrc.55.SCR.187.B.B"
12525 "3qrl.10.PGE.138.A.A"
12526 "3qsd.27.074.324.A.A"
12527 "3qsl.13.CIT.347.A.A"
12528 "3qsp.11.MAN.428.A.A"
12529 "3qsp.12.BMA.427.A.A"
12530 "3qt4.10.PG4.412.A.A"
12531 "3qt4.18.PG6.419.A.A"
12532 "3qt9.23.YDR.434.A.A"
12533 "3qtb.22.D5M.135.A.A"
12534 "3qtp.11.2PG.437.A.A"
12535 "3qtt.31.ANP.271.A.A"
12536 "3qtt.8.PRO.274.A.A"
12537 "3qty.8.TRS.401.A.A"
12538 "3qty.9.POP.404.A.A"
12539 "3qu9.10.TLA.226.A.A"
12540 "3quh.43.MNR.3747.A.AB"
12541 "3qui.27.ADP.101.A.AF"
12542 "3qum.10.FUC.415.P.B"
12543 "3qum.11.GAL.301.P.HP"
12544 "3qum.14.A2G.300.P.P"
12545 "3qup.31.LUN.1.A.A"
12546 "3qv2.26.SAH.323.A.A"
12547 "3qva.10.PO4.109.C.BC"
12548 "3qve.8.EDO.26.B.B"
12549 "3qvh.27.ADP.1260.A.A"
12550 "3qvi.10.PG4.335.A.A"
12551 "3qvi.49.K95.329.A.AB"
12552 "3qvl.11.5HY.1.A.A"
12553 "3qvq.17.G3P.301.A.A"
12554 "3qvx.13.PG4.399.A.A"
12555 "3qvx.44.NAD.396.A.A"
12556 "3qw4.21.U5P.454.C.BC"
12557 "3qw9.10.FUC.202.A.AB"
12558 "3qw9.11.MAN.206.A.A"
12559 "3qw9.14.NAG.188.A.A"
12560 "3qw9.14.NAG.201.A.B"
12561 "3qwb.48.NDP.335.A.A"
12562 "3qwh.21.KMP.272.A.A"
12563 "3qwh.48.NAP.271.A.A"
12564 "3qwo.10.EDO.216.B.B"
12565 "3qwr.14.NAG.1200.A.A"
12566 "3qwu.19.ADN.501.A.A"
12567 "3qx3.42.EVP.1.A.A"
12568 "3qx9.31.ATP.1.A.A"
12569 "3qxv.21.MTX.2000.C.C"
12570 "3qxy.27.SAM.6734.A.A"
12571 "3qy2.13.FLC.3585.B.B"
12572 "3qyq.23.SUC.3.A.A"
12573 "3qyy.46.C2E.486.B.AB"
12574 "3qz1.24.3QZ.501.A.A"
12575 "3qz1.43.HEM.500.A.A"
12576 "3qz4.15.EPE.338.A.AB"
12577 "3qzx.12.GOL.204.A.A"
12578 "3qzx.43.HEM.200.A.A"
12579 "3qzy.53.FAD.334.A.A"
12580 "3r03.27.ADP.1.A.A"
12581 "3r0f.10.EDO.184.A.A"
12582 "3r0f.80.AG7.501.A.A"
12583 "3r0h.8.DTT.1.D.CD"
12584 "3r0h.8.DTT.4.D.dD"
12585 "3r0q.26.SAH.1.A.A"
12586 "3r0v.9.MLT.264.A.A"
12587 "3r12.13.CIT.249.A.A"
12588 "3r19.24.MTE.501.A.A"
12589 "3r1a.13.TB2.501.A.A"
12590 "3r1a.43.HEM.500.A.A"
12591 "3r1m.9.13P.401.A.A"
12592 "3r1v.18.AZB.128.A.A"
12593 "3r1z.10.DGL.481.B.B"
12594 "3r20.9.DPO.230.A.A"
12595 "3r24.27.SAM.302.A.A"
12596 "3r2c.17.PEG.150.A.A"
12597 "3r2c.17.PEG.84.J.J"
12598 "3r2h.14.CXS.155.A.A"
12599 "3r2j.9.NIO.311.A.A"
12600 "3r2q.23.GSH.301.A.A"
12601 "3r3s.44.NAD.300.A.A"
12602 "3r44.11.HIS.504.A.A"
12603 "3r4d.14.NAG.300.A.A"
12604 "3r4e.13.CS2.404.A.AB"
12605 "3r4s.21.SIA.6859.A.A"
12606 "3r4s.21.SLB.6875.A.A"
12607 "3r4t.8.MPD.446.A.A"
12608 "3r4z.12.GLA.375.A.AB"
12609 "3r5c.48.COA.351.A.AC"
12610 "3r5c.8.SIN.345.A.AB"
12611 "3r5c.8.SIN.352.A.AC"
12612 "3r5l.12.MES.201.A.A"
12613 "3r5t.51.VBN.1.A.A"
12614 "3r5x.31.ATP.311.A.A"
12615 "3r5y.53.F42.147.A.A"
12616 "3r5z.53.F42.201.A.A"
12617 "3r60.13.PGO.303.B.B"
12618 "3r60.15.EPE.302.B.AB"
12619 "3r69.13.CIT.2502.B.AB"
12620 "3r6e.10.SO4.1854.E.E"
12621 "3r6f.8.MPD.134.A.A"
12622 "3r6n.8.D1D.1.A.A"
12623 "3r6n.8.DTT.3.A.A"
12624 "3r6p.19.A8S.192.A.A"
12625 "3r6v.9.ASP.469.B.ABC"
12626 "3r72.29.NBB.1.A.A"
12627 "3r76.9.BEZ.701.A.A"
12628 "3r79.15.PLP.258.B.B"
12629 "3r7a.15.EPE.301.A.A"
12630 "3r7f.8.CP.802.A.AB"
12631 "3r7k.53.FDA.420.A.ABC"
12632 "3r7t.10.PGE.423.A.A"
12633 "3r7t.13.CIT.421.A.A"
12634 "3r82.22.QUE.303.A.A"
12635 "3r82.22.QUE.304.A.AB"
12636 "3r82.33.KAN.302.A.A"
12637 "3r88.22.PRP.401.A.A"
12638 "3r8f.31.ACP.700.A.A"
12639 "3r8x.8.TRS.321.A.A"
12640 "3r8x.9.MET.320.A.A"
12641 "3r97.13.NHE.315.A.A"
12642 "3r9c.24.ECL.451.A.A"
12643 "3r9c.43.HEM.450.A.A"
12644 "3r9e.31.DSZ.500.A.A"
12645 "3r9e.48.COA.400.A.AB"
12646 "3r9j.27.ADP.261.A.AB"
12647 "3r9p.10.PGE.388.B.B"
12648 "3r9r.8.MRD.299.A.A"
12649 "3r9s.9.BEZ.264.A.A"
12650 "3r9u.53.FAD.501.A.A"
12651 "3r9v.28.DXC.323.B.AB"
12652 "3r9x.32.GNP.402.A.A"
12653 "3r9x.8.MRD.503.A.A"
12654 "3ra8.23.A.1.A.A"
12655 "3rab.32.GNP.200.A.A"
12656 "3rac.9.LMR.401.A.A"
12657 "3rad.41.NFX.101.F.ABC"
12658 "3rae.45.LFX.101.F.AC"
12659 "3raf.50.PDQ.0.F.ABC"
12660 "3ran.28.GDP.704.A.A"
12661 "3rap.32.GTP.181.S.S"
12662 "3raq.15.EPE.1.D.A"
12663 "3raq.15.EPE.1001.H.B"
12664 "3ras.48.NDP.1392.B.B"
12665 "3raw.23.3RA.1.A.A"
12666 "3rb5.8.MPD.4984.A.AB"
12667 "3rb8.28.GDP.400.A.A"
12668 "3rbd.15.EPE.1.D.A"
12669 "3rbf.16.PLP.481.A.A"
12670 "3rbm.27.B73.2001.A.AB"
12671 "3rbq.13.DAO.500.G.AG"
12672 "3rby.10.PGE.702.A.A"
12673 "3rc3.31.ANP.801.A.A"
12674 "3rc7.31.TLO.337.A.A"
12675 "3rc7.48.NAP.333.A.A"
12676 "3rck.8.1FP.212.X.X"
12677 "3rcm.13.CIT.289.A.A"
12678 "3rcq.10.OGA.999.A.A"
12679 "3rcq.9.MLT.769.A.A"
12680 "3rcy.10.RIB.433.A.AC"
12681 "3rd0.32.EDP.175.A.A"
12682 "3rd5.15.EPE.300.A.A"
12683 "3rde.26.OYP.664.A.A"
12684 "3rdk.12.GOL.352.A.A"
12685 "3rdk.14.GCV.342.A.B"
12686 "3rdk.9.XYP.344.A.A"
12687 "3rdk.9.XYS.345.A.A"
12688 "3rdv.10.BME.1.C.C"
12689 "3re3.9.POP.161.B.BC"
12690 "3re4.21.TO1.259.A.A"
12691 "3re5.16.1PE.700.A.A"
12692 "3rep.31.ATP.502.A.A"
12693 "3req.18.ADN.801.A.A"
12694 "3req.91.B12.800.A.A"
12695 "3rer.27.ADP.104.F.AF"
12696 "3ret.10.SAL.201.A.AB"
12697 "3rez.10.FUL.127.C.C"
12698 "3rez.14.NAG.128.C.C"
12699 "3rf5.16.FUZ.202.A.AC"
12700 "3rf6.10.G3P.501.A.A"
12701 "3rf6.13.FLC.401.A.AB"
12702 "3rf7.15.EPE.359.A.A"
12703 "3rf7.44.NAD.358.A.A"
12704 "3rfa.27.SAM.406.A.A"
12705 "3rfa.8.SF4.405.A.A"
12706 "3rfb.10.SME.6888.A.A"
12707 "3rfc.27.ADP.368.A.A"
12708 "3rfq.19.B3P.182.A.A"
12709 "3rfx.27.NAD.400.A.A"
12710 "3rg1.11.BMA.903.A.C"
12711 "3rg1.11.MAN.904.A.C"
12712 "3rg1.11.MAN.908.A.AC"
12713 "3rg1.14.NAG.901.A.A"
12714 "3rg2.21.PNS.991.A.AB"
12715 "3rg2.31.SVS.698.A.A"
12716 "3rg9.24.WRA.602.A.A"
12717 "3rg9.48.NDP.601.A.A"
12718 "3rga.24.LSB.301.A.A"
12719 "3rga.36.ILD.302.A.A"
12720 "3rgf.32.BAX.465.A.A"
12721 "3rgg.19.AIR.1003.C.C"
12722 "3rgq.31.5P5.300.A.A"
12723 "3rgu.12.GLC.1.C.C"
12724 "3rgw.8.NFU.1004.L.L"
12725 "3rgw.8.SF4.1001.S.S"
12726 "3rh2.8.UNL.301.A.A"
12727 "3rh7.31.FMN.321.A.A"
12728 "3rh8.53.FAD.5201.B.B"
12729 "3rha.53.FDA.484.B.B"
12730 "3rhb.20.GSH.114.A.A"
12731 "3rhd.31.NAP.500.A.A"
12732 "3rhf.13.FLC.802.B.BD"
12733 "3rhf.13.PG4.1001.B.BD"
12734 "3rhf.13.PG4.287.B.B"
12735 "3rhg.10.SO4.371.A.A"
12736 "3rhg.8.UNL.373.A.A"
12737 "3rhg.9.BEZ.369.A.A"
12738 "3rhh.31.NAP.506.A.A"
12739 "3rhy.8.HM3.255.A.A"
12740 "3rhz.25.UDP.7517.A.A"
12741 "3ria.26.LMT.349.A.A"
12742 "3ria.62.IVM.348.A.AB"
12743 "3rih.12.PG5.273.A.A"
12744 "3rim.26.TPP.1002.A.AC"
12745 "3rip.8.MRD.678.A.A"
12746 "3rir.38.BT5.500.A.A"
12747 "3rit.10.DLY.364.A.A"
12748 "3rit.11.ARG.363.A.A"
12749 "3rit.16.1PE.366.A.AB"
12750 "3riy.44.NAD.2001.A.A"
12751 "3riz.14.NAG.12.A.A"
12752 "3rj9.44.NAD.850.A.A"
12753 "3rja.16.TRS.606.A.A"
12754 "3rja.23.ABL.604.A.A"
12755 "3rja.53.FAD.501.A.A"
12756 "3rjd.10.FUC.999.A.A"
12757 "3rjd.14.NAG.10.A.A"
12758 "3rjd.22.P33.1.A.A"
12759 "3rjm.8.ASJ.406.E.ABE"
12760 "3rjr.14.NAG.3053.A.A"
12761 "3rju.13.CIT.391.A.A"
12762 "3rjv.8.EDO.232.A.A"
12763 "3rjy.12.GLC.403.A.A"
12764 "3rk1.31.ATP.301.A.A"
12765 "3rki.14.NAG.1545.A.A"
12766 "3rko.12.LFA.512.C.CD"
12767 "3rko.12.LFA.513.C.BC"
12768 "3rko.14.LFA.486.D.D"
12769 "3rko.14.LFA.511.C.C"
12770 "3rko.14.LFA.615.B.BC"
12771 "3rko.36.CA7.510.C.BC"
12772 "3rko.8.LFA.616.B.B"
12773 "3rkr.31.NAP.240.A.A"
12774 "3rku.48.NAP.268.A.A"
12775 "3rl3.24.5GP.951.A.A"
12776 "3rl6.23.AMP.296.A.A"
12777 "3rl6.9.ASN.295.A.A"
12778 "3rlb.18.VIB.191.A.A"
12779 "3rlb.21.BNG.189.A.A"
12780 "3rlb.9.BNG.184.A.AB"
12781 "3rlc.10.PG4.404.A.A"
12782 "3rlf.31.ANP.2501.A.AB"
12783 "3rlg.10.PGE.289.A.A"
12784 "3rli.10.PMS.400.A.A"
12785 "3rli.8.MRD.5276.A.A"
12786 "3rm6.30.18Z.478.A.A"
12787 "3rm9.16.613.1.A.A"
12788 "3rmd.30.DTP.2.J.C"
12789 "3rmi.9.MLT.113.A.A"
12790 "3rmk.10.PGE.85.F.F"
12791 "3rmq.8.TRS.115.A.A"
12792 "3rmu.8.EDO.2.A.A"
12793 "3rn6.11.IGA.430.A.A"
12794 "3rn6.25.PXN.427.A.A"
12795 "3rn8.10.GLU.280.A.A"
12796 "3rn8.30.RN8.281.A.AC"
12797 "3rnj.20.EDT.1.A.A"
12798 "3ro0.19.TPT.484.D.D"
12799 "3rod.26.SAH.301.A.A"
12800 "3rod.9.NCA.302.A.A"
12801 "3rog.21.T3P.265.A.A"
12802 "3roh.10.PGE.312.A.A"
12803 "3rp8.53.FAD.385.A.A"
12804 "3rpe.53.FAD.195.A.AB"
12805 "3rpl.20.FBP.350.A.A"
12806 "3rpl.23.AMP.349.A.AB"
12807 "3rpm.15.NAG.2.A.A"
12808 "3rpm.16.1PE.1.A.A"
12809 "3rpn.26.GTX.301.B.BE"
12810 "3rq0.10.211.280.A.A"
12811 "3rq0.13.PG4.272.A.A"
12812 "3rq1.10.AKG.423.C.AC"
12813 "3rq1.9.OAA.425.C.AC"
12814 "3rq4.27.SAM.500.A.A"
12815 "3rqd.10.02G.1.C.AC"
12816 "3rqi.13.CIT.182.A.A"
12817 "3rqt.11.HIS.471.A.A"
12818 "3rqt.15.EPE.475.A.A"
12819 "3rqx.53.B4P.278.A.A"
12820 "3rr1.9.MLT.406.B.B"
12821 "3rr7.11.3DR.204.C.A"
12822 "3rr8.11.3DR.204.C.A"
12823 "3rrc.10.EDO.2.A.A"
12824 "3rrg.11.3DR.204.C.A"
12825 "3rrh.11.3DR.204.C.A"
12826 "3rrk.13.NHE.540.A.A"
12827 "3rrp.9.LMR.468.A.AB"
12828 "3rrr.14.NAG.770.A.A"
12829 "3rrr.14.NAG.800.B.B"
12830 "3rsb.32.GTP.197.A.A"
12831 "3rsj.11.GAL.4.A.A"
12832 "3rsj.14.NGA.3.A.A"
12833 "3rsj.21.SIA.5.A.A"
12834 "3rt1.16.G6P.902.B.B"
12835 "3rt3.8.SIN.161.B.B"
12836 "3rtg.31.ATP.494.A.A"
12837 "3rtg.48.COA.493.A.A"
12838 "3rtj.11.GAL.267.B.B"
12839 "3rtj.12.BGC.268.B.B"
12840 "3rtj.14.NAG.270.B.B"
12841 "3rtj.14.NAG.280.B.AB"
12842 "3rtl.85.HEM.200.A.AB"
12843 "3rtq.10.FUL.292.A.A"
12844 "3rtq.59.H4S.293.A.AC"
12845 "3rtx.11.GUN.1.A.A"
12846 "3rty.8.DTT.900.A.A"
12847 "3rue.25.UNL.344.b.b"
12848 "3rue.44.NAD.343.b.b"
12849 "3ruk.26.AER.601.A.A"
12850 "3ruk.43.HEM.600.A.A"
12851 "3rum.11.GHP.1.B.A"
12852 "3rum.11.MAN.13.B.A"
12853 "3rum.13.HTY.2.B.A"
12854 "3rum.13.MP4.3.B.A"
12855 "3rum.14.MDF.7.B.A"
12856 "3run.8.MRD.103.B.AB"
12857 "3ruo.49.AG7.190.A.A"
12858 "3ruq.27.ADP.545.A.A"
12859 "3rux.38.BS5.1002.B.B"
12860 "3rv4.27.ADP.1000.A.A"
12861 "3rv9.18.RVD.451.A.A"
12862 "3rvd.44.NAD.401.A.AI"
12863 "3rvz.21.PX4.4001.B.AB"
12864 "3rvz.22.PX4.4011.B.B"
12865 "3rwk.11.MAN.519.X.X"
12866 "3rwk.12.FRU.520.X.X"
12867 "3rwl.43.HEM.417.A.A"
12868 "3rwn.18.GLU.1.A.AC"
12869 "3rwr.18.TBR.1.V.V"
12870 "3rwr.18.TBR.5.X.X"
12871 "3rws.16.ZEA.164.A.A"
12872 "3rwu.20.DFT.4.T.A"
12873 "3rx5.23.CBI.605.A.A"
12874 "3rx5.32.G2I.604.A.A"
12875 "3rx6.8.TRS.250.A.A"
12876 "3rxx.12.NPB.600.A.A"
12877 "3ry6.14.NDG.200.C.C"
12878 "3ryd.10.SRT.267.A.A"
12879 "3ryk.25.TYD.183.A.AB"
12880 "3ryk.9.POP.182.A.A"
12881 "3ryo.51.ACO.501.A.AF"
12882 "3ryr.22.CMP.401.B.AB"
12883 "3rys.10.ADE.345.A.A"
12884 "3rz3.29.U94.1.A.AC"
12885 "3rza.13.CIT.406.A.AB"
12886 "3rze.15.OLC.1205.A.A"
12887 "3rze.21.5EH.1200.A.A"
12888 "3rze.21.D7V.1201.A.A"
12889 "3rzf.31.XNM.676.A.A"
12890 "3rzj.10.AKG.262.A.A"
12891 "3rzn.61.CIS.210.A.A"
12892 "3s04.11.RAM.8.I.BI"
12893 "3s04.12.02V.5.I.BI"
12894 "3s0d.11.CTV.120.A.A"
12895 "3s1r.32.GTP.100.R.AB"
12896 "3s1s.26.SAH.900.A.A"
12897 "3s1t.8.THR.301.A.AB"
12898 "3s1x.17.I22.224.A.A"
12899 "3s20.16.CER.1.A.AB"
12900 "3s22.21.3S2.1.A.A"
12901 "3s27.24.FRU.902.A.A"
12902 "3s27.36.UDP.901.A.A"
12903 "3s27.9.MLA.921.A.A"
12904 "3s2h.22.2IA.10.R.AB"
12905 "3s2n.22.P4D.401.A.A"
12906 "3s2u.39.UD1.366.A.A"
12907 "3s2y.13.PG4.202.B.BC"
12908 "3s2y.31.FMN.201.B.BC"
12909 "3s2z.13.DHC.257.B.B"
12910 "3s35.14.NAG.1001.X.X"
12911 "3s35.14.NAG.1004.X.L"
12912 "3s3j.10.PHQ.277.B.AB"
12913 "3s3k.15.CSN.308.B.B"
12914 "3s3p.10.PHQ.1.B.AB"
12915 "3s3s.10.PHQ.1.B.AB"
12916 "3s3t.31.ATP.501.A.AC"
12917 "3s3w.14.NAG.601.A.A"
12918 "3s4b.12.GLC.823.A.A"
12919 "3s4b.12.GLC.824.A.AB"
12920 "3s4o.15.EPE.164.A.AB"
12921 "3s55.44.NAD.279.A.A"
12922 "3s5t.8.MPD.289.A.A"
12923 "3s5w.10.ONH.447.B.B"
12924 "3s5w.31.NAP.445.B.B"
12925 "3s5w.53.FAD.444.B.B"
12926 "3s5x.11.MAN.303.A.A"
12927 "3s5x.12.BMA.201.A.A"
12928 "3s5y.10.FUC.644.A.A"
12929 "3s5y.11.DGJ.801.A.A"
12930 "3s5y.14.NAG.715.A.A"
12931 "3s5y.9.XYP.698.A.A"
12932 "3s64.13.CIT.100.A.A"
12933 "3s64.15.EPE.101.A.A"
12934 "3s6a.27.ANP.300.A.A"
12935 "3s6e.13.CIT.603.B.B"
12936 "3s6f.96.COA.200.A.A"
12937 "3s6h.10.GLU.502.Y.Y"
12938 "3s6i.11.3DR.7.B.A"
12939 "3s6x.11.GAL.2.C.C"
12940 "3s6x.12.BGC.3.C.C"
12941 "3s79.21.ASD.601.A.A"
12942 "3s79.43.HEM.600.A.A"
12943 "3s7f.27.SAM.1000.A.AI"
12944 "3s7n.77.LBV.330.A.A"
12945 "3s7w.43.HEC.1002.A.A"
12946 "3s7w.43.HEC.1003.A.AB"
12947 "3s7z.8.SIN.300.A.AB"
12948 "3s86.23.IMP.197.A.A"
12949 "3s88.14.NAG.750.I.I"
12950 "3s88.14.NAG.801.J.IJ"
12951 "3s89.13.PG4.448.A.A"
12952 "3s89.44.COD.437.A.A"
12953 "3s8b.25.CDP.889.A.A"
12954 "3s8b.31.ANP.890.A.A"
12955 "3s8k.14.NAG.188.B.B"
12956 "3s8n.8.AC5.3.B.AB"
12957 "3s8p.27.SAM.500.A.A"
12958 "3s8z.14.NAG.1245.A.A"
12959 "3s94.14.NAG.631.A.A"
12960 "3s95.12.GOL.7.A.AB"
12961 "3s95.35.STU.1.A.A"
12962 "3s95.8.TRS.640.A.A"
12963 "3s98.14.NAG.307.A.A"
12964 "3s99.10.ADE.400.A.A"
12965 "3s9k.13.CIT.335.A.A"
12966 "3s9y.23.FNU.324.A.AB"
12967 "3saj.14.NAG.601.A.AC"
12968 "3saj.14.NAG.800.A.A"
12969 "3sas.23.TX2.11.C.A"
12970 "3sat.23.TX2.10.C.A"
12971 "3sau.23.TX2.10.C.A"
12972 "3sb1.10.PGE.138.A.AB"
12973 "3sb4.13.PG4.363.B.B"
12974 "3sbc.8.DTV.201.C.BCD"
12975 "3sbf.11.D8T.403.D.AD"
12976 "3sbh.22.E65.266.A.A"
12977 "3sbh.8.MES.267.A.A"
12978 "3sbk.30.0G6.302.A.A"
12979 "3sbm.19.P6G.320.A.A"
12980 "3sbx.23.AMP.188.A.AB"
12981 "3sc0.178.COB.300.A.A"
12982 "3sc2.14.NAG.248.A.A"
12983 "3sc6.96.NAP.285.B.B"
12984 "3scg.8.TB6.199.A.AB"
12985 "3scw.12.MES.1006.B.B"
12986 "3scw.45.CTT.1002.B.B"
12987 "3sd7.10.PGE.219.A.A"
12988 "3sdj.25.APJ.1999.A.A"
12989 "3sdk.12.MES.214.K.K"
12990 "3sdk.43.P3N.213.K.KL"
12991 "3sdu.19.GST.823.A.A"
12992 "3se3.14.NAG.410.A.A"
12993 "3se5.19.P6G.202.A.A"
12994 "3se5.31.ANP.201.A.A"
12995 "3se6.12.MES.1084.B.B"
12996 "3se6.14.NAG.1077.B.B"
12997 "3se6.14.NAG.1078.B.A"
12998 "3se7.31.ATP.400.A.A"
12999 "3sef.12.SKM.279.C.C"
13000 "3sej.10.FUC.535.C.A"
13001 "3sej.11.FUC.532.C.AC"
13002 "3sek.14.NAG.1.C.C"
13003 "3seq.31.APC.680.A.A"
13004 "3seq.44.NXX.681.A.AD"
13005 "3sf0.23.AMP.264.A.A"
13006 "3sf6.53.FDA.400.A.A"
13007 "3sfk.11.ORO.1003.A.A"
13008 "3sfk.25.D67.1001.A.A"
13009 "3sfk.31.FMN.1002.A.A"
13010 "3sfs.32.GNP.843.W.W"
13011 "3sfy.15.3FX.524.B.AB"
13012 "3sfy.24.FII.526.B.AB"
13013 "3sfy.35.3FY.525.B.AB"
13014 "3sg0.11.173.384.A.A"
13015 "3sg1.10.PGE.436.B.B"
13016 "3sg1.13.PG4.435.B.B"
13017 "3sgi.22.AMP.616.A.A"
13018 "3sgj.14.NAG.306.C.C"
13019 "3sgl.27.SAM.692.A.A"
13020 "3sgl.53.FAD.690.A.A"
13021 "3sgm.8.MPD.12.B.BC"
13022 "3sgr.8.MPD.25.E.ADEF"
13023 "3sgr.8.MPD.26.E.BE"
13024 "3sgv.30.2BJ.5001.B.B"
13025 "3sgz.16.HO6.402.A.A"
13026 "3sgz.31.FMN.401.A.A"
13027 "3she.34.I85.350.A.A"
13028 "3shf.27.ADP.1250.A.A"
13029 "3shg.10.TLA.400.A.AB"
13030 "3shg.10.TLA.401.A.A"
13031 "3shp.10.SRT.174.B.AB"
13032 "3shr.22.CMP.401.A.A"
13033 "3si2.22.PBD.999.A.A"
13034 "3sig.50.AR6.280.A.A"
13035 "3sik.43.HEM.154.A.A"
13036 "3sil.10.PO4.499.A.A"
13037 "3sil.12.GOL.404.A.A"
13038 "3sin.18.ZD9.700.A.A"
13039 "3siw.28.GDP.400.A.A"
13040 "3sj7.13.PG4.246.A.A"
13041 "3sj7.48.NDP.245.A.A"
13042 "3sjn.8.UNL.375.A.A"
13043 "3sjq.10.PHU.1.D.D"
13044 "3sju.48.NDP.301.A.A"
13045 "3sjx.14.NAG.1762.A.A"
13046 "3sjx.20.QRG.1.A.A"
13047 "3sk2.21.GRI.130.A.AB"
13048 "3sk3.13.CIT.501.A.AB"
13049 "3sky.13.MPO.645.A.A"
13050 "3sl1.13.FB6.414.A.A"
13051 "3sl2.31.ATP.703.A.A"
13052 "3sl3.15.EPE.4.C.C"
13053 "3slh.10.GPJ.441.D.D"
13054 "3slh.13.PG4.447.D.D"
13055 "3slh.16.S3P.442.D.D"
13056 "3slk.48.NDP.801.A.A"
13057 "3slo.9.C8E.1.A.A"
13058 "3slz.132.3TL.126.A.AB"
13059 "3sm1.11.STA.4.J.BJ"
13060 "3sm1.16.STA.4.M.AM"
13061 "3sm8.59.FNK.1500.A.A"
13062 "3sm9.26.Z99.485.A.A"
13063 "3sma.51.ACO.300.A.A"
13064 "3smj.14.FDR.1.A.A"
13065 "3smp.51.ACO.1001.A.AB"
13066 "3smt.27.SAM.1000.A.A"
13067 "3smv.12.GOL.307.A.A"
13068 "3sn4.10.AKG.500.A.A"
13069 "3sn6.27.P0G.366.R.R"
13070 "3soa.36.DB8.445.A.A"
13071 "3som.13.FLC.501.A.A"
13072 "3som.18.5AD.401.A.A"
13073 "3som.91.B12.301.A.AB"
13074 "3sop.28.GDP.402.A.AB"
13075 "3sos.13.CIT.701.A.A"
13076 "3sos.39.O61.703.A.A"
13077 "3sos.8.TRS.702.A.A"
13078 "3sov.10.FUC.501.A.A"
13079 "3sp1.23.AMP.482.A.A"
13080 "3sph.40.PIO.400.A.A"
13081 "3spk.42.TPV.100.A.AB"
13082 "3spt.39.UD1.498.A.A"
13083 "3spt.51.ACO.496.A.A"
13084 "3spw.28.T7M.435.B.B"
13085 "3sq6.14.EPJ.300.A.AB"
13086 "3sq6.14.NAG.901.A.A"
13087 "3sqb.8.TRS.161.D.D"
13088 "3sqg.10.PGE.581.D.D"
13089 "3sqg.16.1PE.281.F.F"
13090 "3sqg.16.1PE.434.E.AE"
13091 "3sqg.16.1PE.580.D.DFG"
13092 "3sqm.15.NAG.540.A.AB"
13093 "3sqw.31.ANP.800.A.A"
13094 "3sqx.31.ANP.800.A.A"
13095 "3sqz.48.COA.601.A.A"
13096 "3sr6.24.MTE.1316.C.AC"
13097 "3srg.11.OCH.1358.A.A"
13098 "3srg.24.LMT.356.A.A"
13099 "3sru.32.Q26.169.X.X"
13100 "3sru.48.NAP.168.X.X"
13101 "3ss5.10.GLU.1.A.A"
13102 "3ss9.15.PLP.501.X.X"
13103 "3ssn.26.SAH.601.A.AD"
13104 "3ssn.47.MVI.701.A.ACD"
13105 "3stu.16.DK3.266.B.B"
13106 "3suc.31.ATP.856.A.A"
13107 "3sun.29.TTP.896.A.A"
13108 "3suw.16.GC2.2000.A.A"
13109 "3sv3.23.BMN.204.C.A"
13110 "3svh.19.KRG.1.A.AB"
13111 "3svh.19.KRG.2.A.A"
13112 "3svl.31.FMN.200.A.AB"
13113 "3svw.10.PGE.374.A.A"
13114 "3svw.43.HEC.500.A.A"
13115 "3sw1.31.FMN.500.A.A"
13116 "3sw5.9.LMR.201.A.AC"
13117 "3swg.13.PG4.501.A.A"
13118 "3swg.44.EPZ.518.A.A"
13119 "3swj.43.HEM.300.A.A"
13120 "3swo.53.FDA.500.A.ACD"
13121 "3swo.8.EDO.503.A.A"
13122 "3sww.25.KXB.2.B.B"
13123 "3sx2.44.NAD.300.A.A"
13124 "3sxn.48.COA.500.A.AF"
13125 "3sxp.44.NAD.2401.B.B"
13126 "3sxr.33.1N1.2.B.B"
13127 "3sxx.12.GOL.805.B.B"
13128 "3sy4.35.LMT.501.A.A"
13129 "3sy4.53.FAD.500.A.A"
13130 "3sy6.13.NHE.309.A.AB"
13131 "3sy8.15.EPE.3380.D.AD"
13132 "3sy9.12.C8E.502.A.A"
13133 "3sy9.16.BOG.506.A.A"
13134 "3sy9.21.C8E.505.A.AC"
13135 "3syb.17.C8E.472.A.A"
13136 "3syn.28.GDP.2.B.ABF"
13137 "3syq.31.PIO.400.A.A"
13138 "3sys.12.VNL.415.A.A"
13139 "3sys.14.C8E.404.A.A"
13140 "3syz.14.GOL.1.C.A"
13141 "3syz.23.BMN.204.C.A"
13142 "3sz2.14.GOL.1.D.A"
13143 "3sz3.11.TRP.401.A.A"
13144 "3sz4.22.D5M.218.A.A"
13145 "3szb.10.I1E.1001.A.A"
13146 "3szd.14.C8E.407.A.AB"
13147 "3szd.16.C8E.408.A.A"
13148 "3szq.23.AMP.1.A.A"
13149 "3szt.21.OHN.239.B.B"
13150 "3szv.18.C8E.392.A.A"
13151 "3t02.8.PAE.503.A.A"
13152 "3t07.27.09C.586.B.AB"
13153 "3t0f.15.H6P.998.A.A"
13154 "3t0i.26.SAH.301.A.A"
13155 "3t0j.13.PG4.278.A.A"
13156 "3t0j.13.PG4.279.A.AB"
13157 "3t0o.14.NAG.264.A.A"
13158 "3t0q.27.ADP.999.A.A"
13159 "3t0x.50.DIW.201.A.AB"
13160 "3t1i.8.DTT.451.A.A"
13161 "3t1m.31.DQT.1.A.A"
13162 "3t1u.10.NIT.5.B.AB"
13163 "3t1v.28.GDP.274.A.A"
13164 "3t24.11.C8E.399.C.C"
13165 "3t24.14.C8E.398.C.BC"
13166 "3t2d.20.P6F.412.A.A"
13167 "3t2u.20.GSH.209.A.AB"
13168 "3t2w.16.BTN.600.A.A"
13169 "3t34.28.GDP.1000.A.AB"
13170 "3t37.53.FAD.601.A.A"
13171 "3t38.8.D1D.3236.A.AB"
13172 "3t3f.11.3DR.204.C.A"
13173 "3t3m.27.RC2.5000.A.AB"
13174 "3t44.10.BE2.273.A.A"
13175 "3t44.19.IGP.300.A.A"
13176 "3t49.13.GOL.451.C.C"
13177 "3t4q.16.ZEA.400.A.A"
13178 "3t4u.12.GOL.277.E.E"
13179 "3t50.31.FMN.200.A.A"
13180 "3t59.53.FAD.601.A.A"
13181 "3t5d.28.GDP.1.A.AC"
13182 "3t5g.15.FAR.2010.A.AB"
13183 "3t5g.28.GDP.201.A.A"
13184 "3t5i.15.FAR.4010.C.C"
13185 "3t5i.15.FAR.5010.Q.DQ"
13186 "3t5o.10.FUC.1005.A.A"
13187 "3t5o.10.FUL.1004.A.A"
13188 "3t5o.11.MAN.1008.A.A"
13189 "3t5o.14.NAG.1002.A.A"
13190 "3t6a.17.POG.834.B.BD"
13191 "3t6q.14.NAG.202.C.C"
13192 "3t6s.48.COA.358.B.B"
13193 "3t6z.28.CBS.507.C.C"
13194 "3t70.30.DU4.400.A.AB"
13195 "3t7c.44.NAD.279.A.A"
13196 "3t7t.26.SAH.300.A.A"
13197 "3t7v.10.MD0.993.A.A"
13198 "3t7v.31.SAM.992.A.A"
13199 "3t7v.8.SF4.991.A.A"
13200 "3t88.10.PGE.502.C.CD"
13201 "3t88.63.S0N.500.C.CD"
13202 "3t8n.20.EDT.135.D.DF"
13203 "3t8o.31.ATP.562.A.A"
13204 "3t8v.40.BTJ.1092.A.A"
13205 "3t90.15.EPE.150.A.A"
13206 "3t91.12.GL0.900.B.AB"
13207 "3t91.12.MAN.901.B.AB"
13208 "3t92.11.TAM.126.A.A"
13209 "3t92.16.TCE.125.A.A"
13210 "3t94.10.SO4.271.A.A"
13211 "3t94.20.MTA.901.A.AB"
13212 "3t9f.27.ADP.401.A.A"
13213 "3t9f.44.I8P.501.A.A"
13214 "3t9g.12.GOL.207.A.A"
13215 "3t9g.8.MPD.204.A.A"
13216 "3t9g.8.MRD.202.A.A"
13217 "3t9n.35.LMT.283.B.AB"
13218 "3t9y.10.PGE.205.A.A"
13219 "3ta1.27.ADP.119.A.AC"
13220 "3ta4.24.TO2.312.F.EF"
13221 "3ta6.13.FLC.268.B.AB"
13222 "3tab.20.5OC.3.E.A"
13223 "3tae.20.5OC.3.E.A"
13224 "3tah.38.BGO.300.A.A"
13225 "3tas.13.PG4.345.A.A"
13226 "3tav.9.LMR.271.A.A"
13227 "3tay.15.EPE.2691.A.A"
13228 "3tay.23.MN0.1000.A.A"
13229 "3tay.8.MPD.4210.A.A"
13230 "3tay.9.BEN.1561.A.A"
13231 "3taz.22.DA.453.B.AB"
13232 "3tb4.10.EDO.503.A.A"
13233 "3tb4.17.PEG.504.A.A"
13234 "3tb4.24.PGE.502.A.A"
13235 "3tb4.48.BOG.501.A.A"
13236 "3tb5.26.CIT.265.A.A"
13237 "3tb6.10.ARB.400.A.A"
13238 "3tbk.31.ANP.1.A.A"
13239 "3tbm.10.TLA.69.B.AB"
13240 "3tbm.28.2PE.68.B.B"
13241 "3tcm.22.DCS.502.B.AB"
13242 "3tcp.29.CKJ.1.A.A"
13243 "3tcs.13.PG4.372.A.A"
13244 "3td4.13.API.401.A.A"
13245 "3td5.9.FGA.402.I.AI"
13246 "3td7.53.FAD.334.A.A"
13247 "3td9.12.PHE.400.A.A"
13248 "3tda.28.PN0.503.A.A"
13249 "3tda.43.HEM.800.A.A"
13250 "3tdg.19.P6G.401.A.A"
13251 "3tdt.13.26P.281.A.A"
13252 "3tdt.48.COA.280.A.A"
13253 "3tdv.28.GDP.500.A.A"
13254 "3tdx.48.BOG.268.C.ABCDE"
13255 "3te4.51.ACO.231.A.A"
13256 "3te5.44.NAI.324.C.C"
13257 "3tea.58.4CO.200.A.AB"
13258 "3teh.14.DAH.786.B.B"
13259 "3teo.22.PE3.206.G.EGH"
13260 "3tep.49.ZTP.503.A.A"
13261 "3teu.14.DIO.99.A.A"
13262 "3tf1.73.HEM.503.B.B"
13263 "3tfc.10.PEP.1269.B.B"
13264 "3tfe.73.HEM.501.B.B"
13265 "3tfi.8.DQY.370.A.A"
13266 "3tfo.8.HEZ.265.A.AB"
13267 "3tft.15.PLP.501.A.AB"
13268 "3tfy.48.COA.201.A.AD"
13269 "3tfz.14.CXS.170.C.C"
13270 "3tg6.31.0MM.1.A.AB"
13271 "3tga.43.HEM.185.A.A"
13272 "3tgs.23.03G.502.B.B"
13273 "3tgu.40.CDL.101.G.CFG"
13274 "3tgu.9.AME.1.I.BI"
13275 "3tgv.9.BEZ.160.B.B"
13276 "3tgw.13.AES.1474.B.B"
13277 "3tgw.13.PG4.6112.B.AB"
13278 "3tgw.8.PG0.6108.B.B"
13279 "3tgx.10.FUL.307.A.A"
13280 "3tgx.11.MAN.313.A.A"
13281 "3tgx.14.NAG.309.A.A"
13282 "3th0.11.GLA.701.A.A"
13283 "3th0.11.MAN.702.A.A"
13284 "3th0.11.RAM.708.A.A"
13285 "3th0.9.PZU.703.A.A"
13286 "3th1.48.3PH.302.A.A"
13287 "3th1.8.DTD.301.A.A"
13288 "3th2.10.FUC.144.L.LT"
13289 "3th2.11.BGC.143.L.L"
13290 "3thd.11.DGJ.900.A.A"
13291 "3thd.14.NAG.703.A.AC"
13292 "3thd.14.NAG.704.A.A"
13293 "3tho.27.ADP.1452.A.A"
13294 "3ths.11.TAM.293.B.AB"
13295 "3ths.23.03O.1.E.ABCD"
13296 "3ths.8.BME.400.B.BD"
13297 "3ths.9.GGL.2.E.AD"
13298 "3tht.10.AKG.403.A.A"
13299 "3thz.27.ADP.935.A.A"
13300 "3ti2.13.PG4.245.B.B"
13301 "3ti8.14.NAG.803.A.A"
13302 "3ti8.24.LNV.901.A.A"
13303 "3tia.11.BMA.605.A.D"
13304 "3tia.11.MAN.606.A.D"
13305 "3tia.14.NAG.603.A.AD"
13306 "3tia.14.NAG.604.A.D"
13307 "3tia.24.LNV.801.A.A"
13308 "3tij.17.URI.419.A.A"
13309 "3tij.8.DMU.422.A.A"
13310 "3tiq.8.TRS.1.A.A"
13311 "3tj7.23.AMP.501.A.A"
13312 "3tje.10.EDO.217.L.L"
13313 "3tje.10.EDO.220.L.HL"
13314 "3tjo.20.BOG.455.A.A"
13315 "3tjr.45.UNL.281.A.A"
13316 "3tjw.8.DLE.22.A.B"
13317 "3tjw.8.DSG.19.A.B"
13318 "3tjw.9.DGN.25.A.B"
13319 "3tjz.32.GNP.201.A.A"
13320 "3tka.12.PG4.700.A.A"
13321 "3tka.17.CTN.500.A.A"
13322 "3tka.27.SAM.400.A.A"
13323 "3tkt.43.HEM.431.A.A"
13324 "3tl1.19.JRO.160.A.A"
13325 "3tlb.31.DSZ.400.A.A"
13326 "3tlk.48.EB4.328.A.AC"
13327 "3tlk.48.EB4.330.A.ABC"
13328 "3tlx.23.AMP.245.A.A"
13329 "3tlx.27.ADP.246.A.A"
13330 "3tm0.31.ANP.300.A.A"
13331 "3tm0.38.B31.305.A.A"
13332 "3tm2.15.TXI.400.A.AB"
13333 "3tm5.27.SFG.401.A.A"
13334 "3tmg.8.BET.310.A.A"
13335 "3tmk.55.T5A.217.A.A"
13336 "3tn7.49.NJP.235.A.A"
13337 "3tne.50.RIT.401.A.A"
13338 "3tnf.32.GNP.200.A.AB"
13339 "3tnf.8.MPD.1.A.A"
13340 "3tnf.8.MPD.177.A.AB"
13341 "3tnf.8.MPD.3.B.B"
13342 "3tnj.23.AMP.149.A.A"
13343 "3tnk.43.HEM.430.A.A"
13344 "3tny.30.SKZ.290.A.A"
13345 "3tnz.13.FLC.303.A.AB"
13346 "3tnz.14.IYR.302.A.AB"
13347 "3tnz.31.FMN.301.A.AB"
13348 "3to3.27.ATP.617.B.B"
13349 "3to6.51.CMC.600.B.AB"
13350 "3tol.43.HEM.150.A.A"
13351 "3top.44.ACR.1.A.A"
13352 "3tor.43.HEC.4.A.A"
13353 "3tor.43.HEC.7.A.AD"
13354 "3tos.10.GLU.258.I.I"
13355 "3tos.26.SAH.261.I.I"
13356 "3tou.20.GSH.227.A.AB"
13357 "3tox.48.NAP.601.A.A"
13358 "3toy.22.P4C.363.C.AC"
13359 "3toz.44.NAD.292.A.A"
13360 "3tps.28.DUP.777.A.A"
13361 "3tps.8.TRS.154.A.A"
13362 "3tpx.12.DAR.12.B.AC"
13363 "3tpx.12.DTY.4.B.A"
13364 "3tpx.14.DTR.3.B.A"
13365 "3tpx.15.TDF.7.B.A"
13366 "3tpx.8.DLE.10.B.AC"
13367 "3tpx.8.DSG.6.F.C"
13368 "3tpx.9.DGL.8.B.A"
13369 "3tq6.16.1PE.501.B.B"
13370 "3tq8.21.TOP.2001.A.A"
13371 "3tq8.48.NDP.1001.A.A"
13372 "3tqc.27.ADP.500.A.A"
13373 "3tqh.48.NDP.500.A.A"
13374 "3tql.12.ARG.1.A.A"
13375 "3tqr.13.NHE.216.A.A"
13376 "3tqw.9.MET.238.A.A"
13377 "3tqx.16.PLP.397.A.AB"
13378 "3tr0.24.5GP.205.A.A"
13379 "3tr5.28.GDP.527.A.A"
13380 "3tr6.26.SAH.224.A.A"
13381 "3tr9.23.PT1.1001.A.A"
13382 "3tri.48.NAP.281.A.AB"
13383 "3trp.8.MPD.357.A.A"
13384 "3trp.8.MRD.354.A.A"
13385 "3trr.8.GOL.260.E.DEF"
13386 "3ts0.20.GMP.1.U.B"
13387 "3ts1.34.TYA.420.A.A"
13388 "3ts2.20.GMP.1.U.B"
13389 "3tsc.44.NAD.274.A.A"
13390 "3tsn.20.UNL.601.A.AB"
13391 "3tso.32.GNP.201.A.A"
13392 "3tsu.27.ADP.747.A.A"
13393 "3tsu.31.ANP.748.A.A"
13394 "3tt0.38.07J.1.A.A"
13395 "3tt2.12.MES.343.A.A"
13396 "3tt4.12.MES.243.A.A"
13397 "3tt4.26.E1S.1.A.A"
13398 "3ttn.10.SPD.363.A.A"
13399 "3ttq.13.PG4.2891.A.A"
13400 "3tty.12.GLA.677.A.A"
13401 "3tu9.42.5MM.364.A.A"
13402 "3tum.44.NAD.272.A.A"
13403 "3tur.12.0JC.502.A.A"
13404 "3tur.18.DGL.505.A.AB"
13405 "3tur.26.6CL.506.A.AB"
13406 "3tuz.27.ADP.2000.C.C"
13407 "3tvc.32.E3P.1.A.A"
13408 "3tvi.10.LYS.503.C.CD"
13409 "3tvk.46.C2E.503.A.A"
13410 "3tvq.22.DQH.380.A.A"
13411 "3tvs.53.FAD.999.A.A"
13412 "3tw1.11.AHN.1.A.A"
13413 "3tw1.14.GOL.304.A.A"
13414 "3tw3.31.ATP.401.A.A"
13415 "3tw5.14.CXS.530.A.A"
13416 "3tw6.27.ADP.2000.A.A"
13417 "3tw6.32.COA.4011.A.A"
13418 "3twb.13.GCO.424.C.CD"
13419 "3twd.35.GOB.1.A.A"
13420 "3twf.14.6FL.17.A.AB"
13421 "3twm.11.3DR.23.C.A"
13422 "3two.48.NDP.601.A.A"
13423 "3twr.25.PE8.100.E.ABDE"
13424 "3tws.8.P6G.4.B.B"
13425 "3tx1.53.FAD.299.A.A"
13426 "3tx2.9.BEZ.251.A.A"
13427 "3tx3.16.LDA.602.A.AB"
13428 "3tx3.16.LDA.606.A.A"
13429 "3tx6.13.ENO.386.A.A"
13430 "3tx7.51.P6L.100.B.B"
13431 "3txo.22.07U.1.A.A"
13432 "3ty1.8.MPD.516.B.B"
13433 "3ty1.8.MPD.520.B.BC"
13434 "3ty2.8.TRS.262.B.AB"
13435 "3ty3.13.GGG.363.A.A"
13436 "3ty9.22.AMP.900.A.A"
13437 "3ty9.8.MPD.906.A.AB"
13438 "3ty9.8.MPD.907.A.A"
13439 "3ty9.8.MRD.908.A.A"
13440 "3ty9.8.MRD.909.A.AD"
13441 "3tyd.13.XHP.802.B.B"
13442 "3tyd.9.POP.702.B.B"
13443 "3tyg.11.BMA.302.A.H"
13444 "3tyg.11.MAN.238.A.HL"
13445 "3tyg.11.MAN.304.A.H"
13446 "3tyg.14.NAG.200.A.AH"
13447 "3tyg.14.NAG.301.A.H"
13448 "3tyk.36.HY0.342.A.A"
13449 "3tyu.23.PT1.302.B.B"
13450 "3tyx.23.AMP.401.A.A"
13451 "3tz3.34.B36.2242.A.A"
13452 "3tze.15.TRP.386.A.A"
13453 "3tzl.15.TRP.331.A.A"
13454 "3tzl.27.ADP.330.A.A"
13455 "3tzm.29.085.1.A.A"
13456 "3tzt.13.CIT.276.A.AB"
13457 "3tzy.17.PLM.2001.A.A"
13458 "3u02.13.CIT.256.D.D"
13459 "3u04.27.BB2.210.A.A"
13460 "3u0f.12.07L.411.A.A"
13461 "3u0i.13.NHE.145.A.A"
13462 "3u1d.8.TRS.152.B.B"
13463 "3u1e.24.387.806.B.B"
13464 "3u1k.13.CIT.1.A.A"
13465 "3u1x.10.PGE.259.B.B"
13466 "3u22.15.UNL.300.B.AB"
13467 "3u2d.25.08B.2.B.B"
13468 "3u2g.13.CIT.793.A.A"
13469 "3u2o.11.ORO.501.A.A"
13470 "3u2o.27.03U.1.A.A"
13471 "3u2o.31.FMN.500.A.A"
13472 "3u2p.14.NAG.1002.A.A"
13473 "3u2q.24.7BB.12.B.A"
13474 "3u2x.22.ASO.265.A.A"
13475 "3u2x.25.UDP.264.A.A"
13476 "3u2x.8.EDO.270.A.A"
13477 "3u31.44.NAD.274.A.AB"
13478 "3u33.53.FAD.1000.A.AB"
13479 "3u35.10.PGE.201.A.AB"
13480 "3u3g.9.UNL.202.A.A"
13481 "3u3n.13.CIT.235.C.C"
13482 "3u3n.18.PLM.236.C.C"
13483 "3u3y.16.BU1.315.A.A"
13484 "3u40.19.ADN.251.A.AF"
13485 "3u41.8.TRS.309.C.C"
13486 "3u44.8.SF4.1167.B.B"
13487 "3u4e.20.BMA.658.G.H"
13488 "3u4e.20.MAN.565.G.BHL"
13489 "3u4e.20.MAN.566.G.HL"
13490 "3u4e.20.MAN.662.G.H"
13491 "3u4e.26.NAG.656.G.GH"
13492 "3u4o.28.08E.579.A.A"
13493 "3u4y.8.TRS.329.A.A"
13494 "3u52.13.MPO.516.B.BD"
13495 "3u52.15.EPE.517.B.B"
13496 "3u55.8.ACT.502.A.A"
13497 "3u5z.31.08T.700.B.BC"
13498 "3u65.10.EDO.329.A.A"
13499 "3u6b.16.8BB.12.C.B"
13500 "3u6c.23.08Q.11.C.A"
13501 "3u6d.23.08Q.11.C.A"
13502 "3u6e.23.08Q.11.C.A"
13503 "3u6j.39.03X.1.A.A"
13504 "3u6k.17.9BB.12.C.A"
13505 "3u6o.23.08Q.11.C.A"
13506 "3u6p.23.08Q.11.C.A"
13507 "3u6s.23.08Q.11.C.A"
13508 "3u6w.8.KIV.427.A.A"
13509 "3u75.11.FRU.1001.A.A"
13510 "3u75.11.FRU.1003.A.AB"
13511 "3u75.12.GLC.1004.A.A"
13512 "3u75.14.NAG.1219.A.A"
13513 "3u78.10.AKG.701.A.A"
13514 "3u78.27.E67.707.A.A"
13515 "3u7b.14.NAG.508.A.A"
13516 "3u7r.28.2PE.202.A.AB"
13517 "3u7r.31.FNR.201.A.AB"
13518 "3u83.16.PG6.1.A.A"
13519 "3u88.12.GGB.109.C.C"
13520 "3u8h.36.BHP.125.A.AB"
13521 "3u8l.19.09Q.212.B.AB"
13522 "3u8l.19.09Q.213.B.B"
13523 "3u8o.14.DTH.4.I.HI"
13524 "3u8o.21.DPN.1.I.HI"
13525 "3u8o.23.DAR.3.I.HI"
13526 "3u8p.43.HEM.347.A.A"
13527 "3u8r.14.DAR.3.I.HI"
13528 "3u8r.21.DPN.1.I.HI"
13529 "3u8t.11.DAR.3.I.HI"
13530 "3u8t.11.DPN.1.I.HI"
13531 "3u99.72.HEC.500.A.A"
13532 "3u9e.12.ARG.291.B.AB"
13533 "3u9s.15.BTI.801.A.AFH"
13534 "3u9s.48.COA.591.B.BL"
13535 "3ua3.26.SAH.743.A.A"
13536 "3uag.15.EPE.452.A.A"
13537 "3uag.27.ADP.451.A.A"
13538 "3uag.49.UMA.450.A.A"
13539 "3uaj.14.NAG.1001.A.A"
13540 "3uar.20.GSH.226.A.A"
13541 "3uax.12.GOL.238.A.A"
13542 "3uax.19.NOS.236.A.A"
13543 "3ub5.31.ATP.376.A.A"
13544 "3ub9.10.NHY.301.A.A"
13545 "3ubl.40.GSH.241.A.AB"
13546 "3ubm.48.COA.2004.B.B"
13547 "3ubq.14.NAG.631.K.K"
13548 "3ubq.20.SIA.601.K.K"
13549 "3ubr.43.HEC.474.A.A"
13550 "3ubr.43.HEC.475.A.AB"
13551 "3ubs.12.GOL.295.A.AB"
13552 "3ubt.13.2PE.335.Y.Y"
13553 "3ubt.23.ATP.333.Y.Y"
13554 "3ubt.31.ATP.334.Y.BY"
13555 "3ubv.43.HEM.140.A.A"
13556 "3uby.21.EDC.7.C.A"
13557 "3uc5.31.ATP.1440.A.A"
13558 "3uc8.16.TRS.22.C.ABC"
13559 "3uce.74.NDP.500.A.A"
13560 "3ucg.10.PGE.304.A.A"
13561 "3ucj.13.AZM.229.A.AB"
13562 "3ucl.48.NAP.542.A.A"
13563 "3ucl.53.FAD.541.A.A"
13564 "3ucq.8.TRS.700.A.A"
13565 "3ucx.16.1PE.262.A.A"
13566 "3udg.21.TMP.302.A.A"
13567 "3udw.14.NAG.146.C.C"
13568 "3udz.27.ADP.600.A.A"
13569 "3udz.36.IHP.500.A.A"
13570 "3ue0.28.AZR.999.B.B"
13571 "3ue4.36.DB8.601.A.A"
13572 "3ue6.31.FMN.401.B.B"
13573 "3ue7.12.DTY.29.A.AB"
13574 "3uec.10.1PE.146.A.A"
13575 "3uec.10.PG4.145.A.A"
13576 "3uel.35.A1R.1001.A.A"
13577 "3uem.8.D1D.2815.A.A"
13578 "3ues.10.DFU.501.A.A"
13579 "3uf0.48.NAP.274.A.A"
13580 "3uf8.59.FK5.114.A.A"
13581 "3uf9.18.FST.317.A.A"
13582 "3ufa.15.VPF.201.A.A"
13583 "3ufg.31.ATP.288.A.A"
13584 "3ufh.13.FLC.919.A.A"
13585 "3ufh.43.HEC.904.A.A"
13586 "3uft.17.H4B.760.A.AB"
13587 "3uft.28.HW7.800.A.AB"
13588 "3uft.43.HEM.750.A.A"
13589 "3ufx.28.GDP.398.B.B"
13590 "3ug4.10.AHR.488.A.A"
13591 "3ug4.10.AHR.493.A.AD"
13592 "3ug4.8.TRS.485.A.AB"
13593 "3ug4.8.TRS.486.A.A"
13594 "3ug6.27.ADP.401.A.AB"
13595 "3ug9.13.OLA.501.A.A"
13596 "3ug9.20.RET.401.A.A"
13597 "3ugh.10.FUC.552.B.B"
13598 "3ugh.14.NAG.550.B.B"
13599 "3ugh.34.045.691.B.B"
13600 "3ugn.14.NAG.242.A.A"
13601 "3ugs.20.FFT.401.A.AB"
13602 "3uha.44.NAD.374.A.A"
13603 "3uho.10.DGL.260.A.A"
13604 "3ui5.8.D1D.205.A.A"
13605 "3uib.27.SB2.362.A.A"
13606 "3uic.20.09T.262.A.AC"
13607 "3uic.44.NAD.261.A.A"
13608 "3uie.27.ADX.401.A.A"
13609 "3uie.31.ANP.402.A.A"
13610 "3uim.31.ANP.1000.A.A"
13611 "3uj0.24.I3P.1000.A.A"
13612 "3ujh.16.G6Q.571.A.AB"
13613 "3ujm.15.EPE.201.A.A"
13614 "3ujo.10.ADE.301.A.AC"
13615 "3ujo.12.GAL.302.A.A"
13616 "3ujr.11.2PG.503.A.A"
13617 "3ujr.8.TRS.504.A.A"
13618 "3uk2.23.AMP.280.A.A"
13619 "3uk2.9.MLT.284.A.A"
13620 "3uk6.25.ADP.1450.K.K"
13621 "3ukd.21.C5P.196.A.A"
13622 "3ukd.27.ADP.195.A.A"
13623 "3ukm.11.UND.301.A.B"
13624 "3ukp.36.GDU.602.A.A"
13625 "3ukp.53.FAD.601.A.A"
13626 "3ukw.22.BTB.27.C.BC"
13627 "3ul4.17.PEG.160.A.AB"
13628 "3ul4.17.PEG.70.B.AB"
13629 "3ul4.17.PEG.72.B.B"
13630 "3ul6.18.PE4.107.A.AB"
13631 "3ul7.14.NAG.802.A.A"
13632 "3ulk.48.NDP.492.A.A"
13633 "3ult.10.EDO.134.A.AB"
13634 "3ult.9.EOH.135.A.A"
13635 "3ult.9.EOH.140.A.AB"
13636 "3umm.27.ADP.2005.A.A"
13637 "3umm.31.ANP.2001.A.A"
13638 "3umv.53.FAD.801.A.A"
13639 "3un4.42.04C.201.b.bV"
13640 "3unb.42.04C.301.1.12"
13641 "3unf.42.04C.201.b.bV"
13642 "3unf.42.04C.301.H.HI"
13643 "3ung.27.ADP.904.C.C"
13644 "3unv.12.PHE.1001.A.A"
13645 "3unv.12.SFE.1000.A.A"
13646 "3unw.10.GLU.800.A.A"
13647 "3uoq.32.GNP.843.W.W"
13648 "3uow.24.XMP.556.A.A"
13649 "3up1.14.NAG.301.B.B"
13650 "3up1.14.NGA.304.B.B"
13651 "3up3.30.XCA.100.A.A"
13652 "3up4.48.NAP.552.A.A"
13653 "3up4.53.FAD.551.A.A"
13654 "3up9.10.PG4.301.A.A"
13655 "3up9.16.PE4.305.A.A"
13656 "3up9.9.MSE.300.A.A"
13657 "3upb.10.PGE.322.A.AB"
13658 "3upb.13.A5P.1601.A.A"
13659 "3upb.19.P6G.954.A.A"
13660 "3upf.66.0BU.600.A.A"
13661 "3upp.26.PCZ.800.A.A"
13662 "3upt.14.RP5.694.A.AB"
13663 "3upt.26.TPP.692.A.AB"
13664 "3upy.11.FOM.447.A.A"
13665 "3uq6.19.ADN.401.A.A"
13666 "3uq6.23.AMP.402.A.A"
13667 "3uq8.22.AMP.700.A.A"
13668 "3uq8.44.NAD.1.A.A"
13669 "3uqd.20.FBP.402.C.AC"
13670 "3uqd.27.ADP.403.C.C"
13671 "3uqo.33.3YH.481.A.A"
13672 "3uqp.12.ZAE.7.B.AB"
13673 "3uqp.9.PDW.8.B.AB"
13674 "3uqr.12.ZAE.6.D.ABD"
13675 "3uqr.16.ZSC.2.D.A"
13676 "3uqr.9.QSC.1.D.A"
13677 "3uqz.10.SO4.301.A.A"
13678 "3urf.14.NAG.201.Z.Z"
13679 "3urg.13.MNB.401.A.A"
13680 "3urh.53.FAD.500.A.AB"
13681 "3url.21.PUK.406.B.AB"
13682 "3urz.10.PG4.300.B.B"
13683 "3us7.25.GA3.201.A.A"
13684 "3usa.14.NAG.500.B.B"
13685 "3usb.23.IMP.500.A.A"
13686 "3usd.13.IDL.5.A.A"
13687 "3usd.14.NAG.3.A.A"
13688 "3usf.15.PLR.5000.A.AB"
13689 "3usf.9.HOZ.1.A.AB"
13690 "3usn.36.ATT.174.A.A"
13691 "3usu.14.NAG.301.A.AH"
13692 "3ut2.43.HEM.1500.A.A"
13693 "3ut3.21.EMJ.401.B.B"
13694 "3ut6.19.FMC.300.A.AC"
13695 "3uto.13.FLC.573.A.A"
13696 "3uu6.12.LMT.321.A.AB"
13697 "3uu6.33.PLC.318.A.A"
13698 "3uuf.11.MAN.504.A.A"
13699 "3uuf.14.NAG.502.A.A"
13700 "3uug.13.BDP.331.A.A"
13701 "3uuw.10.PGE.310.C.AC"
13702 "3uv2.10.7PE.0.A.A"
13703 "3uv5.8.TRS.1.A.A"
13704 "3uve.44.NAD.300.A.A"
13705 "3uvk.14.BTB.2160.A.A"
13706 "3uw1.25.R5P.400.A.A"
13707 "3uw4.10.CHG.2.Z.AZ"
13708 "3uw4.12.0DQ.4.Z.AZ"
13709 "3uw5.10.CHG.2.Y.BY"
13710 "3uw5.12.0DQ.4.Y.BY"
13711 "3uw8.43.HEM.800.A.A"
13712 "3uwa.8.MRD.202.A.A"
13713 "3uwc.16.PMP.377.A.A"
13714 "3uwl.34.FOZ.316.B.B"
13715 "3uwq.10.PGE.236.A.AB"
13716 "3uwq.21.U5P.232.A.AB"
13717 "3uwq.31.XPE.233.A.AB"
13718 "3uwq.8.TRS.237.A.A"
13719 "3uww.11.3PG.254.A.AB"
13720 "3uww.8.DTT.255.A.A"
13721 "3ux4.10.XP4.302.C.C"
13722 "3ux4.40.XP4.301.C.AC"
13723 "3ux8.27.ADP.1001.A.A"
13724 "3uxk.10.BHO.361.A.A"
13725 "3uxy.44.NAD.245.C.C"
13726 "3uy4.15.PAU.302.A.A"
13727 "3uy4.23.AMP.301.A.A"
13728 "3uyl.25.TYD.401.A.A"
13729 "3uyv.14.NAG.301.A.A"
13730 "3uz5.11.0CU.291.A.A"
13731 "3uza.21.T4G.330.A.A"
13732 "3uze.15.EPE.254.B.AB"
13733 "3uzo.10.GLU.600.A.AB"
13734 "3uzo.15.PLP.371.A.A"
13735 "3v0a.12.MES.1202.B.B"
13736 "3v0h.24.I3P.3.B.B"
13737 "3v0r.10.0FU.209.A.A"
13738 "3v0r.11.8AC.211.A.A"
13739 "3v0t.31.ATR.338.A.A"
13740 "3v11.32.GNP.502.A.A"
13741 "3v11.8.MET.101.D.A"
13742 "3v17.10.AKG.279.A.A"
13743 "3v1d.16.1PE.49.G.DG"
13744 "3v1h.12.INS.401.A.A"
13745 "3v1n.16.HPK.289.A.A"
13746 "3v1n.8.BEZ.288.A.A"
13747 "3v1o.8.MRD.672.A.A"
13748 "3v1v.19.GST.511.A.A"
13749 "3v20.21.7PE.303.A.A"
13750 "3v2b.36.AR6.800.A.A"
13751 "3v2i.13.CIT.202.A.A"
13752 "3v2r.20.OLA.1.D.ABCDE"
13753 "3v2u.12.GLA.522.C.C"
13754 "3v2u.31.ATP.523.C.C"
13755 "3v2v.43.HKL.154.A.A"
13756 "3v2y.23.ML5.1201.A.A"
13757 "3v39.10.PGE.505.A.A"
13758 "3v3b.12.0EH.20.C.BC"
13759 "3v3l.36.V3L.1.A.AB"
13760 "3v3m.32.0EN.401.A.A"
13761 "3v3o.42.T1C.405.B.B"
13762 "3v3q.27.TMY.301.A.A"
13763 "3v3w.13.NHE.407.A.A"
13764 "3v3x.12.GOL.57.B.BD"
13765 "3v3x.30.MTN.81.B.ABD"
13766 "3v44.14.NAG.801.A.A"
13767 "3v47.14.NAG.901.A.A"
13768 "3v4c.15.PE4.506.A.A"
13769 "3v4e.10.PGE.201.A.A"
13770 "3v4e.48.COA.202.A.AC"
13771 "3v4j.12.PQR.403.A.AB"
13772 "3v4p.11.MAN.609.A.A"
13773 "3v4p.14.NAG.604.A.AC"
13774 "3v4p.14.NAG.606.A.A"
13775 "3v4p.52.15P.612.A.ABCD"
13776 "3v4v.14.NAG.3260.B.B"
13777 "3v4v.35.0DU.4000.B.AB"
13778 "3v4x.51.F24.500.A.AB"
13779 "3v58.43.PEB.203.B.B"
13780 "3v58.43.PEB.204.B.ABC"
13781 "3v5p.26.C88.1.A.A"
13782 "3v5u.14.MYS.720.A.A"
13783 "3v5u.16.1PE.716.A.A"
13784 "3v5u.20.OLC.723.A.A"
13785 "3v5w.24.8PR.701.A.A"
13786 "3v61.9.NEQ.268.B.B"
13787 "3v64.14.NAG.801.C.C"
13788 "3v68.8.MPD.253.A.A"
13789 "3v70.28.GDP.401.A.A"
13790 "3v71.15.EPE.13.B.A"
13791 "3v76.53.FDA.547.A.A"
13792 "3v78.24.ET.301.A.AB"
13793 "3v7p.10.TLA.433.A.A"
13794 "3v7p.9.BEZ.430.A.A"
13795 "3v7q.10.CIT.201.A.A"
13796 "3v7y.13.CIT.301.A.A"
13797 "3v7y.22.A3N.302.A.A"
13798 "3v83.19.P6G.711.A.A"
13799 "3v83.19.P6G.712.A.AE"
13800 "3v85.13.CIT.301.A.A"
13801 "3v8c.11.GAL.506.A.A"
13802 "3v8c.11.MAN.503.A.A"
13803 "3v8c.14.NAG.501.A.A"
13804 "3v8d.29.0GV.602.A.A"
13805 "3v8d.43.HEM.601.A.A"
13806 "3v8h.13.CIT.400.A.AD"
13807 "3v8s.21.0HD.501.A.A"
13808 "3v8x.21.C8E.1002.A.A"
13809 "3v94.33.WYQ.701.A.AD"
13810 "3v97.26.SAH.801.A.A"
13811 "3v97.31.OSU.805.A.AB"
13812 "3v99.53.ACD.702.A.A"
13813 "3v9e.11.BMA.606.A.A"
13814 "3v9e.11.MAN.613.A.A"
13815 "3v9e.14.NAG.605.A.A"
13816 "3v9l.44.NAD.1517.B.B"
13817 "3v9o.11.GUN.145.A.A"
13818 "3v9p.8.MRD.250.A.A"
13819 "3va7.15.BTI.1901.A.A"
13820 "3vab.8.EDO.425.A.AB"
13821 "3vad.14.0F1.404.A.A"
13822 "3vad.27.ADP.401.A.A"
13823 "3vax.15.PLP.400.A.AB"
13824 "3vb4.9.0JU.5.E.ABE"
13825 "3vb5.10.PHQ.1.E.AE"
13826 "3vb5.9.0JU.5.E.AE"
13827 "3vb6.9.0JU.7.E.AE"
13828 "3vb7.9.0JU.5.E.ABE"
13829 "3vbe.15.PLP.501.B.B"
13830 "3vbp.25.TYD.301.A.AC"
13831 "3vbp.48.COA.189.A.AE"
13832 "3vbs.21.SPH.301.A.A"
13833 "3vc2.19.GPP.303.A.A"
13834 "3vc2.26.SAH.302.A.A"
13835 "3vcp.8.PRO.502.A.A"
13836 "3vcx.10.PG4.201.B.B"
13837 "3vcy.39.UD1.501.A.A"
13838 "3vcy.8.FFQ.500.A.A"
13839 "3vd4.15.IPT.2001.A.A"
13840 "3vdd.28.BT8.301.A.A"
13841 "3vdi.10.PG4.409.A.A"
13842 "3vdi.66.BCL.406.A.A"
13843 "3vdn.28.GDP.501.B.B"
13844 "3vdr.44.NAD.302.D.D"
13845 "3vdr.44.NAI.303.D.D"
13846 "3ve7.22.BMP.301.A.AB"
13847 "3vex.26.CA0.602.A.A"
13848 "3vf0.15.EPE.2001.A.A"
13849 "3vf1.45.SUC.702.A.A"
13850 "3vfc.10.TLA.501.A.A"
13851 "3vfc.8.DTT.502.A.A"
13852 "3vfj.14.NAG.103.G.A"
13853 "3vfk.13.OMX.6.G.A"
13854 "3vfk.14.NAG.103.G.A"
13855 "3vg6.18.PLM.151.A.A"
13856 "3vgg.11.GLC.603.A.A"
13857 "3vgg.13.FLC.1001.A.A"
13858 "3vgi.12.GOL.323.A.A"
13859 "3vgi.13.NHE.322.A.A"
13860 "3vgj.35.YAP.374.A.A"
13861 "3vgl.12.BGC.324.A.A"
13862 "3vgl.27.ANP.325.A.A"
13863 "3vgx.14.GOL.602.C.C"
13864 "3vh4.31.ATP.702.A.AB"
13865 "3vh8.14.NAG.302.G.G"
13866 "3vhi.14.NAG.1125.A.A"
13867 "3vhi.26.VHI.1124.A.AC"
13868 "3vhn.23.CBI.300.A.AD"
13869 "3vi3.14.NAG.2008.A.A"
13870 "3vi4.14.NAG.504.B.B"
13871 "3vi7.20.GSH.800.D.AD"
13872 "3vib.14.CXS.213.B.B"
13873 "3vid.17.4TT.2001.A.A"
13874 "3vif.12.LGC.507.A.A"
13875 "3vif.15.EPE.508.A.A"
13876 "3vir.20.BOG.86.B.BD"
13877 "3vis.24.PE4.557.A.AB"
13878 "3viu.27.ADP.800.A.A"
13879 "3vj7.20.UM3.117.A.A"
13880 "3vj7.22.3PD.1.A.A"
13881 "3vk4.8.HCS.501.A.AB"
13882 "3vkd.26.FPQ.900.A.A"
13883 "3vkg.14.SPM.9016.A.A"
13884 "3vkg.27.ADP.9002.A.A"
13885 "3vkh.27.ADP.9002.A.A"
13886 "3vkj.31.FNR.401.A.A"
13887 "3vkk.11.MAN.477.A.A"
13888 "3vkk.20.OLA.475.A.A"
13889 "3vkk.54.PLM.474.A.A"
13890 "3vkm.11.GAL.402.A.A"
13891 "3vkm.12.BGC.405.A.A"
13892 "3vkm.20.SIA.401.A.A"
13893 "3vko.11.GAL.202.A.A"
13894 "3vko.15.NAG.203.A.A"
13895 "3vko.20.SIA.201.A.A"
13896 "3vks.63.SRM.601.A.A"
13897 "3vks.8.SF4.602.A.A"
13898 "3vkv.20.FBP.328.B.B"
13899 "3vkx.23.T3.301.A.A"
13900 "3vl9.11.BGC.226.A.A"
13901 "3vl9.11.BGC.228.A.AB"
13902 "3vl9.9.XYS.229.A.AB"
13903 "3vl9.9.XYS.230.A.A"
13904 "3vla.14.NAG.701.A.A"
13905 "3vln.12.ASC.904.A.A"
13906 "3vlv.11.MAW.504.A.A"
13907 "3vlv.12.LGU.505.A.A"
13908 "3vm4.15.IZP.1.A.A"
13909 "3vm4.43.HEM.501.A.A"
13910 "3vm4.8.MRD.417.A.A"
13911 "3vm6.18.RI2.401.A.A"
13912 "3vmf.32.GTP.501.A.A"
13913 "3vmi.13.9CA.2001.B.B"
13914 "3vmj.12.IPM.401.A.A"
13915 "3vmm.22.P0D.504.A.A"
13916 "3vmm.27.ADP.503.A.A"
13917 "3vmo.11.GLC.802.A.A"
13918 "3vmo.12.BGC.801.A.A"
13919 "3vmt.43.LHI.301.A.A"
13920 "3vmw.12.ADA.902.A.A"
13921 "3vn9.31.ANK.401.A.A"
13922 "3vnd.25.PE8.304.D.CD"
13923 "3vng.26.FUU.301.A.A"
13924 "3vnk.12.FUD.1301.B.B"
13925 "3vnq.31.ATP.601.A.A"
13926 "3vnw.43.HEM.200.A.A"
13927 "3vo0.12.GUF.504.A.A"
13928 "3vo0.12.GUZ.501.A.A"
13929 "3vo0.13.DNF.505.A.A"
13930 "3vog.15.EPE.501.A.A"
13931 "3vol.43.HEM.401.A.A"
13932 "3vom.16.PLP.401.A.AB"
13933 "3vos.10.SO4.409.A.A"
13934 "3vot.27.ADP.501.A.A"
13935 "3vp1.10.GLU.602.A.A"
13936 "3vp1.18.04A.601.A.A"
13937 "3vp5.43.HEM.201.A.A"
13938 "3vp6.13.HLD.1001.A.AB"
13939 "3vps.39.UD1.400.A.A"
13940 "3vps.44.NAD.401.A.A"
13941 "3vq1.14.NAG.702.A.A"
13942 "3vqd.15.MOK.304.A.AB"
13943 "3vqi.15.EPE.301.A.AD"
13944 "3vqr.53.FAD.1001.A.A"
13945 "3vqu.22.O22.909.A.A"
13946 "3vqx.39.BLK.501.D.D"
13947 "3vr1.36.G4P.601.A.A"
13948 "3vr4.19.B3P.501.F.F"
13949 "3vr4.19.B3P.502.F.CF"
13950 "3vr6.31.ANP.601.B.BE"
13951 "3vr8.19.RQX.202.C.BCD"
13952 "3vr8.43.HEM.201.C.BCD"
13953 "3vrb.23.FTN.304.F.FGH"
13954 "3vrb.44.EPH.201.D.CD"
13955 "3vrc.43.HEC.201.B.B"
13956 "3vrd.43.HEC.201.A.AB"
13957 "3vrd.47.HEC.202.A.A"
13958 "3vrd.53.FAD.501.B.B"
13959 "3vsa.15.PLP.401.A.A"
13960 "3vsa.8.MPD.402.A.AB"
13961 "3vsj.9.2X7.402.D.D"
13962 "3vsl.26.CEF.701.A.A"
13963 "3vss.12.FRU.601.A.A"
13964 "3vsz.11.GAL.603.A.A"
13965 "3vta.10.DFP.801.A.A"
13966 "3vta.11.BMA.805.A.A"
13967 "3vta.11.MAN.806.A.A"
13968 "3vta.14.NAG.803.A.A"
13969 "3vte.14.NAG.604.A.A"
13970 "3vte.53.FAD.607.A.A"
13971 "3vtf.36.UPG.1001.A.A"
13972 "3vth.27.AP2.806.A.A"
13973 "3vth.31.APC.804.A.A"
13974 "3vtr.14.NAG.602.A.A"
13975 "3vtr.57.TCG.601.A.A"
13976 "3vu0.12.MES.601.A.A"
13977 "3vuf.27.ADP.701.A.A"
13978 "3vup.8.TRS.401.A.A"
13979 "3vv4.43.PVG.201.A.A"
13980 "3vw6.27.IM6.1001.A.A"
13981 "3vw7.25.OLC.2008.A.A"
13982 "3vw7.36.VPX.2001.A.A"
13983 "3vwc.8.MPD.201.A.A"
13984 "3vxj.11.3DM.503.A.A"
13985 "3vxj.43.HEM.501.A.A"
13986 "3vyr.13.CIT.502.B.AB"
13987 "3vyr.13.CIT.503.B.B"
13988 "3vyr.8.SF4.501.B.B"
13989 "3vyw.27.SAM.401.B.B"
13990 "3vyw.9.BEN.402.B.B"
13991 "3w00.10.1GP.302.B.B"
13992 "3w00.24.FPS.301.B.B"
13993 "3w01.10.PGE.900.B.B"
13994 "3w12.11.MAN.405.E.E"
13995 "3w12.14.NAG.402.E.E"
13996 "3w2z.43.CYC.201.A.A"
13997 "3w4u.43.HEM.201.A.A"
13998 "3xis.10.XLS.393.A.A"
13999 "3xis.10.XYS.393.A.A"
14000 "3zdk.10.TLA.1321.A.A"
14001 "3zdq.35.LMT.1720.A.A"
14002 "3zdq.84.CDL.1721.A.A"
14003 "3zdw.32.EBS.1516.A.A"
14004 "3zez.28.DUP.1173.A.A"
14005 "3zgf.25.UDP.1355.A.A"
14006 "3zgw.31.ANP.1000.A.A"
14007 "3zgz.31.84T.1862.A.A"
14008 "3znc.24.BZ1.500.A.A"
14009 "3zq6.27.ADP.401.A.AB"
14010 "3zq8.8.DLE.10.A.ABC"
14011 "3zq9.11.BGC.1520.A.A"
14012 "3zq9.11.NOY.1519.A.A"
14013 "3zqa.13.PG4.1495.A.A"
14014 "3zqa.96.NDP.1500.A.A"
14015 "3zqe.28.DXC.1079.B.AB"
14016 "3zqk.28.NAG.4677.B.AB"
14017 "3zqs.19.P6G.1298.B.B"
14018 "3zqu.31.FNR.1208.A.A"
14019 "3zqv.43.HEC.128.A.A"
14020 "3zr0.24.8OG.1157.A.A"
14021 "3zr4.10.GLN.1205.B.AB"
14022 "3zr6.12.GAL.1669.A.A"
14023 "3zr6.14.NAG.1542.A.A"
14024 "3zr8.10.PGE.1133.X.X"
14025 "3zrr.25.PXG.470.A.AB"
14026 "3zs4.37.1PR.1246.A.A"
14027 "3zs6.14.GOL.1554.A.A"
14028 "3zs7.62.ATP.1301.A.A"
14029 "3zs9.27.ADP.401.A.AB"
14030 "3zsc.11.AQA.1338.A.A"
14031 "3zsc.13.ADA.1336.A.A"
14032 "3zse.18.FXP.1207.A.A"
14033 "3zse.8.EDO.1232.A.A"
14034 "3zt7.23.MAL.703.A.A"
14035 "3zt7.77.BCD.701.A.AB"
14036 "3zt9.17.PEG.1197.A.A"
14037 "3ztc.31.TR0.1207.I.I"
14038 "3ztp.14.GOL.500.A.A"
14039 "3zu0.27.A12.1598.A.A"
14040 "3zu2.44.NAI.1423.A.A"
14041 "3zuc.20.EDO.1155.A.A"
14042 "3zuc.38.1PE.1157.A.A"
14043 "3zud.11.TAM.1229.A.A"
14044 "3zuh.18.RUB.1298.A.A"
14045 "3zuh.27.ADP.1299.A.A"
14046 "3zui.18.PAM.1169.A.A"
14047 "3zuk.10.211.1666.A.A"
14048 "3zuk.10.PGE.1684.A.A"
14049 "3zuk.10.PGE.1685.A.AB"
14050 "3zuk.13.PG4.1687.A.A"
14051 "3zuk.37.RDF.1665.A.A"
14052 "3zuw.16.LDA.1254.H.H"
14053 "3zuw.16.LDA.1256.H.HM"
14054 "3zuy.34.PTY.1319.A.A"
14055 "3zuy.35.TCH.1312.A.A"
14056 "3zuy.9.LDA.1317.A.A"
14057 "3zv5.14.BPY.1278.A.A"
14058 "3zv5.44.NAD.1277.A.A"
14059 "3zvc.50.G82.1190.A.A"
14060 "3zvk.12.MES.1079.F.FG"
14061 "3zvm.15.EPE.1524.A.A"
14062 "3zvm.27.ADP.1523.A.A"
14063 "3zvo.32.GCP.1000.Y.Y"
14064 "3zvr.16.1PE.1746.A.A"
14065 "3zvt.15.B07.500.A.A"
14066 "3zvy.8.TRS.1372.B.AB"
14067 "3zw2.12.GLA.100.C.C"
14068 "3zw2.14.GAL.102.C.C"
14069 "3zw2.14.NAG.101.C.C"
14070 "3zwb.55.TC6.1723.A.A"
14071 "3zwd.18.2M8.262.A.A"
14072 "3zwo.45.NGD.5573.F.F"
14073 "3zx2.38.DVT.531.A.A"
14074 "3zxg.36.0SM.943.A.A"
14075 "3zxk.15.EPE.1563.A.A"
14076 "3zxk.8.XYP.1560.A.A"
14077 "3zxk.9.AHR.1559.A.A"
14078 "3zxr.15.P3S.505.A.AF"
14079 "3zxr.25.IQ1.501.A.A"
14080 "3zxs.23.DLZ.1511.A.A"
14081 "3zxs.53.FAD.1509.A.A"
14082 "3zxs.8.SF4.1510.A.A"
14083 "3zy6.38.GFB.1381.A.A"
14084 "3zyb.11.GAL.299.I.AF"
14085 "3zyb.9.PHB.300.I.AFI"
14086 "3zyc.32.GCP.1749.A.AD"
14087 "3zyh.14.G0S.1.I.A"
14088 "3zyi.14.NAG.1348.B.B"
14089 "3zyj.14.NAG.1370.B.B"
14090 "3zyn.14.NAG.1367.A.A"
14091 "3zyo.14.NAG.1456.A.A"
14092 "3zyp.14.NAG.1219.A.A"
14093 "3zyr.11.BMA.302.A.A"
14094 "3zyr.11.MAN.305.A.A"
14095 "3zyr.12.GOL.402.A.AB"
14096 "3zyr.14.NAG.304.A.A"
14097 "3zyv.24.MTE.3003.A.A"
14098 "3zyv.53.FAD.3005.A.A"
14099 "3zzf.13.NLG.1357.D.D"
14100 "3zzl.15.TRP.100.A.AB"
14101 "3zzl.15.TRP.81.A.A"
14102 "3zzr.8.MPD.303.A.A"
14103 "3zzr.8.MRD.302.A.A"
14104 "4a01.33.DMU.1775.A.AB"
14105 "4a01.33.DMU.1776.A.A"
14106 "4a01.9.2PN.1773.A.A"
14107 "4a05.14.NAG.500.A.A"
14108 "4a05.23.CBI.502.A.A"
14109 "4a05.45.CTT.503.A.A"
14110 "4a08.12.MES.2141.A.A"
14111 "4a0k.11.3DR.7.E.D"
14112 "4a0l.11.3DR.9.R.B"
14113 "4a0m.44.NAD.1498.A.A"
14114 "4a0r.10.TLA.1810.A.A"
14115 "4a0r.15.DTB.1811.A.AB"
14116 "4a0r.15.PLP.1644.A.AB"
14117 "4a0s.48.NAP.1446.B.BC"
14118 "4a0s.57.CO8.1447.B.BC"
14119 "4a0t.8.TRS.1555.B.ABC"
14120 "4a0x.12.MES.221.A.A"
14121 "4a14.27.ADP.1345.A.A"
14122 "4a15.8.SF4.1616.A.A"
14123 "4a1f.13.FLC.1470.B.B"
14124 "4a1f.13.FLC.1471.B.AB"
14125 "4a1o.22.AMZ.1525.A.AB"
14126 "4a1o.24.JLN.1528.A.A"
14127 "4a22.30.TD4.1344.A.AB"
14128 "4a2a.31.ATP.1391.A.A"
14129 "4a2h.14.NAG.1505.A.A"
14130 "4a2l.12.MES.1790.D.CD"
14131 "4a2l.19.2PE.1788.D.D"
14132 "4a2n.10.PLM.1194.B.B"
14133 "4a2n.22.CDL.1195.B.B"
14134 "4a2n.26.SAH.1193.B.B"
14135 "4a2y.13.CIT.302.A.A"
14136 "4a30.21.QMI.1424.A.A"
14137 "4a30.63.MYA.1425.A.A"
14138 "4a34.11.FUL.1144.I.IJ"
14139 "4a36.27.ADP.1794.A.A"
14140 "4a38.9.BZS.1376.A.A"
14141 "4a3e.31.APC.1011.P.AB"
14142 "4a3j.32.G2P.1024.T.AB"
14143 "4a3l.31.APC.1011.P.AB"
14144 "4a3m.31.APC.2455.A.AB"
14145 "4a3q.15.PLP.1039.A.A"
14146 "4a3r.18.CIT.1429.D.D"
14147 "4a3u.31.FMN.1357.A.A"
14148 "4a3u.9.NCA.1359.A.A"
14149 "4a3w.13.FLC.1161.A.A"
14150 "4a3x.13.LAT.1269.A.A"
14151 "4a4a.11.GAL.1913.A.A"
14152 "4a4a.15.NDG.1912.A.A"
14153 "4a4f.33.2MR.1129.A.A"
14154 "4a4g.33.DA2.1148.A.A"
14155 "4a4l.10.TLA.1330.A.A"
14156 "4a4l.34.939.1331.A.A"
14157 "4a4m.14.NAG.1405.A.A"
14158 "4a4m.17.PLM.1404.A.A"
14159 "4a4m.20.BOG.1403.A.A"
14160 "4a4m.20.RET.401.A.A"
14161 "4a4z.31.ANP.2288.A.A"
14162 "4a52.38.IM2.1142.A.A"
14163 "4a55.27.P08.2062.A.A"
14164 "4a56.8.MRD.1123.A.A"
14165 "4a5a.31.ANP.700.A.A"
14166 "4a5g.14.NAG.1325.A.A"
14167 "4a5g.43.HEM.1307.A.A"
14168 "4a5r.10.PGE.1294.A.A"
14169 "4a5r.13.CIT.1293.A.A"
14170 "4a5r.20.TBE.1292.A.A"
14171 "4a5w.14.NAG.1911.A.A"
14172 "4a5x.20.P15.1082.B.B"
14173 "4a61.44.ANP.500.A.A"
14174 "4a65.31.NDP.1315.B.B"
14175 "4a65.53.FAD.1319.B.AB"
14176 "4a69.28.I0P.501.C.ABC"
14177 "4a6a.29.TTP.201.A.AE"
14178 "4a6e.16.ASE.1350.A.A"
14179 "4a6e.27.SAM.1349.A.A"
14180 "4a6g.12.AME.1368.B.B"
14181 "4a6k.16.I4D.1583.C.C"
14182 "4a6l.30.P43.1263.A.AC"
14183 "4a6o.12.GAL.2347.B.B"
14184 "4a6o.14.NDG.2346.B.B"
14185 "4a6r.20.TA8.1460.A.AB"
14186 "4a6s.22.GS9.1123.A.A"
14187 "4a6x.31.ATP.351.A.A"
14188 "4a6z.43.HEM.1295.A.A"
14189 "4a6z.9.JZ3.1296.A.A"
14190 "4a7a.19.RGZ.601.A.A"
14191 "4a7a.53.FAD.600.A.A"
14192 "4a7i.24.A7I.1246.B.B"
14193 "4a7p.44.NAD.501.A.A"
14194 "4a7w.32.GTP.1241.A.A"
14195 "4a7z.10.AY9.955.A.A"
14196 "4a83.28.DXC.1160.A.A"
14197 "4a83.8.MPD.1167.A.A"
14198 "4a8h.13.PUW.1341.A.A"
14199 "4a8h.8.TRS.1342.A.A"
14200 "4a8m.32.GTP.1665.R.R"
14201 "4a90.14.GOL.1142.A.AB"
14202 "4a91.10.GLU.301.A.A"
14203 "4a97.27.ZPC.1318.A.AE"
14204 "4a9c.37.B5F.1732.B.B"
14205 "4a9n.21.A9N.1189.B.B"
14206 "4a9s.52.RU9.1515.A.A"
14207 "4a9w.53.FAD.1353.A.A"
14208 "4a9x.48.ACP.1000.A.A"
14209 "4aa9.14.NAG.500.A.A"
14210 "4aaa.28.DKI.500.A.A"
14211 "4aah.24.PQQ.701.A.A"
14212 "4aal.43.HEC.424.A.A"
14213 "4aar.43.ATP.1527.E.E"
14214 "4aax.15.NGA.4641.A.A"
14215 "4aay.47.MGD.2001.A.A"
14216 "4ab7.13.NLG.1503.D.D"
14217 "4abi.14.PLF.8.B.AB"
14218 "4abk.36.AR6.2389.A.A"
14219 "4abr.28.GDP.1407.Z.Z"
14220 "4abr.57.KIR.1406.Z.Z"
14221 "4ac1.14.NAG.302.X.X"
14222 "4ac4.18.HKA.1125.A.A"
14223 "4ac7.13.FLC.1572.C.C"
14224 "4ac8.16.MYR.600.A.A"
14225 "4aci.13.CIT.1190.B.B"
14226 "4acq.14.NAG.2601.A.A"
14227 "4acr.14.NAG.501.A.A"
14228 "4ad0.19.B3P.500.A.A"
14229 "4ad2.10.IFM.501.A.A"
14230 "4ad2.11.GLC.500.A.A"
14231 "4adc.16.PLP.1403.A.AB"
14232 "4adq.14.NAG.300.A.A"
14233 "4adu.13.R5P.1084.A.A"
14234 "4ae1.9.NCA.1536.A.A"
14235 "4ae4.13.NHE.1500.A.A"
14236 "4aec.15.PLP.500.A.A"
14237 "4aei.15.EPE.1066.A.ALM"
14238 "4aeo.21.TNL.1355.A.A"
14239 "4aeo.39.FMN.1351.A.A"
14240 "4af0.23.IMP.1527.A.A"
14241 "4af0.23.MOA.1526.A.A"
14242 "4afa.10.PEG.1268.A.A"
14243 "4afa.11.GAL.1271.A.A"
14244 "4afa.12.GLC.1272.A.A"
14245 "4afd.11.BGC.1170.A.A"
14246 "4afe.34.GGY.1280.A.A"
14247 "4afk.13.FLC.1491.A.A"
14248 "4afk.22.78M.1515.A.A"
14249 "4afk.8.PE5.1517.A.A"
14250 "4afk.9.LDA.1498.A.A"
14251 "4ag3.16.1PE.1249.A.A"
14252 "4ag3.48.NDP.701.A.A"
14253 "4ag4.14.NAG.4002.A.A"
14254 "4ag5.27.ADP.1591.A.A"
14255 "4ag9.19.16G.1168.A.AB"
14256 "4ag9.48.COA.1166.A.A"
14257 "4agi.12.SFU.910.A.A"
14258 "4ags.40.GSH.1450.A.A"
14259 "4agu.32.D15.500.A.A"
14260 "4ai7.8.MPD.1471.A.A"
14261 "4aia.11.ADK.400.A.A"
14262 "4aie.14.GOL.1549.A.A"
14263 "4aie.25.MES.1539.A.A"
14264 "4aig.31.FLX.400.A.A"
14265 "4aii.28.GDP.1284.A.A"
14266 "4ain.13.FLC.1558.C.C"
14267 "4ain.8.BET.1556.C.C"
14268 "4aip.10.GLU.1744.A.AC"
14269 "4aip.24.N8E.1743.A.AC"
14270 "4air.9.FGA.1328.A.A"
14271 "4ajs.13.ICT.502.A.A"
14272 "4ajs.22.NMN.504.A.A"
14273 "4ajs.27.A2P.501.A.A"
14274 "4ajx.28.16E.1031.H.DGHJ"
14275 "4ak7.22.47N.1402.A.AB"
14276 "4aki.31.ATP.5093.A.A"
14277 "4akl.10.PGE.1483.A.A"
14278 "4akm.14.NAG.1380.B.B"
14279 "4aky.16.4LL.1235.A.AB"
14280 "4al0.20.BOG.1157.A.A"
14281 "4al0.20.GSH.1153.A.A"
14282 "4alb.12.HC4.1161.A.A"
14283 "4am4.43.HEM.1160.A.AB"
14284 "4am7.27.ADP.1882.A.A"
14285 "4amh.8.TRS.1106.A.A"
14286 "4amy.31.2P2.791.A.A"
14287 "4an4.24.DUD.401.B.B"
14288 "4anb.26.YQY.1382.A.A"
14289 "4anb.31.ACP.1383.A.A"
14290 "4anj.27.ADP.2230.A.A"
14291 "4anp.20.3QI.1427.A.A"
14292 "4ao9.15.PLP.1267.A.AB"
14293 "4aon.10.GLU.1123.B.AB"
14294 "4aou.13.ICT.1403.A.A"
14295 "4aou.48.NAP.1520.A.A"
14296 "4aov.13.ICT.1404.A.A"
14297 "4aov.48.NAP.1403.A.A"
14298 "4ap1.48.NAP.1002.A.A"
14299 "4ap1.53.FAD.1001.A.A"
14300 "4ap2.10.EDO.501.B.B"
14301 "4ap5.14.NAG.1430.A.A"
14302 "4ap9.13.1PS.201.A.AD"
14303 "4ap9.13.1PS.202.A.A"
14304 "4apm.8.MPD.1521.A.A"
14305 "4apo.37.12P.1326.B.AB"
14306 "4apr.11.STA.6.I.EI"
14307 "4apu.38.A2K.1933.B.B"
14308 "4aq4.10.G3P.1415.A.A"
14309 "4aqb.14.NAG.678.A.A"
14310 "4aql.23.TXC.1452.A.A"
14311 "4aqs.11.FUL.2005.A.A"
14312 "4aqt.14.NAG.3001.A.A"
14313 "4arn.14.NAG.401.A.A"
14314 "4art.10.SO4.1273.A.AB"
14315 "4arz.28.GDP.400.B.AB"
14316 "4arz.32.GTP.400.A.A"
14317 "4as3.14.BTB.1330.A.A"
14318 "4as3.14.BTB.1331.A.AB"
14319 "4ase.32.AV9.3169.A.A"
14320 "4asx.17.6OJ.1487.A.A"
14321 "4at2.21.ASD.1490.A.A"
14322 "4at2.53.FAD.1492.A.A"
14323 "4at3.24.LTI.1839.A.A"
14324 "4atb.29.CTP.1362.C.C"
14325 "4atf.10.AAL.1359.C.C"
14326 "4atf.11.GAL.1360.C.C"
14327 "4atg.13.NHE.401.A.A"
14328 "4atl.12.BGC.1513.A.A"
14329 "4ato.8.MPD.1173.A.A"
14330 "4atq.15.PLP.1457.I.IL"
14331 "4au1.120.P8X.1210.A.A"
14332 "4au9.14.NAG.701.A.A"
14333 "4au9.43.HEM.550.A.A"
14334 "4aua.25.4AU.1302.A.A"
14335 "4aub.13.FLC.501.A.A"
14336 "4aub.48.NAP.500.A.A"
14337 "4aui.31.ATP.400.A.A"
14338 "4auk.10.PGE.1366.A.A"
14339 "4auk.10.TLA.1363.A.A"
14340 "4auk.8.TRS.1362.A.AB"
14341 "4auu.10.EDO.1161.A.A"
14342 "4aux.33.XTC.222.A.A"
14343 "4ava.51.ACO.1334.A.A"
14344 "4avx.20.ITP.1227.A.A"
14345 "4aw0.24.MJF.600.A.A"
14346 "4aw0.35.ATP.500.A.A"
14347 "4aw0.8.DTD.900.A.A"
14348 "4aw5.37.30K.1365.A.A"
14349 "4aw6.28.PC1.1474.A.A"
14350 "4aw7.10.AAL.1612.A.A"
14351 "4aw7.12.GAL.1609.A.A"
14352 "4aw7.12.GLA.1608.A.A"
14353 "4aw7.15.L6S.1610.A.A"
14354 "4awe.14.NAG.1388.A.A"
14355 "4awe.8.TRS.1391.A.A"
14356 "4awn.14.BTB.315.A.A"
14357 "4awn.14.NAG.1262.A.A"
14358 "4awr.8.SIN.1417.A.A"
14359 "4axi.14.GOL.1118.A.AB"
14360 "4axw.12.MES.1213.A.A"
14361 "4ay1.14.NAG.401.A.A"
14362 "4ay2.27.ADP.1924.A.A"
14363 "4ay5.14.NAG.1202.I.AI"
14364 "4ay8.8.MRD.800.A.A"
14365 "4ay9.14.NAG.1191.X.X"
14366 "4ayc.60.CPQ.1489.A.A"
14367 "4ayj.11.GAL.1233.A.A"
14368 "4ayj.12.BGC.1232.A.AB"
14369 "4ayk.50.CGS.173.A.A"
14370 "4ayq.14.MVL.503.A.A"
14371 "4az0.14.NAG.1455.B.AB"
14372 "4az3.14.NAG.3021.A.AB"
14373 "4az3.70.S35.1259.A.AB"
14374 "4azf.23.3RA.600.A.A"
14375 "4azt.23.LY2.1483.A.A"
14376 "4azt.27.SAM.1472.A.A"
14377 "4azw.27.SAM.1451.A.A"
14378 "4azw.31.ATP.1450.A.A"
14379 "4b0p.10.FUL.2183.A.A"
14380 "4b0p.14.NAG.2181.A.A"
14381 "4b0p.22.MF5.1179.A.A"
14382 "4b0s.43.ATP.1501.A.A"
14383 "4b0t.39.ADP.1479.B.AB"
14384 "4b0z.14.GOL.1229.B.B"
14385 "4b10.64.NHW.1000.A.A"
14386 "4b1b.53.FAD.1506.A.A"
14387 "4b1f.10.DGL.1256.B.B"
14388 "4b1f.33.KRH.1257.B.B"
14389 "4b1g.8.DTV.1603.A.A"
14390 "4b1l.12.FRU.1678.A.A"
14391 "4b1m.12.FRU.1679.A.A"
14392 "4b1q.21.GAL.1034.P.P"
14393 "4b21.11.3DR.6.X.A"
14394 "4b21.12.BGC.1209.A.A"
14395 "4b22.11.3DR.6.X.A"
14396 "4b23.11.3DR.6.X.A"
14397 "4b24.11.3DR.6.X.A"
14398 "4b2g.33.V1N.1600.A.A"
14399 "4b2q.27.ADP.1479.f.bf"
14400 "4b3n.12.MES.600.A.A"
14401 "4b3n.23.MAL.500.A.A"
14402 "4b3v.14.NAG.1436.A.A"
14403 "4b3v.14.NGA.1437.A.AB"
14404 "4b3v.8.PG4.1447.A.AC"
14405 "4b3w.13.FC6.400.A.AB"
14406 "4b3w.43.HEM.200.A.A"
14407 "4b3y.31.FMN.4000.A.A"
14408 "4b4a.69.LMN.300.A.A"
14409 "4b4f.11.BGC.604.A.A"
14410 "4b4m.12.MES.1295.A.A"
14411 "4b4m.28.JWT.400.A.A"
14412 "4b4o.19.PE4.1296.A.A"
14413 "4b4o.48.NDP.999.A.A"
14414 "4b4r.11.FUC.1164.A.A"
14415 "4b4r.11.GAL.1166.A.A"
14416 "4b4r.11.GLA.1162.A.AB"
14417 "4b4r.12.GLC.1167.A.A"
14418 "4b4r.14.NAG.1165.A.A"
14419 "4b4s.13.PG4.1165.A.AB"
14420 "4b4u.31.NAP.1001.A.A"
14421 "4b4y.43.HEM.1155.A.A"
14422 "4b52.37.RDF.501.A.AB"
14423 "4b53.14.PEG.1450.A.A"
14424 "4b5d.14.NAG.678.A.A"
14425 "4b5d.18.SW4.1213.A.AB"
14426 "4b5f.11.3DR.36.U.A"
14427 "4b5g.11.3DR.36.U.A"
14428 "4b5h.11.3DR.36.U.A"
14429 "4b5i.12.3DR.36.X.A"
14430 "4b5j.11.3DR.36.U.A"
14431 "4b5m.12.3DR.36.L.A"
14432 "4b5p.85.ACO.1197.A.AB"
14433 "4b5u.14.SSN.4002.A.A"
14434 "4b5u.28.GOL.1252.A.AB"
14435 "4b65.48.NDP.1493.A.A"
14436 "4b65.53.FAD.1492.A.A"
14437 "4b6c.35.B5U.1256.A.AB"
14438 "4b6r.22.9ZT.1158.A.AC"
14439 "4b79.44.NAD.1242.A.A"
14440 "4b7c.12.MES.1335.D.D"
14441 "4b7n.14.NAG.511.A.A"
14442 "4b7n.23.ZMR.601.A.A"
14443 "4b7r.14.NAG.1146.A.A"
14444 "4b7r.15.EPE.901.A.A"
14445 "4b7r.20.G39.801.A.A"
14446 "4b8u.20.IBK.501.B.ABE"
14447 "4b8z.28.GDP.901.A.A"
14448 "4b8z.48.NAP.900.A.A"
14449 "4b99.46.R4L.1394.A.A"
14450 "4b9a.10.SO4.1312.A.A"
14451 "4b9d.23.CK7.1285.A.A"
14452 "4b9q.31.ATP.700.A.A"
14453 "4ba0.10.PGE.1827.A.A"
14454 "4ba0.12.5GF.1818.A.A"
14455 "4ba0.12.ARG.1829.A.A"
14456 "4bas.32.GNP.1182.A.A"
14457 "4bb2.23.STR.1384.B.AB"
14458 "4bc4.10.EDO.1532.B.B"
14459 "4bc4.20.XUL.1531.B.B"
14460 "4bc9.53.FAD.999.A.A"
14461 "4bcj.24.T9N.1327.A.A"
14462 "4bdy.22.CIJ.1382.A.A"
14463 "4be2.27.XZ2.1018.D.A"
14464 "4blc.48.NDP.1302.C.C"
14465 "4cla.20.CLM.221.A.A"
14466 "4d8h.8.TRS.201.A.A"
14467 "4d8i.10.LYJ.5.B.AB"
14468 "4d8n.31.0HM.301.A.A"
14469 "4d8r.27.ADP.602.a.a"
14470 "4d90.14.NAG.602.A.A"
14471 "4d93.14.NAG.2002.A.A"
14472 "4d9e.22.LCS.401.C.C"
14473 "4d9m.21.0JO.401.A.A"
14474 "4d9u.32.0JH.900.A.A"
14475 "4dag.14.NAG.506.A.AH"
14476 "4daj.26.0HK.2000.A.A"
14477 "4das.10.PGE.202.C.C"
14478 "4daw.30.0H2.601.A.A"
14479 "4db1.31.ANP.801.A.A"
14480 "4db5.19.B3P.201.A.A"
14481 "4dbb.12.IPA.705.A.A"
14482 "4dbb.14.GOL.707.A.A"
14483 "4dbe.22.BMP.301.A.AB"
14484 "4dbu.20.BT9.402.A.A"
14485 "4dbu.48.NAP.401.A.A"
14486 "4dc2.10.ADE.601.A.A"
14487 "4dca.27.ADP.401.A.A"
14488 "4dcc.8.UNL.304.A.A"
14489 "4dcd.29.K36.202.A.A"
14490 "4dcg.21.MG7.401.A.A"
14491 "4dcg.30.SAH.400.A.A"
14492 "4dch.12.GLC.501.A.A"
14493 "4dch.25.4DC.502.A.A"
14494 "4dcj.8.ASJ.1505.F.DEF"
14495 "4dcj.8.ASJ.505.C.ABC"
14496 "4dcm.27.SAM.401.A.A"
14497 "4dco.8.ASJ.1505.F.DEF"
14498 "4dco.8.ASJ.505.C.ABC"
14499 "4dcp.8.ASJ.1505.F.DEF"
14500 "4dcp.8.ASJ.505.C.ABC"
14501 "4dct.28.GDP.501.A.A"
14502 "4dd8.32.BAT.1000.A.A"
14503 "4dde.16.BG6.501.A.A"
14504 "4ddj.16.LDA.113.A.A"
14505 "4ddn.13.AMG.200.A.A"
14506 "4ddw.9.POP.1203.A.A"
14507 "4de7.16.UDP.401.A.A"
14508 "4de9.49.VTP.401.A.A"
14509 "4den.23.2M4.202.A.A"
14510 "4dep.14.NAG.401.B.B"
14511 "4dep.14.NAG.402.B.BC"
14512 "4dew.21.LU2.201.A.A"
14513 "4df1.22.BMP.301.A.AB"
14514 "4df2.31.FMN.501.A.A"
14515 "4df2.8.4CH.506.A.A"
14516 "4df3.27.SAM.301.A.A"
14517 "4df6.17.NXL.703.A.A"
14518 "4df9.28.2PE.504.A.A"
14519 "4dg9.50.DG9.701.A.A"
14520 "4dgg.32.I76.601.A.A"
14521 "4dgn.21.LU2.401.A.A"
14522 "4dgr.12.BGC.484.A.A"
14523 "4dgr.24.GLC.485.A.A"
14524 "4dgr.26.NAG.469.A.A"
14525 "4dgr.56.3LV.488.A.A"
14526 "4dgy.14.GOL.302.H.H"
14527 "4di4.10.PGE.401.A.AB"
14528 "4di4.13.PG4.402.A.A"
14529 "4di9.14.0GY.401.A.A"
14530 "4diq.12.PD2.701.A.A"
14531 "4dj4.11.MAN.514.B.A"
14532 "4dj7.11.GAL.407.A.A"
14533 "4dj7.14.NAG.201.B.B"
14534 "4dj7.14.NAG.401.A.A"
14535 "4dj7.14.NAG.403.A.AB"
14536 "4dj7.20.SIA.405.A.A"
14537 "4djf.8.SF4.501.C.C"
14538 "4djf.92.COB.502.C.BC"
14539 "4djh.13.CIT.1301.A.A"
14540 "4djh.34.JDC.1300.A.A"
14541 "4djj.11.PML.201.A.A"
14542 "4djl.12.GOL.415.A.A"
14543 "4djl.16.CXA.401.A.A"
14544 "4djt.28.GDP.301.A.A"
14545 "4dk9.11.3DR.18.C.A"
14546 "4dkd.14.NAG.402.C.C"
14547 "4dkf.14.NAG.301.A.A"
14548 "4dki.45.RB6.701.A.A"
14549 "4dkj.26.SAH.501.A.A"
14550 "4dkx.28.GDP.301.A.A"
14551 "4dl1.10.FUC.606.D.D"
14552 "4dl1.11.BMA.603.D.C"
14553 "4dl1.11.MAN.604.D.C"
[truncated: 10,750,063 more chars]
