# Supplementary material for: Global organization of a binding site network gives insight into evolution and structure-function relationships of proteins
Source: Sci Rep. 2017 Sep 14;7:11652. doi: 10.1038/s41598-017-10412-z (PMC5599562; doi:10.1038/s41598-017-10412-z)
Supplement: Supplementary file 3 — Dataset 2 [file 41598_2017_10412_MOESM3_ESM.xlsx]

## Sheet: Sheet1
Community ID	Member ID	Binding site	Sum of information flow
1	1	1lgh.66.BCL.57.A.AB	0.000414745
1	2	1lgh.96.LYC.97.A.ABD	0.000413567
1	3	1ijd.66.BCL.54.A.AB	0.00036702
1	4	1lgh.66.BCL.59.B.ABD	0.000340477
1	5	2fkw.66.BCL.1508.O.MOP	0.000331562
1	6	2fkw.52.RG1.1403.F.CDEFG	0.000296323
1	7	2fkw.66.BCL.1603.F.EFGH	0.000292812
1	8	1out.43.HEM.148.B.B	0.000280374
1	9	1lgh.15.DET.78.B.B	0.000278014
1	10	2acz.43.HEB.130.C.BCD	0.000258829
1	11	3aeb.43.HEM.1305.C.CD	0.000255394
1	12	3mkb.43.HEM.137.B.B	0.000253181
1	13	4fby.43.HEM.101.E.EF	0.000249099
1	14	1lhs.43.HEM.155.A.A	0.000244532
1	15	3v2v.43.HKL.154.A.A	0.000238787
1	16	1v4u.43.HEM.147.B.B	0.000234735
1	17	3bz2.43.HEM.85.E.EF	0.00022765
1	18	2x34.53.UQ8.7575.A.A	0.000225757
1	19	2qu0.43.HEM.142.A.A	0.000206424
1	20	3mkb.43.HEM.141.A.A	0.000205013
1	21	3omn.120.HEA.2.A.AB	0.000203831
1	22	3w4u.43.HEM.201.A.A	0.00020383
1	23	2gnw.43.HEM.166.A.A	0.000203111
1	24	3prq.43.HEM.85.F.EF	0.000199211
1	25	3ubv.43.HEM.140.A.A	0.000197546
1	26	1or6.43.HEM.180.A.A	0.000196207
1	27	4fby.35.LMT.103.a.a	0.000191598
1	28	2z6n.43.HEM.150.A.A	0.000191514
1	29	3qm5.86.HEM.201.A.A	0.000188998
1	30	3aq9.43.HEM.144.A.A	0.000188017
1	31	3bz2.35.LMT.230.I.I	0.000187569
1	32	1s5l.40.BCR.50.K.JKZ	0.000187082
1	33	3kzi.43.HEM.85.F.EF	0.000186232
1	34	4gp5.25.OLC.102.C.C	0.000185406
1	35	4b4y.43.HEM.1155.A.A	0.000184186
1	36	1spg.43.HEM.144.A.A	0.000182718
1	37	3l9r.54.L9R.284.A.A	0.000181694
1	38	2fac.28.PM4.301.A.A	0.000180939
1	39	2yev.65.HAS.1016.A.AB	0.000180171
1	40	4g51.43.HEM.202.A.A	0.000177652
1	41	1qle.60.HEA.2.X.AB	0.000172961
1	42	3bom.43.HEM.148.B.B	0.000171011
1	43	1tu9.43.HEM.301.A.A	0.00016778
1	44	3ng6.43.HEM.400.B.B	0.000167216
1	45	1x46.43.HEM.151.A.A	0.000167094
1	46	3prq.35.LMT.230.I.I	0.000166676
1	47	3bgu.9.NBZ.112.A.A	0.000166585
1	48	2lh2.43.HEM.154.A.A	0.000166508
1	49	2e75.43.HEM.302.A.A	0.000166477
1	50	4ajx.28.16E.1031.H.DGHJ	0.000164414
1	51	1hlb.43.HEM.158.A.A	0.000163481
1	52	3lf5.86.HEM.2.B.B	0.000163032
1	53	1ijd.66.BCL.55.A.ABCD	0.000162457
1	54	4f6b.43.HEM.201.A.A	0.00015936
1	55	2acz.77.CDN.132.C.CD	0.000158348
1	56	2e74.65.CLA.201.B.AB	0.000157179
1	57	2fkw.16.LDA.1820.O.OR	0.000156256
1	58	4i0v.43.HEB.201.A.AB	0.000154651
1	59	1gcv.43.HEM.137.B.B	0.000153543
1	60	1lgh.15.DET.75.A.A	0.000153159
1	61	1fft.59.HEO.1002.A.AB	0.000152616
1	62	2koq.66.SHW.101.A.A	0.000152445
1	63	2qrw.43.HEM.700.A.A	0.000151888
1	64	1uvy.43.HEM.1117.A.A	0.000151818
1	65	2fkw.66.BCL.1708.O.OPRS	0.000150463
1	66	1dly.43.HEM.144.A.A	0.000149301
1	67	1cg5.43.HEM.142.A.A	0.000148402
1	68	2axt.40.BCR.5130.x.jkz	0.000147951
1	69	3bz2.40.BCR.112.K.JKyZ	0.000147238
1	70	4b3w.43.HEM.200.A.A	0.000145074
1	71	2ljc.34.RIM.1.A.ABCD	0.000144739
1	72	4vhb.43.HEM.150.A.A	0.000144097
1	73	1ux8.43.HEM.700.A.A	0.000142411
1	74	1uvx.43.HEM.1122.A.A	0.000141629
1	75	2w3f.43.HEM.500.A.A	0.00014063
1	76	1x3x.43.HEM.202.B.B	0.000138957
1	77	1ouu.43.HEM.143.A.A	0.00013875
1	78	3lhb.43.HEM.150.A.A	0.000138599
1	79	2g3h.43.HEM.154.A.A	0.000138248
1	80	4hhb.43.HEM.148.B.B	0.000138028
1	81	2gtl.43.HEM.160.A.AD	0.000137934
1	82	2axt.40.BCR.130.X.JKZ	0.000136592
1	83	1fsl.73.HEM.144.A.A	0.000136447
1	84	1kfr.43.HEM.148.A.A	0.00013624
1	85	1o1p.43.HEM.284.A.A	0.000136069
1	86	1pbz.81.PC3.20.A.AB	0.000135581
1	87	2wy4.43.HEM.150.A.A	0.000135439
1	88	1vmg.9.UNL.85.A.A	0.000134535
1	89	3fh0.27.ADP.201.A.A	0.000134405
1	90	1xwv.43.PE3.1001.A.A	0.000134039
1	91	3gln.86.HEM.158.A.A	0.000133991
1	92	3c9j.11.308.101.B.ABCD	0.000132002
1	93	3bom.43.HEM.143.A.A	0.000131907
1	94	2np5.35.LMT.204.A.A	0.000131556
1	95	1onq.40.SLF.602.C.C	0.000131234
1	96	2rlf.34.RIM.199.A.AB	0.000130652
1	97	2fmn.53.FAD.395.A.A	0.000130614
1	98	1e7p.43.HEM.2.T.I	0.00013046
1	99	3eje.15.HTG.100.A.A	0.000129085
1	100	3bz2.43.LMG.220.I.I	0.000128376
1	101	3frq.51.ERY.195.A.A	0.000126835
1	102	2vyw.43.HEM.149.A.A	0.000126209
1	103	1ybk.13.BEQ.701.C.CD	0.000125957
1	104	2gln.43.HEM.144.A.A	0.000125825
1	105	1hlm.43.HEM.159.A.A	0.000125395
1	106	2ly0.45.A2Y.100.A.ABCD	0.000124379
1	107	1vi0.61.DCC.205.A.AB	0.000124195
1	108	5hbi.43.HEM.153.A.AB	0.000123661
1	109	2po6.60.AGH.208.C.AC	0.000122359
1	110	3v58.43.PEB.203.B.B	0.000121579
1	111	3qzx.43.HEM.200.A.A	0.000120514
1	112	3prr.43.LMG.5220.I.I	0.000120242
1	113	1vrf.73.HEM.148.A.A	0.00011964
1	114	4fby.43.LMG.102.a.a	0.00011872
1	115	4g1b.24.ECN.403.A.A	0.0001187
1	116	4hi4.73.HEM.301.A.A	0.00011854
1	117	2bmm.43.HEM.1157.A.A	0.00011819
1	118	2bkm.43.HEM.1132.A.A	0.000117618
1	119	1czq.8.DLE.13.D.A	0.000117375
1	120	1cxy.43.HEM.204.A.A	0.000116346
1	121	2zs1.43.HEM.200.A.AD	0.000116299
1	122	2v57.16.PRL.1188.A.A	0.000115303
1	123	1yhu.43.HEM.160.A.AC	0.000114971
1	124	1l0v.37.CE1.811.O.O	0.000114483
1	125	2oxl.20.BOG.101.A.A	0.000114343
1	126	3vr8.43.HEM.201.C.BCD	0.000113726
1	127	2r3c.8.DLE.13.C.B	0.000112777
1	128	2xyk.43.HEM.701.B.B	0.000112449
1	129	3bni.13.PG4.302.B.B	0.000112379
1	130	3on2.18.PG6.202.A.A	0.000112233
1	131	2c0k.43.HEM.1152.A.A	0.000111962
1	132	3dbj.43.CYC.202.B.B	0.000111902
1	133	4fp4.20.GER.301.A.AB	0.000111643
1	134	1gvh.43.HEM.1398.A.A	0.000111354
1	135	5mba.43.HEM.148.A.A	0.00011017
1	136	1lgh.10.HTO.62.A.A	0.000110056
1	137	4f7c.53.0SG.306.A.A	0.000109991
1	138	2ei4.54.22B.270.A.A	0.000109418
1	139	1yoa.53.FAD.401.A.A	0.000109188
1	140	3tfe.73.HEM.501.B.B	0.000108572
1	141	1h9g.48.COA.1228.A.A	0.000107945
1	142	4etj.16.PE5.203.A.A	0.000107557
1	143	4i0x.14.GOL.101.C.CJ	0.000107253
1	144	4gd3.43.HEM.301.A.A	0.000106514
1	145	2fva.54.STE.102.A.A	0.00010613
1	146	1ith.43.HEM.143.A.A	0.000106096
1	147	3vp5.43.HEM.201.A.A	0.000104666
1	148	2vjt.43.CYC.1081.A.A	0.000104475
1	149	3bz1.55.PL9.357.D.ADLT	0.000104094
1	150	2w31.52.HEM.200.A.A	0.000103611
1	151	2hg5.17.B3H.124.D.D	0.000103343
1	152	3hx9.43.HEM.300.A.A	0.000102178
1	153	2zdo.43.HEM.200.A.A	0.000102012
1	154	4g1b.43.HEM.401.A.A	0.000101767
1	155	3oj1.46.HEM.139.A.A	0.00010175
1	156	1on7.43.CYC.584.B.B	0.000100914
1	157	2hz2.43.HEM.125.A.A	0.000100602
1	158	2oh1.15.UNL.179.A.A	0.00010048
1	159	3bz2.45.PL9.367.A.ADF	0.000100293
1	160	4atb.29.CTP.1362.C.C	9.99523e-05
1	161	3asn.100.CDL.1270.P.PW	9.98072e-05
1	162	3rga.36.ILD.302.A.A	9.98062e-05
1	163	4hrt.43.HEM.201.A.AB	9.97987e-05
1	164	3bz2.35.LMT.226.M.MT	9.91235e-05
1	165	3rtq.59.H4S.293.A.AC	9.83126e-05
1	166	3nmd.8.HEZ.58.C.CD	9.7309e-05
1	167	3prr.40.BCR.5112.K.JKyZ	9.67621e-05
1	168	3hti.25.MGR.201.A.A	9.52403e-05
1	169	3j00.49.PEV.136.Z.Z	9.52011e-05
1	170	2wgm.10.F09.314.a.b	9.49728e-05
1	171	2bs4.43.HEM.1255.C.C	9.47873e-05
1	172	3pcq.45.CLA.101.J.J	9.45005e-05
1	173	2f6m.14.DDQ.101.A.AC	9.42322e-05
1	174	3ir6.43.HEM.807.C.C	9.40944e-05
1	175	1s5l.65.CLA.352.A.ACI	9.3947e-05
1	176	2ig3.43.HEM.700.A.A	9.38494e-05
1	177	2q3i.8.DLE.13.D.A	9.3362e-05
1	178	3prr.55.PL9.5357.D.ADLT	9.29316e-05
1	179	2j9b.43.HEM.1128.A.A	9.27064e-05
1	180	3jvg.45.UNL.1.A.A	9.26545e-05
1	181	3pi2.43.HEM.500.A.AB	9.25859e-05
1	182	2yev.85.5PL.900.A.A	9.22645e-05
1	183	3ouf.8.MPD.503.A.A	9.22118e-05
1	184	3kzi.40.BCR.116.Z.CKZ	9.21956e-05
1	185	3prr.35.LMT.5227.T.T	9.18308e-05
1	186	2vpr.31.TDC.1206.A.A	9.17683e-05
1	187	3prr.65.CLA.5366.A.AI	9.1441e-05
1	188	3bz2.65.CLA.366.A.AI	9.10991e-05
1	189	1kqg.43.HEM.809.C.BC	9.10043e-05
1	190	7ins.15.CRS.22.A.ABD	9.08677e-05
1	191	2nxx.33.P1A.5.E.E	9.08302e-05
1	192	3bz2.40.BCR.358.D.DFJ	9.08229e-05
1	193	2ei4.20.RET.260.A.A	9.02699e-05
1	194	3kp6.10.SAL.3005.A.A	9.02687e-05
1	195	1n89.32.PGM.68.A.A	9.02391e-05
1	196	2r5d.8.DLE.12.H.A	8.96099e-05
1	197	1eco.43.HEM.137.A.A	8.88101e-05
1	198	3t92.11.TAM.126.A.A	8.86292e-05
1	199	3l36.8.DLE.13.H.A	8.85623e-05
1	200	1h9g.15.MYR.1229.A.A	8.83286e-05
1	201	3tx7.51.P6L.100.B.B	8.82914e-05
1	202	3bz2.40.BCR.487.C.CKZ	8.75986e-05
1	203	2vv6.43.HEM.1259.B.B	8.75751e-05
1	204	4rcr.41.U10.285.L.LM	8.75425e-05
1	205	3k22.36.JZS.1.A.A	8.72499e-05
1	206	3asn.51.PGV.1267.P.P	8.69071e-05
1	207	3vir.20.BOG.86.B.BD	8.67633e-05
1	208	2fkw.16.LDA.1803.F.EF	8.6308e-05
1	209	3l71.50.PEE.2005.A.ACDEJ	8.62495e-05
1	210	3kdi.19.A8S.191.A.A	8.60608e-05
1	211	1lgh.15.DET.77.B.AB	8.53846e-05
1	212	3g7a.14.GOL.38.A.AB	8.52803e-05
1	213	1ash.43.HEM.301.A.A	8.51629e-05
1	214	1s67.43.HEM.2135.U.U	8.50618e-05
1	215	1q9s.31.FMN.401.A.A	8.47979e-05
1	216	2qib.19.P6G.703.A.A	8.43566e-05
1	217	1qle.54.PC1.3.P.C	8.41564e-05
1	218	2axt.65.CLA.5501.c.ckz	8.4147e-05
1	219	3kkd.10.PGE.238.A.A	8.37157e-05
1	220	3p9t.17.TCL.221.A.A	8.31271e-05
1	221	2h61.13.PG4.901.E.CDE	8.26314e-05
1	222	3h1j.43.HEM.502.C.C	8.16675e-05
1	223	3pcq.40.BCR.1602.M.BM	8.16174e-05
1	224	2vkl.9.MLT.1090.A.A	8.14254e-05
1	225	2r5b.8.DLE.12.H.A	8.14081e-05
1	226	3omn.60.HEA.1.A.A	8.1016e-05
1	227	2jaf.20.RET.900.A.A	8.0805e-05
1	228	4au1.120.P8X.1210.A.A	8.05291e-05
1	229	1kqg.43.HEM.810.C.C	8.03906e-05
1	230	3jtc.50.PTY.607.B.B	8.02812e-05
1	231	2azq.44.PCF.954.A.A	7.97552e-05
1	232	3dzy.25.BRL.478.D.D	7.96909e-05
1	233	2uxl.65.BPH.1309.M.LM	7.95635e-05
1	234	2r5d.14.DTR.11.H.C	7.9322e-05
1	235	1oe6.8.IPA.1285.A.A	7.9321e-05
1	236	3cqv.43.HEM.601.A.A	7.91693e-05
1	237	3f7d.52.P42.1.A.A	7.90469e-05
1	238	2ra7.20.C4C.1051.A.A	7.90143e-05
1	239	1qle.60.HEA.1.X.A	7.89643e-05
1	240	3gyu.30.DL7.200.A.A	7.88688e-05
1	241	1s5l.64.PHO.351.A.AD	7.79377e-05
1	242	3tf1.73.HEM.503.B.B	7.78883e-05
1	243	3oqu.19.A8S.191.A.A	7.77762e-05
1	244	3u3n.18.PLM.236.C.C	7.77576e-05
1	245	3l37.8.DLE.13.H.A	7.77482e-05
1	246	3lbw.9.Z82.24.A.A	7.75638e-05
1	247	3mg3.95.ECH.351.A.A	7.72504e-05
1	248	1trr.15.TRP.109.A.AB	7.64226e-05
1	249	3ark.43.HEM.153.A.A	7.6184e-05
1	250	2c7j.43.CYC.1173.B.B	7.60883e-05
1	251	2axt.40.BCR.5504.c.ckz	7.54956e-05
1	252	3qap.20.RET.240.A.A	7.52497e-05
1	253	3pcv.10.LMT.209.A.A	7.52402e-05
1	254	4fe1.45.CLA.1301.F.FJ	7.52386e-05
1	255	2kwm.42.PNS.999.A.A	7.5238e-05
1	256	2c9e.46.PID.1334.A.A	7.51622e-05
1	257	1fft.43.HEM.1001.A.A	7.48086e-05
1	258	3pp5.8.MPD.69.A.A	7.46943e-05
1	259	6prc.17.CEB.502.L.L	7.45115e-05
1	260	1sn5.69.T3.601.C.AC	7.41247e-05
1	261	1n07.31.FMN.165.A.A	7.37478e-05
1	262	3bz2.65.CLA.524.B.BLM	7.36641e-05
1	263	1m56.51.PEH.3013.I.IJ	7.32774e-05
1	264	4hw2.26.19H.400.C.C	7.3274e-05
1	265	1irj.32.CPS.289.D.DE	7.32307e-05
1	266	1v9y.43.HEM.1140.A.A	7.32188e-05
1	267	4rcr.65.BPH.284.L.LM	7.31001e-05
1	268	1ysx.66.4EB.1000.A.A	7.29823e-05
1	269	3prr.65.CLA.5484.C.CKyZ	7.28457e-05
1	270	3kp9.33.U10.501.A.A	7.26211e-05
1	271	4das.10.PGE.202.C.C	7.16377e-05
1	272	4rcr.66.BCL.283.L.LM	7.14948e-05
1	273	2bky.8.MPD.1090.X.X	7.14045e-05
1	274	3prr.40.BCR.5358.D.DFJ	7.11929e-05
1	275	3prq.45.SQD.224.F.DEFX	7.11734e-05
1	276	2r3c.14.DTR.10.C.B	7.11455e-05
1	277	2wc5.17.BOM.1143.A.A	7.11262e-05
1	278	3bz2.65.CLA.484.C.CKyZ	7.06927e-05
1	279	1kkq.45.471.778.D.D	7.06765e-05
1	280	2nr4.31.FMN.501.B.B	7.06468e-05
1	281	1eys.66.BCL.603.M.LM	7.05933e-05
1	282	3mgn.8.DLE.12.G.D	7.05737e-05
1	283	3pl9.65.CLA.609.A.A	7.05534e-05
1	284	3bz2.65.CLA.518.B.BDH	7.00161e-05
1	285	2wth.43.HEM.160.A.A	6.98249e-05
1	286	1vjb.29.OHT.100.A.A	6.97977e-05
1	287	4ddj.16.LDA.113.A.A	6.9646e-05
1	288	3pl9.42.LUT.620.A.A	6.96213e-05
1	289	2b6f.43.ATP.1.A.A	6.95879e-05
1	290	2axt.48.MGE.210.L.ABDLM	6.91605e-05
1	291	2o7p.48.NAP.402.A.A	6.91375e-05
1	292	3pl9.44.XAT.622.A.A	6.89611e-05
1	293	1m56.51.PEH.3008.I.I	6.88567e-05
1	294	2hku.13.PG4.214.B.B	6.85713e-05
1	295	3njo.44.PYV.300.C.C	6.84065e-05
1	296	3prr.46.LMG.5359.D.DFJ	6.81984e-05
1	297	2kg9.53.PSR.87.A.A	6.81664e-05
1	298	3kzi.45.SQD.224.F.DFX	6.8097e-05
1	299	3l35.8.DLE.13.H.A	6.79619e-05
1	300	2r5b.14.DTR.9.H.AC	6.78832e-05
1	301	1eys.44.CRT.613.M.M	6.76799e-05
1	302	3rzn.61.CIS.210.A.A	6.73065e-05
1	303	2nwb.43.HEM.401.A.A	6.7034e-05
1	304	3bz2.42.LMG.217.M.M	6.69765e-05
1	305	3bz2.65.CLA.482.C.C	6.68736e-05
1	306	2k4h.42.MYR.1.A.A	6.66866e-05
1	307	3os9.24.KN1.1.C.C	6.66066e-05
1	308	2xqu.10.CVM.113.A.A	6.64941e-05
1	309	4fby.40.BCR.621.N.N	6.64562e-05
1	310	4al0.20.BOG.1157.A.A	6.64129e-05
1	311	1ppr.65.CLA.602.M.M	6.63925e-05
1	312	1hzy.9.PEL.428.A.A	6.63573e-05
1	313	3mgn.11.DPN.3.G.D	6.62289e-05
1	314	2zuq.18.UQ1.177.A.A	6.61597e-05
1	315	3ddl.20.RET.1301.A.A	6.61519e-05
1	316	4fby.35.PL9.101.b.bS	6.60374e-05
1	317	3ozw.36.KKK.413.A.A	6.60317e-05
1	318	4gp4.25.OLC.606.A.AC	6.58327e-05
1	319	3pcq.40.BCR.104.J.AJ	6.57216e-05
1	320	3l36.14.DTR.10.H.A	6.5566e-05
1	321	3cx5.43.HEM.4021.N.N	6.55254e-05
1	322	3deu.10.SAL.301.A.A	6.51884e-05
1	323	2yev.65.HAS.1015.A.A	6.49146e-05
1	324	3vol.43.HEM.401.A.A	6.4816e-05
1	325	4fby.65.CLA.618.N.deMNT	6.44784e-05
1	326	2vjr.43.CYC.1153.B.AB	6.43431e-05
1	327	3v5u.14.MYS.720.A.A	6.41736e-05
1	328	1n69.46.PEH.300.A.AB	6.41536e-05
1	329	3sjq.10.PHU.1.D.D	6.40599e-05
1	330	2ptf.31.FMN.301.A.AB	6.39534e-05
1	331	3bz2.40.BCR.527.B.BM	6.39097e-05
1	332	1fav.18.3PA.122.C.A	6.38854e-05
1	333	2h3v.91.PIO.300.A.A	6.36434e-05
1	334	2kil.73.HEM.182.A.A	6.34371e-05
1	335	4dxd.23.9PC.402.A.A	6.33991e-05
1	336	3kyt.29.HC2.1001.A.A	6.33332e-05
1	337	1m57.51.PEH.2011.D.ACD	6.33014e-05
1	338	3msh.13.PG4.106.A.A	6.31318e-05
1	339	3mgn.14.DTR.11.G.F	6.29373e-05
1	340	2uxl.66.BCL.1304.M.LM	6.29109e-05
1	341	3prr.35.LMT.5226.M.MT	6.28755e-05
1	342	2d0u.43.HEM.404.A.A	6.28391e-05
1	343	3c9t.22.TPS.308.A.A	6.27588e-05
1	344	3pcq.45.CLA.1601.M.M	6.24743e-05
1	345	3bz1.64.PHO.365.A.AD	6.22496e-05
1	346	3cwb.50.PEE.3005.W.NPRW	6.22062e-05
1	347	1z5x.33.P1A.5.E.E	6.19068e-05
1	348	1i1h.63.COJ.1121.A.A	6.18933e-05
1	349	3prr.16.MST.5367.A.A	6.16997e-05
1	350	3ozw.43.HEM.404.A.A	6.15985e-05
1	351	6prc.66.BCB.806.M.LM	6.15372e-05
1	352	3prr.40.BCR.5369.A.AI	6.15078e-05
1	353	3bz2.35.PL9.59.J.FJ	6.14202e-05
1	354	3asn.53.PEK.1265.P.ABPST	6.13529e-05
1	355	1vf5.55.PL9.1305.Q.NOQ	6.11866e-05
1	356	2rkn.30.LP3.102.A.A	6.11696e-05
1	357	6prc.48.MQ7.501.M.LM	6.11243e-05
1	358	2lki.42.PNS.84.A.A	6.08609e-05
1	359	1k74.22.9CR.463.A.A	6.0839e-05
1	360	3prr.47.SQD.5213.L.LMT	6.08045e-05
1	361	2azn.48.NAP.2004.D.D	6.07978e-05
1	362	3l35.14.DTR.12.H.C	6.06419e-05
1	363	1moh.43.HEM.143.A.A	6.06125e-05
1	364	1iku.42.MYR.1.A.A	6.04498e-05
1	365	4prg.44.072.2.B.B	6.02112e-05
1	366	2fwi.19.AIR.1001.A.A	6.01778e-05
1	367	4ec4.28.2PE.402.G.BG	6.00693e-05
1	368	1pzn.8.MPD.375.B.AB	5.97964e-05
1	369	4f2a.54.PCW.607.A.A	5.96223e-05
1	370	3iwc.28.SMM.368.A.ABCD	5.93754e-05
1	371	3lw5.50.CLA.1143.K.K	5.91955e-05
1	372	3e8t.53.UQ8.221.A.A	5.90915e-05
1	373	2p71.17.IHD.300.A.A	5.87719e-05
1	374	4gd3.23.LMT.404.R.R	5.85546e-05
1	375	1eys.65.BPH.605.M.LM	5.85225e-05
1	376	3rhf.13.PG4.287.B.B	5.85137e-05
1	377	3kzi.35.LMT.226.T.MT	5.84539e-05
1	378	1o84.23.MAL.1073.A.A	5.83895e-05
1	379	4fby.42.LMG.102.e.eLM	5.83023e-05
1	380	3omn.10.HTH.286.B.B	5.78974e-05
1	381	3r60.13.PGO.303.B.B	5.78373e-05
1	382	3bz2.45.SQD.224.F.DEFX	5.77293e-05
1	383	1lgh.55.BCL.58.A.ABDE	5.7541e-05
1	384	1yuc.47.EPH.1001.A.AB	5.74795e-05
1	385	2oh3.10.PGE.303.A.A	5.69038e-05
1	386	2e75.43.HEM.303.A.AB	5.67435e-05
1	387	2oa5.27.PE5.4870.A.AB	5.66486e-05
1	388	1on7.43.CYC.555.B.AB	5.6646e-05
1	389	3vrb.44.EPH.201.D.CD	5.65694e-05
1	390	2j97.8.MPD.1110.A.A	5.64482e-05
1	391	6prc.16.LDA.706.M.M	5.64379e-05
1	392	3hy2.31.ATP.2.Y.BY	5.61964e-05
1	393	4fby.47.SQD.601.N.dLMNT	5.61607e-05
1	394	3bpx.10.SAL.257.A.B	5.60572e-05
1	395	4di4.10.PGE.401.A.AB	5.60337e-05
1	396	4aux.33.XTC.222.A.A	5.59654e-05
1	397	2wsf.40.BCR.1032.I.I	5.59402e-05
1	398	3h1j.50.CDL.3003.S.PQST	5.59242e-05
1	399	3dpj.12.MES.192.A.A	5.56545e-05
1	400	6prc.65.BPB.402.L.LM	5.54847e-05
1	401	1va5.20.SOG.1002.B.B	5.53518e-05
1	402	1eys.65.BPH.606.L.LM	5.53122e-05
1	403	2fq0.42.PNS.137.A.A	5.50091e-05
1	404	3b0d.13.CIT.77.C.BC	5.49994e-05
1	405	3prr.65.CLA.5520.B.B	5.47316e-05
1	406	4ev1.26.NHE.302.A.A	5.46429e-05
1	407	3dde.10.PGE.241.B.B	5.44537e-05
1	408	1it3.43.HEM.147.A.A	5.4394e-05
1	409	1kae.44.NAD.1201.A.A	5.42366e-05
1	410	2y69.33.DMU.1044.M.DLM	5.40512e-05
1	411	3bz2.40.BCR.529.B.B	5.38372e-05
1	412	4e91.38.0OF.202.A.A	5.38295e-05
1	413	3cx9.30.LPX.2001.A.A	5.3686e-05
1	414	2q7a.43.HEM.184.A.A	5.36445e-05
1	415	3h1j.19.UQ.2002.C.C	5.36106e-05
1	416	2zmi.38.TT2.1.A.A	5.35281e-05
1	417	1xio.18.PEE.312.A.A	5.34919e-05
1	418	3r6p.19.A8S.192.A.A	5.34893e-05
1	419	2nr9.37.PQE.204.A.A	5.33922e-05
1	420	3qbi.20.RET.292.A.A	5.32492e-05
1	421	3o40.35.2PE.200.A.A	5.32118e-05
1	422	3bz2.46.LMG.359.D.DFJ	5.31012e-05
1	423	3l72.50.PEE.3005.R.NPQRW	5.28815e-05
1	424	3ag2.53.PEK.265.G.CFGNO	5.26706e-05
1	425	2rfq.13.1PS.392.A.A	5.25324e-05
1	426	2c7j.43.CYC.1174.B.AB	5.25234e-05
1	427	4fby.35.LMT.101.e.eMNT	5.24777e-05
1	428	2e74.54.OPC.202.B.AB	5.23998e-05
1	429	3prq.46.LMG.359.J.DFJ	5.23295e-05
1	430	2ayl.43.MNH.601.A.A	5.21758e-05
1	431	4dsb.19.A8S.301.A.A	5.21202e-05
1	432	1zei.8.CRS.56.B.BEF	5.20583e-05
1	433	3bz2.40.BCR.116.Z.CKZ	5.2017e-05
1	434	2boy.33.LPP.1257.A.A	5.19916e-05
1	435	3klz.20.BOG.310.E.E	5.19914e-05
1	436	4gp4.43.HEM.602.A.A	5.19908e-05
1	437	3vkd.26.FPQ.900.A.A	5.19872e-05
1	438	1s5l.65.CLA.349.A.ADLT	5.19834e-05
1	439	4fe1.49.LHG.853.A.AE	5.18478e-05
1	440	3ag4.53.PEK.1265.S.ABPST	5.17944e-05
1	441	1nfp.31.FMN.230.A.A	5.12148e-05
1	442	3bz2.65.CLA.520.B.B	5.10873e-05
1	443	3prr.42.LMG.5217.M.M	5.10762e-05
1	444	2uxl.48.U10.1310.M.LM	5.10751e-05
1	445	4ae4.13.NHE.1500.A.A	5.10662e-05
1	446	3prr.65.CLA.5477.C.ACK	5.10439e-05
1	447	2q3i.14.DTR.10.D.A	5.0838e-05
1	448	3ol3.13.PG4.114.A.A	5.05384e-05
1	449	4al0.20.GSH.1153.A.A	5.0247e-05
1	450	3ag4.52.PSC.229.E.ABEI	5.02469e-05
1	451	3prr.51.LMG.5373.L.ABDLM	5.02376e-05
1	452	4aw6.28.PC1.1474.A.A	5.00815e-05
1	453	2r5s.12.MES.4.A.A	5.00622e-05
1	454	3mgn.14.DTR.9.G.DF	4.9875e-05
1	455	3mvc.43.HEM.500.A.A	4.9846e-05
1	456	1ppj.51.PEE.3006.Q.PQR	4.98346e-05
1	457	3prr.40.BCR.5107.X.HX	4.97877e-05
1	458	6prc.66.BCB.302.L.LM	4.9623e-05
1	459	1ecy.12.GLC.305.A.A	4.95325e-05
1	460	3ir6.43.HEM.806.C.BC	4.95182e-05
1	461	2axt.47.SQD.5213.L.blLMT	4.92838e-05
1	462	3uza.21.T4G.330.A.A	4.92548e-05
1	463	3lw5.40.BCR.6021.I.I	4.9144e-05
1	464	1r20.49.EPH.4000.A.A	4.9078e-05
1	465	3ki2.22.G9G.635.A.A	4.90203e-05
1	466	3zdq.84.CDL.1721.A.A	4.89468e-05
1	467	2x8c.10.PGE.1596.A.A	4.88295e-05
1	468	3bz2.65.CLA.481.C.CK	4.8472e-05
1	469	1mid.14.LAP.94.A.A	4.84517e-05
1	470	2axt.9.UNK.5476.c.mM	4.84265e-05
1	471	3prq.51.LMG.531.B.ABDLM	4.83785e-05
1	472	1hg4.44.LPP.1.A.A	4.83401e-05
1	473	3i4y.41.6PL.282.A.A	4.81787e-05
1	474	3v3x.30.MTN.81.B.ABD	4.80067e-05
1	475	2yiu.43.HEM.501.A.A	4.7997e-05
1	476	3aso.29.CHD.1085.B.ABT	4.78735e-05
1	477	4fby.40.BCR.101.a.aG	4.78201e-05
1	478	3aso.52.PSC.229.B.ABEI	4.77972e-05
1	479	3l0e.36.G58.1.A.A	4.77794e-05
1	480	1s5l.45.PL9.353.A.A	4.77261e-05
1	481	1q90.42.LMG.951.L.ABDGLMN	4.76214e-05
1	482	3ag2.100.CDL.269.G.CGNO	4.74998e-05
1	483	3prr.65.CLA.5356.D.DHX	4.74635e-05
1	484	2g0b.26.NLT.405.F.F	4.74595e-05
1	485	2wiw.8.HEZ.1126.A.A	4.72464e-05
1	486	3e00.22.REA.7223.A.A	4.71601e-05
1	487	1ewf.43.PC1.578.A.A	4.70253e-05
1	488	3bz1.35.LMT.227.T.AT	4.69416e-05
1	489	1i36.48.NAP.1350.A.A	4.6938e-05
1	490	3prq.40.BCR.115.J.J	4.68456e-05
1	491	3put.8.HEZ.167.A.A	4.68188e-05
1	492	3prr.65.CLA.5518.B.BDH	4.65587e-05
1	493	2axt.46.CLA.5494.c.ck	4.63515e-05
1	494	3prr.65.CLA.5354.D.AD	4.63197e-05
1	495	3gvf.10.PGE.181.A.A	4.63098e-05
1	496	2axt.65.CLA.5497.c.c	4.6238e-05
1	497	3ddl.70.SXN.1401.A.A	4.61982e-05
1	498	1uvc.20.STE.1092.A.A	4.61353e-05
1	499	3o6r.38.MYY.303.A.AB	4.59044e-05
1	500	3coc.20.RET.301.A.A	4.58085e-05
1	501	2lpy.42.MYR.201.A.A	4.57908e-05
1	502	3ayf.43.HEM.801.A.A	4.57076e-05
1	503	2hcd.36.BIV.525.A.A	4.56573e-05
1	504	2axt.40.BCR.107.H.H	4.55914e-05
1	505	1s5l.65.CLA.350.A.AD	4.51098e-05
1	506	4fby.40.BCR.102.b.b	4.49011e-05
1	507	3l37.14.DTR.10.H.A	4.48357e-05
1	508	2wor.21.2AN.1098.A.A	4.48218e-05
1	509	2xbl.13.PG4.1199.A.A	4.47468e-05
1	510	4fe1.54.CLA.817.A.AK	4.4718e-05
1	511	1s0x.32.C3S.1001.A.A	4.4682e-05
1	512	6prc.65.BPB.401.M.LM	4.4613e-05
1	513	2ycy.20.SOG.1361.A.AB	4.4572e-05
1	514	1eys.53.MQ8.608.M.LM	4.45709e-05
1	515	2rbd.13.PG4.171.A.A	4.45663e-05
1	516	3bz2.51.LMG.373.A.ABDLM	4.44763e-05
1	517	3hhl.28.2PE.148.A.AD	4.44199e-05
1	518	1h6g.8.MPD.1631.A.AB	4.43072e-05
1	519	2j4l.29.UTP.1227.A.A	4.42521e-05
1	520	4fby.65.CLA.620.N.NW	4.42002e-05
1	521	3ag2.29.CHD.86.G.GNO	4.41399e-05
1	522	4fby.35.LMT.603.N.ANT	4.41306e-05
1	523	3o40.14.GOL.201.A.A	4.40182e-05
1	524	4apu.38.A2K.1933.B.B	4.40066e-05
1	525	3bz1.40.BCR.107.H.HX	4.38806e-05
1	526	3prr.65.CLA.5479.C.C	4.38402e-05
1	527	1n07.27.ADP.164.A.A	4.38104e-05
1	528	3prr.40.BCR.5527.B.BM	4.37846e-05
1	529	1ew0.43.HEM.501.A.A	4.37199e-05
1	530	4fe1.55.LMG.848.B.B	4.36708e-05
1	531	2qgu.47.PEF.301.A.A	4.36669e-05
1	532	4f2a.59.0SF.610.A.A	4.36387e-05
1	533	1p49.20.BOG.602.A.A	4.36312e-05
1	534	2hx5.8.ETX.153.A.A	4.36033e-05
1	535	3usd.14.NAG.3.A.A	4.35383e-05
1	536	3ret.10.SAL.201.A.AB	4.35306e-05
1	537	4g73.28.UQ5.605.B.B	4.3524e-05
1	538	2o2z.44.NAD.400.A.A	4.33935e-05
1	539	2o7t.13.UNL.200.A.A	4.33836e-05
1	540	2ygo.50.PCF.1213.A.A	4.33563e-05
1	541	4fe1.65.CLA.811.A.AJ	4.30887e-05
1	542	2ocf.20.EST.596.A.A	4.30073e-05
1	543	3bz2.65.CLA.356.D.DHX	4.29842e-05
1	544	2z4b.23.DC8.80.A.A	4.29691e-05
1	545	2r3c.9.DLY.2.D.AD	4.28813e-05
1	546	1r9u.13.AIB.7.A.A	4.27676e-05
1	547	1r9u.16.DIV.4.A.A	4.27676e-05
1	548	3pcq.37.CLA.102.J.FJ	4.26378e-05
1	549	3cxh.38.7PH.4014.D.CDE	4.2632e-05
1	550	4f2a.47.2OB.606.A.A	4.25758e-05
1	551	2hjf.34.TBA.1.C.C	4.2568e-05
1	552	3mu3.45.LP4.300.A.A	4.25451e-05
1	553	2bs4.14.DMW.1244.E.C	4.2463e-05
1	554	1p0z.31.MO7.1634.B.B	4.23492e-05
1	555	2kp8.69.XIG.999.B.AB	4.23353e-05
1	556	2vyx.48.COA.1073.A.AHL	4.21634e-05
1	557	1dlz.16.DIV.4.A.A	4.19026e-05
1	558	3bz2.65.CLA.526.B.BH	4.17954e-05
1	559	3fbz.20.BOG.143.B.ABD	4.16512e-05
1	560	3u3y.16.BU1.315.A.A	4.1463e-05
1	561	1fav.18.GGL.123.C.C	4.1416e-05
1	562	2ygn.50.PCF.1179.A.A	4.1266e-05
1	563	3h1j.37.SMA.2001.C.CR	4.12314e-05
1	564	1rk3.30.VDX.500.A.A	4.11178e-05
1	565	3prr.65.CLA.5524.B.BLM	4.08786e-05
1	566	2wc8.13.CIT.1092.C.CD	4.08773e-05
1	567	2h4b.32.ZAB.110.B.ABCD	4.08223e-05
1	568	3ug9.20.RET.401.A.A	4.07629e-05
1	569	3prq.40.BCR.529.B.B	4.07482e-05
1	570	3prr.65.CLA.5526.B.BH	4.07266e-05
1	571	2y69.29.CHD.1085.G.GNO	4.07237e-05
1	572	3th1.48.3PH.302.A.A	4.07176e-05
1	573	3kzi.40.BCR.107.X.HX	4.06297e-05
1	574	2b2n.22.P4C.4035.B.AB	4.05766e-05
1	575	1ih9.16.DIV.4.A.A	4.03736e-05
1	576	1m7w.14.DAO.701.B.B	4.03159e-05
1	577	2nsh.22.NIA.300.A.A	4.02906e-05
1	578	3v3q.27.TMY.301.A.A	4.02218e-05
1	579	3qgp.43.HEM.200.A.A	3.99412e-05
1	580	1xvp.54.CID.1003.D.D	3.99081e-05
1	581	2ahr.48.NAP.1504.E.E	3.99065e-05
1	582	2xsv.57.PIE.1308.A.A	3.9863e-05
1	583	3bz2.40.BCR.107.X.HX	3.97785e-05
1	584	1wz8.8.MPD.3005.C.C	3.97439e-05
1	585	2voh.13.CIT.1151.A.A	3.97055e-05
1	586	3bbd.33.SAH.206.A.A	3.96472e-05
1	587	2q8m.23.AMP.343.B.B	3.96454e-05
1	588	2zt9.40.BCR.101.G.ABFGH	3.96011e-05
1	589	2c9e.65.CLA.1328.A.A	3.94378e-05
1	590	4dew.21.LU2.201.A.A	3.94214e-05
1	591	2iml.31.FMN.200.A.A	3.93979e-05
1	592	3o0r.43.HEM.801.B.BC	3.93814e-05
1	593	3bjq.13.PG4.316.A.A	3.93109e-05
1	594	1dlz.13.AIB.7.A.A	3.92646e-05
1	595	1fsl.13.NIO.145.A.A	3.92225e-05
1	596	3bz2.65.CLA.521.B.BM	3.91832e-05
1	597	3aea.44.EPH.1306.D.CD	3.91162e-05
1	598	3b87.25.PE8.224.A.A	3.90499e-05
1	599	1u0m.19.15P.1000.A.A	3.9009e-05
1	600	1lo8.56.4CA.170.A.A	3.8812e-05
1	601	1nx3.13.ISA.267.A.A	3.85564e-05
1	602	3hb3.58.LMT.283.B.AB	3.8512e-05
1	603	3bz1.65.CLA.477.C.ACK	3.8392e-05
1	604	2ybb.44.CDL.2004.G.CFG	3.83726e-05
1	605	2r5b.14.DTR.11.H.C	3.83725e-05
1	606	2r5d.14.DTR.9.H.AC	3.82352e-05
1	607	2wpn.12.SBY.1289.A.A	3.82055e-05
1	608	4fe1.51.CLA.841.A.AFJ	3.80629e-05
1	609	2axt.65.CLA.5495.c.aci	3.80055e-05
1	610	1n8v.14.BDD.501.A.A	3.79871e-05
1	611	3prq.66.DGD.492.C.ACDJV	3.79424e-05
1	612	4ac4.18.HKA.1125.A.A	3.7913e-05
1	613	3cx5.37.SMA.4025.N.EN	3.7832e-05
1	614	3v58.43.PEB.204.B.ABC	3.77663e-05
1	615	3t6a.17.POG.834.B.BD	3.77302e-05
1	616	2ll8.42.PNS.102.A.A	3.76367e-05
1	617	3bz2.40.BCR.115.J.J	3.74823e-05
1	618	3kcu.31.MA5.286.A.A	3.74624e-05
1	619	3gzb.8.MPD.155.A.A	3.70512e-05
1	620	3hw4.21.TMP.257.A.A	3.66074e-05
1	621	2h4b.32.ZAB.10.A.ABCD	3.66037e-05
1	622	3l35.14.DTR.10.H.AC	3.64946e-05
1	623	3b0d.13.CIT.2.T.TW	3.64161e-05
1	624	3rko.14.LFA.486.D.D	3.62515e-05
1	625	3b7q.52.6PL.314.A.A	3.62282e-05
1	626	1xio.40.RET.301.A.A	3.61686e-05
1	627	3k8g.8.MPD.300.A.A	3.61335e-05
1	628	1rwt.42.LUT.2621.C.C	3.6102e-05
1	629	3j00.51.PGV.193.Z.Z	3.60239e-05
1	630	3bz1.47.SQD.213.T.LMT	3.58892e-05
1	631	2axt.65.CLA.5496.c.ci	3.57723e-05
1	632	2plr.13.PG4.1601.B.B	3.57426e-05
1	633	4fe1.50.CLA.831.A.AL	3.5718e-05
1	634	3ozw.19.DGG.416.A.A	3.57152e-05
1	635	2i9f.8.DTT.304.B.BC	3.56749e-05
1	636	3l36.10.DHI.3.H.A	3.56579e-05
1	637	1mwq.20.1PE.311.A.A	3.55876e-05
1	638	1byv.28.NAG.300.A.A	3.5584e-05
1	639	3qe7.21.BNG.431.A.A	3.55718e-05
1	640	3omn.8.TRD.4.B.AB	3.55586e-05
1	641	3ddl.12.UNL.1406.A.A	3.54404e-05
1	642	2ju4.19.RCY.160.A.A	3.52956e-05
1	643	3prr.62.DGD.5491.C.ACJ	3.52497e-05
1	644	3up3.30.XCA.100.A.A	3.52455e-05
1	645	2e75.34.UMQ.1103.A.A	3.51947e-05
1	646	2ev1.20.OLA.1001.B.AB	3.51674e-05
1	647	2pjl.25.047.700.B.B	3.51052e-05
1	648	3cxh.34.UMQ.4121.L.LPT	3.50549e-05
1	649	3klt.22.P33.1.A.AC	3.4924e-05
1	650	4ehq.12.GBL.101.G.AG	3.48903e-05
1	651	3pl9.17.HTG.631.A.A	3.48686e-05
1	652	2v7m.43.HEM.404.A.A	3.4863e-05
1	653	3l37.10.DHI.3.H.AH	3.48574e-05
1	654	1kf6.37.CE1.810.P.DP	3.48251e-05
1	655	3l1n.18.PLM.161.A.A	3.47873e-05
1	656	3pcq.40.BCR.102.I.BIL	3.47598e-05
1	657	2jfn.49.UMA.1286.A.A	3.47368e-05
1	658	3fxr.12.ASC.3001.A.A	3.45106e-05
1	659	3prr.58.DGD.5208.H.BDH	3.43985e-05
1	660	3h6z.23.SUC.1.A.A	3.43968e-05
1	661	1nlm.39.UD1.402.B.B	3.43275e-05
1	662	3q7g.55.SCR.3.A.AB	3.43216e-05
1	663	3ag2.53.PEK.1263.G.GNP	3.42782e-05
1	664	2agv.19.PTY.1111.B.B	3.42657e-05
1	665	2q7m.41.2CS.501.C.BC	3.42584e-05
1	666	1py2.45.FRH.501.D.D	3.4115e-05
1	667	4dve.21.BNG.202.A.AC	3.41037e-05
1	668	4g0k.12.MES.410.A.A	3.40444e-05
1	669	1qle.54.PC1.2.P.ABCD	3.40394e-05
1	670	2z1c.13.PG4.502.B.BC	3.39872e-05
1	671	3r2h.14.CXS.155.A.A	3.39602e-05
1	672	1ih9.13.AIB.9.A.A	3.37785e-05
1	673	2d6y.10.TLA.4988.A.A	3.37229e-05
1	674	3bz2.48.LMG.360.D.DLT	3.35918e-05
1	675	3bz1.65.CLA.363.A.ADLT	3.35907e-05
1	676	3kmz.31.EQO.2.A.AD	3.35815e-05
1	677	3njq.32.NJQ.198.B.B	3.35398e-05
1	678	2eg5.20.XTS.3502.G.G	3.35396e-05
1	679	3sb1.10.PGE.138.A.AB	3.35205e-05
1	680	3bz2.47.SQD.213.L.LMT	3.34905e-05
1	681	2xg7.14.NAG.201.A.AC	3.33482e-05
1	682	4fby.65.CLA.617.N.N	3.3159e-05
1	683	3ov6.48.MK0.1105.A.A	3.31292e-05
1	684	3uwa.8.MRD.202.A.A	3.30569e-05
1	685	3prr.48.LMG.5360.D.DLT	3.30394e-05
1	686	1tmx.37.HGX.851.A.AB	3.30165e-05
1	687	3gta.14.BTB.173.B.B	3.30071e-05
1	688	2la0.20.DTY.28.A.A	3.29828e-05
1	689	1l9g.8.SF4.201.A.A	3.2934e-05
1	690	1nvm.44.NAD.3502.D.D	3.29237e-05
1	691	3v78.24.ET.301.A.AB	3.29138e-05
1	692	4gp5.25.OLC.202.B.BC	3.28849e-05
1	693	3n9t.48.HGX.300.A.A	3.27505e-05
1	694	1nfp.16.MYR.425.A.A	3.27467e-05
1	695	1utr.34.PCB.78.A.AB	3.27315e-05
1	696	3sgv.30.2BJ.5001.B.B	3.26364e-05
1	697	2bl2.34.UMQ.1167.F.F	3.25865e-05
1	698	1jay.53.F42.214.A.A	3.24431e-05
1	699	3cz6.8.MPD.4002.B.B	3.24421e-05
1	700	4a83.8.MPD.1167.A.A	3.2367e-05
1	701	3l36.12.DTY.7.H.A	3.23406e-05
1	702	3l36.9.DLY.2.H.A	3.23406e-05
1	703	3prq.65.CLA.483.C.CK	3.23395e-05
1	704	3pxp.16.MYR.301.A.A	3.23025e-05
1	705	3lbz.26.Z89.203.B.B	3.2289e-05
1	706	1u7g.20.BOG.400.A.A	3.22689e-05
1	707	3prq.48.LMG.493.C.CJKy	3.22333e-05
1	708	3t92.16.TCE.125.A.A	3.20139e-05
1	709	4a4m.20.BOG.1403.A.A	3.18073e-05
1	710	3eeh.12.PG5.126.A.A	3.17684e-05
1	711	2fmy.43.HEM.300.A.AB	3.16989e-05
1	712	4fof.10.PGE.602.A.A	3.16529e-05
1	713	3ivp.13.PG4.127.C.C	3.15325e-05
1	714	3tb4.24.PGE.502.A.A	3.14703e-05
1	715	3hvl.33.SRL.2.B.B	3.142e-05
1	716	3qqa.35.TCH.211.A.A	3.14096e-05
1	717	1mbx.15.YBT.107.D.AD	3.135e-05
1	718	4fqt.31.PG4.201.B.B	3.13406e-05
1	719	1yre.48.COA.602.B.BC	3.13399e-05
1	720	3bz1.40.BCR.369.A.AI	3.1338e-05
1	721	3t0j.13.PG4.278.A.A	3.12928e-05
1	722	2p2b.48.COA.991.B.B	3.12457e-05
1	723	3noq.13.NHE.501.A.AB	3.12283e-05
1	724	3w01.10.PGE.900.B.B	3.11963e-05
1	725	1ow4.21.2AN.1003.B.B	3.11376e-05
1	726	2uxl.42.SPO.1311.M.M	3.11326e-05
1	727	3m9i.48.3PE.306.A.A	3.08634e-05
1	728	3g36.8.DTV.1.C.CD	3.08503e-05
1	729	1czq.14.DTR.10.D.A	3.07749e-05
1	730	3p1m.13.FLC.192.B.BH	3.07638e-05
1	731	3t6s.48.COA.358.B.B	3.07533e-05
1	732	3bkr.18.PLM.300.A.A	3.06182e-05
1	733	2xga.12.MTN.1019.A.A	3.06069e-05
1	734	2qks.21.BNG.322.A.A	3.05216e-05
1	735	1jm0.8.DMS.301.B.AB	3.04267e-05
1	736	3aso.33.DMU.1526.Z.NQZ	3.03336e-05
1	737	3b44.8.BNG.504.A.A	3.03252e-05
1	738	3bz2.49.LMG.531.B.ABD	3.02958e-05
1	739	3bz1.62.DGD.490.C.ACJ	3.02432e-05
1	740	2gxf.12.MES.201.A.A	3.02315e-05
1	741	2axt.12.UNK.5475.c.m	3.01449e-05
1	742	2abm.16.BGL.609.A.AE	3.01439e-05
1	743	3prr.65.CLA.5478.C.ACI	3.01362e-05
1	744	3ux4.10.XP4.302.C.C	3.00355e-05
1	745	3dbx.18.PLM.522.A.A	3.00131e-05
1	746	2pf5.28.2PE.1004.B.B	2.98999e-05
1	747	3ag4.63.TGL.522.L.AL	2.98011e-05
1	748	3zdq.35.LMT.1720.A.A	2.97758e-05
1	749	2arc.10.ARA.171.A.A	2.9749e-05
1	750	3nhi.23.EAH.1.A.A	2.96599e-05
1	751	3f92.13.PG4.201.A.A	2.96593e-05
1	752	4gp5.25.OLC.101.C.AC	2.94974e-05
1	753	3prr.48.LMG.5493.C.CJK	2.93957e-05
1	754	3prr.65.CLA.5362.A.ADT	2.93509e-05
1	755	2ycy.20.SOG.1360.A.A	2.93393e-05
1	756	3bz2.49.LMG.533.B.BDLM	2.93269e-05
1	757	2dc1.13.CIT.1585.A.A	2.92844e-05
1	758	3bz2.65.CLA.478.C.ACI	2.92329e-05
1	759	3bz2.65.CLA.517.B.BDLM	2.92295e-05
1	760	3prr.39.LHG.5371.A.ACD	2.92086e-05
1	761	4a2n.10.PLM.1194.B.B	2.91919e-05
1	762	3om8.12.MES.265.A.A	2.91702e-05
1	763	4gzn.8.MPD.201.C.C	2.91455e-05
1	764	1pkv.27.RBF.101.B.AB	2.90697e-05
1	765	3prr.40.BCR.5488.C.CKZ	2.90646e-05
1	766	3prr.64.PHO.5355.D.AD	2.90245e-05
1	767	2wj9.8.MPD.1161.B.AB	2.90208e-05
1	768	2e75.54.OPC.1002.A.ABCEFGH	2.89101e-05
1	769	6prc.40.NS5.600.M.M	2.8716e-05
1	770	1dmh.43.LIO.1999.A.AB	2.85846e-05
1	771	3bz1.65.CLA.362.A.ADT	2.85538e-05
1	772	3pcq.40.BCR.1005.L.BIL	2.84506e-05
1	773	2du9.8.MPD.130.A.A	2.83384e-05
1	774	2y3p.66.SM8.901.A.A	2.82667e-05
1	775	2axt.40.BCR.5506.c.ci	2.80884e-05
1	776	4dj7.14.NAG.201.B.B	2.80863e-05
1	777	2c9e.66.DGD.1336.A.A	2.80804e-05
1	778	3loy.10.TLA.637.C.BC	2.80168e-05
1	779	3mke.28.CZ6.293.A.A	2.79758e-05
1	780	1skb.14.NAG.502.A.A	2.79517e-05
1	781	3bz2.66.DGD.491.C.ACJV	2.79337e-05
1	782	2c3e.62.CDL.800.A.A	2.79166e-05
1	783	3vw7.36.VPX.2001.A.A	2.78913e-05
1	784	1eys.66.BCL.604.L.LM	2.78885e-05
1	785	3bdq.18.PLM.301.B.B	2.78771e-05
1	786	4dlo.14.NAG.904.A.A	2.78655e-05
1	787	3bz2.63.DGD.362.D.DE	2.7856e-05
1	788	3lsp.18.OLA.221.A.A	2.77639e-05
1	789	2wsc.50.CLA.1215.2.2	2.77311e-05
1	790	1ps9.63.MDE.704.A.A	2.75525e-05
1	791	3bz1.49.LMG.531.B.ABDM	2.75424e-05
1	792	3a8e.112.CE5.802.A.ABCD	2.75258e-05
1	793	3b6c.22.SDN.303.B.B	2.75243e-05
1	794	3oqi.13.NHE.258.A.A	2.74555e-05
1	795	3nt1.20.BOG.620.A.A	2.74063e-05
1	796	1he4.31.FMN.1207.A.A	2.73207e-05
1	797	3tjw.8.DSG.19.A.B	2.73108e-05
1	798	4ggc.22.MRD.503.A.A	2.72686e-05
1	799	3a8e.56.CE5.801.A.AB	2.71921e-05
1	800	3prr.49.LMG.5531.D.ABDLM	2.71052e-05
1	801	4fe1.47.CLA.837.B.B	2.71043e-05
1	802	3nuf.13.PG4.310.B.AB	2.70009e-05
1	803	3lw5.65.CLA.1130.L.ABL	2.68663e-05
1	804	2qmi.28.DO3.450.E.E	2.68299e-05
1	805	1f07.8.MPD.337.C.C	2.67324e-05
1	806	3abk.29.CHD.60.J.AJ	2.66889e-05
1	807	1fvp.47.FMA.233.A.A	2.66861e-05
1	808	2w44.8.RCO.1022.A.ABD	2.66384e-05
1	809	3svh.19.KRG.1.A.AB	2.66142e-05
1	810	4i4k.16.1PE.202.B.B	2.65694e-05
1	811	1dgp.16.FOH.402.A.A	2.65526e-05
1	812	2f6x.8.MPD.4001.A.A	2.64687e-05
1	813	1xdk.22.REA.1600.F.F	2.63691e-05
1	814	3pcq.40.BCR.105.J.BFJ	2.63441e-05
1	815	3asn.29.CHD.1271.P.PW	2.63384e-05
1	816	3zuw.16.LDA.1256.H.HM	2.63087e-05
1	817	2byo.24.HXA.1215.A.A	2.62983e-05
1	818	3n75.19.P6G.717.A.A	2.62875e-05
1	819	3hb3.16.LDA.274.B.AB	2.62554e-05
1	820	3l35.10.DHI.3.H.AH	2.62301e-05
1	821	1kf6.37.CE1.710.P.BDP	2.61686e-05
1	822	3bz2.65.CLA.364.D.AD	2.61557e-05
1	823	3ljl.12.MES.154.A.A	2.61016e-05
1	824	1dlz.15.HYP.10.A.A	2.60935e-05
1	825	4fe1.65.CLA.828.A.A	2.60517e-05
1	826	3cxh.40.6PH.4013.E.ACE	2.59405e-05
1	827	2e75.34.UMQ.1101.C.ABCD	2.58927e-05
1	828	3fbz.20.BOG.142.B.ABCD	2.58862e-05
1	829	3h1j.49.PEE.2007.C.CFG	2.58839e-05
1	830	3iis.68.CLA.601.M.M	2.5878e-05
1	831	3bz1.51.SQD.372.A.ACDK	2.57795e-05
1	832	4fe1.65.CLA.839.B.BIL	2.57735e-05
1	833	1ioo.14.NAG.197.A.A	2.56961e-05
1	834	3tka.17.CTN.500.A.A	2.56522e-05
1	835	2d2c.40.BCR.1101.R.NORST	2.56328e-05
1	836	4fe1.40.BCR.852.A.AB	2.55488e-05
1	837	2cj1.43.HEM.1300.A.A	2.55011e-05
1	838	3jtc.14.NAG.600.B.B	2.546e-05
1	839	1aua.20.BOG.1.A.A	2.53937e-05
1	840	3v2r.20.OLA.1.D.ABCDE	2.52829e-05
1	841	3mpn.12.MTN.801.A.A	2.52194e-05
1	842	2l2e.42.MYR.1.A.A	2.51994e-05
1	843	3huo.24.PNK.305.B.B	2.5176e-05
1	844	4eiy.18.OLA.2416.A.A	2.51111e-05
1	845	3cue.17.PLM.194.E.E	2.49576e-05
1	846	2axt.57.DGD.5509.c.acdjv	2.4831e-05
1	847	2b6o.46.MC3.268.A.A	2.46629e-05
1	848	2wiw.8.HEZ.1125.A.AB	2.46374e-05
1	849	3ky8.14.UNL.180.B.B	2.46018e-05
1	850	4fe1.65.CLA.840.A.ABF	2.45912e-05
1	851	4fby.44.LMG.102.E.ADEF	2.45426e-05
1	852	3nn0.43.GP7.435.X.X	2.45305e-05
1	853	3pfy.13.PG4.402.A.A	2.44284e-05
1	854	3bz2.48.LMG.492.C.CKy	2.4345e-05
1	855	1vk8.12.UNL.400.A.AC	2.42988e-05
1	856	1l6l.20.BOG.1622.N.N	2.42699e-05
1	857	3bz2.64.PHO.355.D.AD	2.42381e-05
1	858	2g5g.43.HEM.605.X.X	2.40826e-05
1	859	4fe1.45.CLA.828.B.BX	2.40677e-05
1	860	1tiq.8.DTT.1202.A.A	2.40171e-05
1	861	3abl.63.TGL.1523.Q.NOQV	2.39351e-05
1	862	1k6x.44.NAD.400.A.A	2.39071e-05
1	863	2rmd.20.DPN.4.A.A	2.3888e-05
1	864	2axt.54.DGD.208.H.BDH	2.38842e-05
1	865	4atg.13.NHE.401.A.A	2.37953e-05
1	866	2czq.13.CIT.502.B.B	2.37314e-05
1	867	2lco.10.ETA.20.A.A	2.37309e-05
1	868	3gwr.13.PG4.146.A.A	2.36384e-05
1	869	3am6.20.RET.301.A.A	2.35924e-05
1	870	3hd6.20.BOG.501.A.A	2.35423e-05
1	871	3bz1.44.LMG.218.E.ADEF	2.3438e-05
1	872	3gzb.8.MRD.156.A.A	2.3416e-05
1	873	3ag3.63.TGL.1522.N.NY	2.33995e-05
1	874	3vw7.25.OLC.2008.A.A	2.33988e-05
1	875	1rlk.10.SO4.201.A.A	2.33573e-05
1	876	3ayf.15.EPE.808.A.A	2.33372e-05
1	877	3c8o.10.PGE.185.B.B	2.33076e-05
1	878	3rfq.19.B3P.182.A.A	2.32685e-05
1	879	2bs4.35.LMT.1242.E.CF	2.32294e-05
1	880	2dd4.12.FRU.3004.H.HKL	2.32167e-05
1	881	4b4m.28.JWT.400.A.A	2.31915e-05
1	882	2g0w.13.PG4.502.B.B	2.31357e-05
1	883	2q7a.43.HEM.182.A.AB	2.30528e-05
1	884	3nnr.8.UNL.230.A.A	2.30292e-05
1	885	3rlb.21.BNG.189.A.A	2.29798e-05
1	886	3b9z.20.BOG.419.A.A	2.29324e-05
1	887	3prr.51.SQD.5372.A.ACDK	2.28856e-05
1	888	3cx9.11.MYR.1004.A.A	2.2817e-05
1	889	4god.8.MPD.102.A.A	2.27758e-05
1	890	3hwr.8.MRD.302.A.A	2.27469e-05
1	891	1r9u.15.HYP.10.A.A	2.2735e-05
1	892	1rl4.50.BL5.501.A.A	2.27241e-05
1	893	3lw5.60.CLA.1204.I.BI	2.27125e-05
1	894	4hhu.18.AE4.201.A.AB	2.26735e-05
1	895	3ria.26.LMT.349.A.A	2.26495e-05
1	896	3hb3.35.LMT.280.B.BD	2.25922e-05
1	897	4fc4.20.BOG.301.F.F	2.25423e-05
1	898	3nkz.13.PG4.122.A.AB	2.25416e-05
1	899	3rh2.8.UNL.301.A.A	2.24676e-05
1	900	2o01.44.CLA.1139.F.AFJ	2.23961e-05
1	901	2l9x.13.DTH.28.A.A	2.22809e-05
1	902	3kzq.12.PG6.209.E.E	2.22201e-05
1	903	1ih9.15.HYP.10.A.A	2.22172e-05
1	904	3oof.37.OOF.1.A.A	2.21624e-05
1	905	1lgh.10.HTO.66.A.AD	2.20109e-05
1	906	2lcn.10.ETA.20.A.A	2.18859e-05
1	907	3rqi.13.CIT.182.A.A	2.18664e-05
1	908	1l6l.20.BOG.1618.N.EN	2.18536e-05
1	909	3puv.12.PGV.4009.G.G	2.18249e-05
1	910	3aos.20.JH2.301.A.A	2.1804e-05
1	911	3us7.25.GA3.201.A.A	2.17518e-05
1	912	3prq.65.CLA.517.B.BDLM	2.17245e-05
1	913	1hrp.14.NAG.146.B.B	2.1656e-05
1	914	2vq5.9.HBA.1198.B.B	2.16532e-05
1	915	3g1o.23.RF1.237.A.A	2.16185e-05
1	916	1so2.24.HG9.451.B.B	2.1559e-05
1	917	2ev1.10.1PE.1103.B.B	2.15231e-05
1	918	4fe1.65.CLA.836.B.BF	2.14356e-05
1	919	3o3m.8.SF4.386.B.B	2.11697e-05
1	920	3iwl.16.TCE.71.A.A	2.10331e-05
1	921	3cjd.20.STE.201.A.AB	2.10043e-05
1	922	1va5.20.SOG.1004.B.AB	2.08921e-05
1	923	3cxh.40.6PH.4113.L.LNP	2.08798e-05
1	924	3am6.28.CLR.401.A.A	2.08777e-05
1	925	4b3w.13.FC6.400.A.AB	2.07974e-05
1	926	3he2.10.PGE.300.A.A	2.0722e-05
1	927	4fe1.65.CLA.803.A.AB	2.06981e-05
1	928	3spw.28.T7M.435.B.B	2.06004e-05
1	929	3asn.53.PEK.1264.P.NPT	2.05537e-05
1	930	5tim.8.DTT.257.A.A	2.05481e-05
1	931	2qnt.15.EPE.136.A.A	2.05476e-05
1	932	3bz2.45.LMG.493.C.CZ	2.04377e-05
1	933	3qap.46.L2P.257.A.A	2.03437e-05
1	934	3lw5.50.CLA.2013.2.2	2.02482e-05
1	935	3r1v.18.AZB.128.A.A	2.0138e-05
1	936	1ic9.10.DAL.23.A.A	2.01153e-05
1	937	3eea.18.PG6.163.A.A	2.01076e-05
1	938	1kzl.27.CRM.502.A.A	2.00864e-05
1	939	3eqx.10.PGE.373.A.A	2.00816e-05
1	940	2rh1.28.CLR.412.A.A	2.00812e-05
1	941	3kjq.19.B94.481.A.AB	1.99434e-05
1	942	3qnq.29.CBS.500.A.AB	1.99401e-05
1	943	3rr1.9.MLT.406.B.B	1.9907e-05
1	944	4haz.39.LBF.1101.C.C	1.99066e-05
1	945	1yta.13.FLC.1005.A.A	1.98871e-05
1	946	3zuy.34.PTY.1319.A.A	1.97926e-05
1	947	2j3t.17.PLM.1068.A.AB	1.97744e-05
1	948	1ti1.12.D12.190.A.A	1.97698e-05
1	949	3prr.49.LMG.5533.B.BDLM	1.97686e-05
1	950	4dxw.21.BNG.301.A.AB	1.97449e-05
1	951	2raf.48.NAP.200.A.A	1.97346e-05
1	952	3rjr.14.NAG.3053.A.A	1.96773e-05
1	953	1jmt.8.HEZ.201.B.B	1.96202e-05
1	954	3bz2.39.LHG.371.A.ACD	1.9594e-05
1	955	2jpt.9.BME.94.A.AB	1.95736e-05
1	956	2yiu.37.SMA.502.A.AF	1.95481e-05
1	957	3mu6.25.BXL.100.A.AB	1.95443e-05
1	958	2qtd.8.PG4.112.A.A	1.94558e-05
1	959	4ekq.8.HED.207.A.A	1.94296e-05
1	960	3u3g.9.UNL.202.A.A	1.91933e-05
1	961	2ogf.12.OXG.602.A.AC	1.91826e-05
1	962	1y10.16.1PE.602.B.AB	1.90633e-05
1	963	3nvf.8.MPD.7.A.A	1.90372e-05
1	964	2ygq.50.PCF.1275.A.A	1.90327e-05
1	965	3zuy.9.LDA.1317.A.A	1.89562e-05
1	966	2axt.53.DGD.5507.c.ac	1.89003e-05
1	967	3q3m.10.Z82.329.B.B	1.88828e-05
1	968	2wse.40.BCR.1169.L.BIL	1.88432e-05
1	969	2ybb.50.CDL.2003.G.CDFG	1.88354e-05
1	970	2axt.47.DGD.5508.c.acj	1.88128e-05
1	971	3bz1.58.DGD.208.H.BDH	1.88102e-05
1	972	3bz2.40.BCR.488.C.CI	1.87581e-05
1	973	1cs1.11.DHD.1501.D.D	1.8631e-05
1	974	2ha7.19.P6G.901.A.A	1.86124e-05
1	975	2zt9.54.OPC.30.H.ABCEFGH	1.84749e-05
1	976	2py8.16.PE4.602.B.B	1.84064e-05
1	977	3brz.21.C8E.501.A.A	1.83734e-05
1	978	3q1i.16.1PE.595.A.A	1.83469e-05
1	979	2wsf.60.CLA.1031.I.BI	1.83386e-05
1	980	4fe1.58.CLA.831.B.ABFJ	1.82866e-05
1	981	4f4c.34.0SA.1405.A.A	1.82694e-05
1	982	2fxa.10.PGE.301.C.CD	1.8237e-05
1	983	2cyy.10.GLN.1001.A.A	1.82314e-05
1	984	4fe1.23.LHG.101.X.BX	1.82226e-05
1	985	2zz9.49.PEE.402.A.A	1.81797e-05
1	986	4b3v.14.NGA.1437.A.AB	1.7873e-05
1	987	1nu2.48.I3P.200.A.A	1.78585e-05
1	988	3prr.65.CLA.5364.A.AD	1.78395e-05
1	989	3k22.18.JZR.1731.A.A	1.78186e-05
1	990	3tij.8.DMU.422.A.A	1.78042e-05
1	991	3puw.17.PGV.4010.F.F	1.77804e-05
1	992	2ixp.10.NIT.6.F.CF	1.77433e-05
1	993	3prq.44.LMG.345.A.ADEF	1.77296e-05
1	994	1n1c.8.DTT.801.A.A	1.76853e-05
1	995	3a26.13.PG4.280.A.A	1.76421e-05
1	996	3prq.63.DGD.362.E.DEF	1.76397e-05
1	997	2xqu.33.CVM.102.A.AB	1.76e-05
1	998	2x7h.8.EDO.1385.A.A	1.75756e-05
1	999	3bz2.31.LMT.363.D.DX	1.75588e-05
1	1000	3nc6.11.PIW.407.A.A	1.74837e-05
1	1001	1ft9.43.HEM.300.A.AB	1.74094e-05
1	1002	3zuy.35.TCH.1312.A.A	1.73956e-05
1	1003	3qae.13.CIT.502.A.A	1.73951e-05
1	1004	3vyw.9.BEN.402.B.B	1.73599e-05
1	1005	3qap.20.LFA.267.A.A	1.73243e-05
1	1006	3nqn.8.MRD.162.B.B	1.73207e-05
1	1007	3lw5.40.BCR.6019.L.BIL	1.72732e-05
1	1008	1eys.20.BGL.704.L.HLM	1.72472e-05
1	1009	3omn.13.TRD.3.A.AB	1.72348e-05
1	1010	1eys.20.BGL.701.L.LM	1.72224e-05
1	1011	3ayf.45.LOP.809.A.A	1.72106e-05
1	1012	1thg.14.NAG.990.A.A	1.71739e-05
1	1013	2y31.16.1PE.1248.A.AB	1.70678e-05
1	1014	2wsc.50.CLA.1085.K.K	1.70382e-05
1	1015	2y8d.9.BEN.3629.A.A	1.70121e-05
1	1016	3hvn.10.CFH.505.A.A	1.69771e-05
1	1017	2gmh.38.UQ5.612.A.A	1.69706e-05
1	1018	3pic.14.NAG.500.A.A	1.69015e-05
1	1019	3fry.13.CIT.2324.A.A	1.68895e-05
1	1020	3ria.62.IVM.348.A.AB	1.68873e-05
1	1021	4dxw.21.BNG.302.A.AD	1.68809e-05
1	1022	3zxg.36.0SM.943.A.A	1.68221e-05
1	1023	4fe1.33.PQN.840.B.B	1.67728e-05
1	1024	4fe1.65.CLA.832.A.ABL	1.67678e-05
1	1025	3cz9.22.P4C.500.A.A	1.67136e-05
1	1026	2q2x.12.GOL.3287.A.A	1.6626e-05
1	1027	3qbm.10.PGE.210.A.A	1.66076e-05
1	1028	2xfh.50.CL6.1414.A.A	1.66074e-05
1	1029	3dwq.16.1PE.132.A.AC	1.66013e-05
1	1030	1nl2.14.NAG.303.A.A	1.65484e-05
1	1031	3eml.20.STE.403.A.A	1.65371e-05
1	1032	3in6.8.MPD.149.A.A	1.64509e-05
1	1033	3e6q.10.IMD.339.L.L	1.64462e-05
1	1034	4gip.14.NAG.602.D.DE	1.63319e-05
1	1035	2jaf.20.BOG.801.A.A	1.62962e-05
1	1036	3nqo.10.PG4.205.B.AB	1.62932e-05
1	1037	3v5u.20.OLC.723.A.A	1.62606e-05
1	1038	1ppr.46.PID.621.M.M	1.62552e-05
1	1039	2f6m.14.DDQ.119.B.AB	1.62383e-05
1	1040	1ag9.14.BTB.351.A.A	1.61994e-05
1	1041	3rvz.22.PX4.4011.B.B	1.61795e-05
1	1042	3bz1.53.DGD.489.C.AC	1.61756e-05
1	1043	3k2s.52.POV.345.A.AB	1.61667e-05
1	1044	3ni2.15.EPE.538.A.A	1.6039e-05
1	1045	3prr.53.DGD.5490.C.AC	1.59864e-05
1	1046	2r2q.8.MPD.1.B.B	1.58377e-05
1	1047	1v1f.8.MPD.1212.A.A	1.58065e-05
1	1048	4ifd.12.MES.302.G.G	1.57271e-05
1	1049	3rgg.19.AIR.1003.C.C	1.56615e-05
1	1050	3r9v.28.DXC.323.B.AB	1.56508e-05
1	1051	1s5l.65.CLA.348.A.ADT	1.56266e-05
1	1052	3v7p.10.TLA.433.A.A	1.55971e-05
1	1053	3up1.14.NGA.304.B.B	1.55772e-05
1	1054	2woq.15.EPE.1339.A.A	1.55652e-05
1	1055	2vko.13.PG4.1130.C.C	1.5364e-05
1	1056	3cx5.40.9PE.4111.N.CN	1.53226e-05
1	1057	2beo.11.PG4.1239.A.A	1.53204e-05
1	1058	4dbb.12.IPA.705.A.A	1.52743e-05
1	1059	3prr.31.LMT.5363.D.DX	1.52334e-05
1	1060	2axt.11.UNK.5479.c.j	1.51886e-05
1	1061	1ozn.14.NAG.405.A.A	1.51393e-05
1	1062	3bhq.8.EDO.213.B.B	1.51236e-05
1	1063	1ma3.12.MES.1002.B.AB	1.51007e-05
1	1064	4hx9.13.PG4.203.A.AB	1.50867e-05
1	1065	2c2z.8.DTD.1480.B.AB	1.49764e-05
1	1066	3qbr.23.NHE.170.X.XY	1.48773e-05
1	1067	2axt.15.UNK.5474.c.adlt	1.48508e-05
1	1068	3prr.44.LMG.5218.E.ADEF	1.48112e-05
1	1069	2fhj.9.PE3.3792.C.BC	1.47722e-05
1	1070	3di2.16.1PE.340.A.A	1.47545e-05
1	1071	1p4t.21.CXE.200.A.A	1.47455e-05
1	1072	4f4s.56.EFO.102.B.AB	1.47366e-05
1	1073	3cx5.47.8PE.4110.N.NR	1.47324e-05
1	1074	3lw5.36.CLA.1009.4.4	1.45848e-05
1	1075	3igh.10.SO4.9.X.X	1.45617e-05
1	1076	2wsf.55.CLA.1199.4.4F	1.4535e-05
1	1077	3ie5.16.1PE.503.B.B	1.45039e-05
1	1078	3mjg.14.NAG.5.X.X	1.44652e-05
1	1079	3prr.45.LMG.5494.C.C	1.4457e-05
1	1080	3tgu.40.CDL.101.G.CFG	1.44307e-05
1	1081	4gba.23.AME.1.F.AF	1.43444e-05
1	1082	3c02.20.BOG.475.A.A	1.42921e-05
1	1083	4adq.14.NAG.300.A.A	1.42649e-05
1	1084	4grf.20.GSH.507.A.A	1.42565e-05
1	1085	2xig.13.CIT.1149.B.BD	1.41824e-05
1	1086	3aqu.13.FLC.357.A.AB	1.41646e-05
1	1087	1gal.14.NAG.605.A.A	1.41358e-05
1	1088	4ecg.16.1PE.510.A.A	1.41238e-05
1	1089	4gpt.26.51K.1101.C.C	1.40465e-05
1	1090	1ooe.12.MES.2002.B.B	1.40138e-05
1	1091	3csy.14.NAG.351.I.I	1.40125e-05
1	1092	3uec.10.PG4.145.A.A	1.40004e-05
1	1093	1aql.35.TCH.602.A.A	1.39869e-05
1	1094	3a76.10.SPD.300.A.AB	1.39807e-05
1	1095	3mu3.48.LP5.301.A.A	1.39667e-05
1	1096	1vg0.20.GER.952.A.A	1.39544e-05
1	1097	3lw5.65.CLA.1207.H.BHIL	1.39275e-05
1	1098	2zzd.12.FRU.6003.L.HKL	1.38995e-05
1	1099	4e67.10.HCI.0.B.AB	1.3845e-05
1	1100	3l71.21.PEE.2008.A.AC	1.38084e-05
1	1101	2xg5.33.EC2.1219.A.A	1.3774e-05
1	1102	2xg5.34.EC5.1220.A.A	1.3774e-05
1	1103	1g8i.14.1PE.951.A.A	1.37214e-05
1	1104	2xem.16.SSV.1145.B.ABD	1.36581e-05
1	1105	4gp5.25.OLC.203.B.ABC	1.35434e-05
1	1106	3koq.12.GOL.174.C.C	1.34476e-05
1	1107	3ov6.12.D12.1104.A.A	1.33493e-05
1	1108	1u7h.8.MPD.905.B.B	1.33299e-05
1	1109	4g86.14.BNT.301.A.A	1.32527e-05
1	1110	3o3n.56.IRC.410.A.A	1.32475e-05
1	1111	3hb3.16.LDA.276.B.B	1.32379e-05
1	1112	4fe1.40.BCR.846.B.ABF	1.32197e-05
1	1113	4ezd.20.BOG.406.A.A	1.31989e-05
1	1114	3flb.13.PG4.5798.A.A	1.3197e-05
1	1115	3lw5.51.CLA.1013.1.1	1.31585e-05
1	1116	2awx.11.HIS.4.B.B	1.31564e-05
1	1117	2qd1.42.PP9.701.A.A	1.31285e-05
1	1118	3qbi.21.BNG.403.A.A	1.31167e-05
1	1119	3ch0.8.EDO.282.A.A	1.30772e-05
1	1120	3gia.10.D10.802.A.A	1.30361e-05
1	1121	2agv.46.TG1.1103.B.B	1.29306e-05
1	1122	3n23.41.OBN.1.A.A	1.29229e-05
1	1123	3hb3.35.LMT.278.B.B	1.29106e-05
1	1124	3ezu.8.UNL.342.A.A	1.28725e-05
1	1125	3j00.51.PGV.23.1.01	1.28527e-05
1	1126	3sy4.35.LMT.501.A.A	1.28466e-05
1	1127	2o01.25.CLA.2004.2.2	1.27885e-05
1	1128	4gbz.21.BNG.503.A.A	1.27842e-05
1	1129	3hdl.14.NAG.900.A.A	1.24853e-05
1	1130	2wsf.55.CLA.1196.4.4	1.24074e-05
1	1131	1uyn.26.CXE.2085.X.X	1.23772e-05
1	1132	2hd0.20.BOG.220.A.AE	1.23586e-05
1	1133	2wu3.19.P6G.901.C.AB	1.2357e-05
1	1134	2by1.23.TRE.1606.A.A	1.23509e-05
1	1135	1zyr.43.STD.1120.M.MN	1.23395e-05
1	1136	3c1u.14.NAG.502.A.A	1.22563e-05
1	1137	2kjs.21.PNS.999.A.A	1.22488e-05
1	1138	2agv.16.BHQ.1104.B.B	1.2215e-05
1	1139	2erq.14.NAG.3.B.B	1.21777e-05
1	1140	4ea3.16.OLC.1502.B.B	1.20626e-05
1	1141	1sa1.30.POD.701.D.CD	1.20437e-05
1	1142	1u4o.8.MPD.502.A.A	1.19659e-05
1	1143	2kx5.14.DPR.17.B.B	1.1904e-05
1	1144	4fe1.33.PQN.846.A.AJ	1.18544e-05
1	1145	1zx4.13.CIT.1585.A.A	1.18401e-05
1	1146	3k2s.52.POV.367.A.A	1.17744e-05
1	1147	3tx3.16.LDA.602.A.AB	1.1739e-05
1	1148	3l35.9.DGL.9.H.C	1.16651e-05
1	1149	2yev.21.7E8.1300.A.A	1.1608e-05
1	1150	3cx5.55.CN3.4131.N.NORS	1.15793e-05
1	1151	3luy.12.PPY.501.A.A	1.15737e-05
1	1152	4hfv.8.SIN.302.A.A	1.15338e-05
1	1153	3kzz.18.OBG.181.A.A	1.15318e-05
1	1154	1g6i.14.NAG.1200.A.A	1.15303e-05
1	1155	3cu2.8.MRD.239.A.A	1.14816e-05
1	1156	1o7d.11.MAN.166.C.C	1.14795e-05
1	1157	1r1k.33.P1A.3000.D.D	1.14471e-05
1	1158	3prr.40.BCR.5489.C.CI	1.14244e-05
1	1159	3bz1.56.DGD.370.A.ACIO	1.14239e-05
1	1160	4fe1.40.BCR.847.A.AK	1.14208e-05
1	1161	3gk0.13.DXP.258.C.CH	1.141e-05
1	1162	1h17.13.PG4.9013.A.A	1.13949e-05
1	1163	2ae6.12.GOL.303.D.AD	1.13722e-05
1	1164	3prr.56.DGD.5370.A.ACIO	1.13691e-05
1	1165	1rwt.44.XAT.7622.C.CH	1.13417e-05
1	1166	3omn.21.DMU.7.A.A	1.13398e-05
1	1167	3cn9.8.PG0.217.A.A	1.12221e-05
1	1168	4eiy.21.OLC.2428.A.A	1.12106e-05
1	1169	2g8i.8.MPD.501.A.A	1.11843e-05
1	1170	4dkf.14.NAG.301.A.A	1.11829e-05
1	1171	2oda.15.EPE.602.A.A	1.10851e-05
1	1172	1n52.13.PG4.3000.A.A	1.10622e-05
1	1173	3rlb.9.BNG.184.A.AB	1.10323e-05
1	1174	4hg6.16.LDA.921.A.AB	1.10143e-05
1	1175	3f1o.10.EDO.351.A.A	1.09851e-05
1	1176	2jlo.14.5FH.1471.A.A	1.09588e-05
1	1177	3rko.14.LFA.615.B.BC	1.0883e-05
1	1178	3f4t.16.1PE.228.A.A	1.08368e-05
1	1179	3mgn.9.DGL.8.G.DF	1.06903e-05
1	1180	3qap.20.BOG.241.A.A	1.06814e-05
1	1181	1s57.15.EPE.1104.D.AD	1.06018e-05
1	1182	1ute.14.NAG.504.A.A	1.05606e-05
1	1183	1bf6.8.MPD.720.A.AB	1.03965e-05
1	1184	2ayl.20.BOG.753.A.A	1.038e-05
1	1185	3kdw.8.MPD.303.A.A	1.03437e-05
1	1186	3prr.35.LMT.5495.C.ACI	1.03399e-05
1	1187	3f1o.20.2XY.1.A.A	1.02926e-05
1	1188	3mfy.8.MPD.589.A.A	1.02142e-05
1	1189	2wsc.51.CLA.1197.1.1	1.01304e-05
1	1190	2kil.9.IMD.184.A.A	1.00466e-05
1	1191	4a01.33.DMU.1775.A.AB	9.99684e-06
1	1192	4f4s.56.EFO.101.B.BC	9.95438e-06
1	1193	3q9t.8.MRD.581.A.A	9.90914e-06
1	1194	3ddl.9.UNL.1404.A.AB	9.78832e-06
1	1195	3omn.33.DMU.3.B.AB	9.6851e-06
1	1196	1ji5.8.MPD.2001.B.AB	9.68173e-06
1	1197	1e7p.35.LMT.8.T.IL	9.66294e-06
1	1198	3ot6.8.MPD.301.A.A	9.59788e-06
1	1199	3m7l.20.BOG.316.A.A	9.57493e-06
1	1200	4gao.11.AME.1.C.BC	9.45017e-06
1	1201	3e80.11.RAM.773.A.A	9.34045e-06
1	1202	1v8f.19.P6G.1601.A.A	9.23281e-06
1	1203	2uxl.16.LDA.1305.M.M	9.22414e-06
1	1204	1vbk.8.MRD.1002.A.A	9.21326e-06
1	1205	1j3w.12.MES.1303.C.C	9.18602e-06
1	1206	3jvg.14.NAG.285.A.A	9.13029e-06
1	1207	1vq0.13.UNL.302.A.A	9.12132e-06
1	1208	2k3m.27.MTN.128.A.A	9.09575e-06
1	1209	3uu6.12.LMT.321.A.AB	9.08191e-06
1	1210	2wsf.58.CLA.1079.H.BHIL	9.02636e-06
1	1211	2r61.10.SRT.206.A.A	9.00978e-06
1	1212	2jx4.17.DGN.225.A.A	9.00399e-06
1	1213	2jhe.12.PG4.1189.C.CD	8.91877e-06
1	1214	2xe5.10.D10.1345.B.DE	8.91218e-06
1	1215	3h1j.21.PEE.2008.C.AC	8.90099e-06
1	1216	3coq.8.MPD.100.D.A	8.90081e-06
1	1217	4dj4.11.MAN.514.B.A	8.85451e-06
1	1218	2e75.21.QNO.501.A.AB	8.81634e-06
1	1219	4du6.8.TRS.303.B.B	8.81563e-06
1	1220	2psm.9.BAM.115.B.B	8.80895e-06
1	1221	6prc.16.LDA.702.L.HLM	8.76477e-06
1	1222	2ylq.21.TES.1921.A.A	8.76234e-06
1	1223	3rum.11.GHP.1.B.A	8.74089e-06
1	1224	1l7z.15.MYR.200.B.AB	8.68623e-06
1	1225	3esl.13.NHE.510.B.B	8.67765e-06
1	1226	1yvk.48.COA.201.A.A	8.66664e-06
1	1227	2wpn.11.SBY.1288.A.AB	8.43565e-06
1	1228	1ne7.19.16G.5299.E.DE	8.42106e-06
1	1229	4as3.14.BTB.1331.A.AB	8.40469e-06
1	1230	3r9x.8.MRD.503.A.A	8.37559e-06
1	1231	3ug9.13.OLA.501.A.A	8.2247e-06
1	1232	1eys.16.LDA.707.L.L	8.21285e-06
1	1233	3ll3.13.DXP.3264.A.A	8.2029e-06
1	1234	3ghg.14.NAG.570.L.L	8.18366e-06
1	1235	3ndo.12.GOL.229.B.B	8.09313e-06
1	1236	2bao.42.MYR.1.A.A	8.09176e-06
1	1237	3rvz.21.PX4.4001.B.AB	8.04683e-06
1	1238	2r5d.9.DGL.8.H.C	8.02586e-06
1	1239	3m7o.54.L9R.301.A.AB	8.01596e-06
1	1240	4a4m.17.PLM.1404.A.A	7.88881e-06
1	1241	3p9y.10.IMD.197.A.ADE	7.67339e-06
1	1242	3ci6.11.P4G.169.A.A	7.5676e-06
1	1243	3bxp.15.EPE.277.A.A	7.5535e-06
1	1244	3cne.25.FMN.201.B.BC	7.54655e-06
1	1245	3oou.14.BTB.110.A.A	7.52674e-06
1	1246	2abm.39.POQ.600.A.AE	7.52338e-06
1	1247	3prr.54.SQD.5532.B.B	7.506e-06
1	1248	2b9b.14.NAG.1457.A.AB	7.46098e-06
1	1249	1mj0.8.TRS.200.A.A	7.42812e-06
1	1250	3s88.14.NAG.750.I.I	7.42489e-06
1	1251	4f2a.10.PGE.608.A.A	7.3643e-06
1	1252	2ri1.14.BTB.235.A.A	7.35652e-06
1	1253	3vte.14.NAG.604.A.A	7.35254e-06
1	1254	3ayf.20.BOG.806.A.A	7.32892e-06
1	1255	2bob.34.TBA.1.L.C	7.21164e-06
1	1256	3d0i.15.NDG.619.B.B	7.19249e-06
1	1257	3vm4.8.MRD.417.A.A	7.11523e-06
1	1258	2jkj.21.TH8.1142.B.BC	7.04517e-06
1	1259	2yp9.11.TAM.1507.A.A	7.01271e-06
1	1260	1qfx.14.NAG.596.A.A	6.99321e-06
1	1261	3bz2.37.LHG.374.A.ACK	6.91135e-06
1	1262	2y31.10.PG4.1249.A.A	6.89556e-06
1	1263	2o01.25.CLA.3005.3.3	6.87968e-06
1	1264	1vk9.29.UNL.201.A.A	6.85713e-06
1	1265	3q41.14.NAG.406.A.A	6.82573e-06
1	1266	1m1j.15.NDG.420.C.C	6.71459e-06
1	1267	1w99.8.P6G.1667.A.A	6.46751e-06
1	1268	3h8h.13.2PE.501.A.A	6.44314e-06
1	1269	3omn.23.DMU.6.B.B	6.43876e-06
1	1270	1o84.10.D10.1074.A.AB	6.41727e-06
1	1271	4f0a.15.PAM.409.B.AB	6.33625e-06
1	1272	4eiy.18.OLB.2426.A.A	6.25607e-06
1	1273	2o01.25.CLA.1248.G.G	6.23497e-06
1	1274	3gzi.8.UNL.218.A.A	6.18248e-06
1	1275	3ukm.11.UND.301.A.B	6.14082e-06
1	1276	1rfx.10.PGE.9181.B.B	6.05347e-06
1	1277	4gey.12.BGC.501.A.A	6.04883e-06
1	1278	4ain.13.FLC.1558.C.C	6.02468e-06
1	1279	3ux4.40.XP4.301.C.AC	5.98731e-06
1	1280	3jzb.21.4HY.1.A.A	5.98267e-06
1	1281	2hgo.25.3HD.28.A.A	5.8649e-06
1	1282	3bry.21.C8E.502.A.A	5.78927e-06
1	1283	3mgn.9.DLY.1.K.BK	5.72103e-06
1	1284	3bz1.52.DGD.375.A.A	5.59535e-06
1	1285	4eiy.28.CLR.2405.A.A	5.59278e-06
1	1286	2o5n.14.NDG.404.B.B	5.56651e-06
1	1287	3es6.11.MAN.327.A.A	5.49204e-06
1	1288	1z4a.20.LFA.747.G.FG	5.49199e-06
1	1289	2lbz.13.DSG.19.A.A	5.46736e-06
1	1290	3c66.12.MES.539.B.B	5.43534e-06
1	1291	3mcw.8.EDO.202.B.B	5.40301e-06
1	1292	3prr.35.LMT.5274.I.IO	5.34543e-06
1	1293	2hrr.23.SUC.22.B.B	5.34309e-06
1	1294	3cf6.22.SP1.3.E.E	5.33146e-06
1	1295	2oay.14.NAG.500.A.A	5.28701e-06
1	1296	4fe1.27.LHG.854.A.A	5.245e-06
1	1297	3nt1.14.NAG.671.A.AB	5.23849e-06
1	1298	3v20.21.7PE.303.A.A	5.23354e-06
1	1299	3ujo.10.ADE.301.A.AC	5.12798e-06
1	1300	1xvi.13.PG4.602.A.A	5.09109e-06
1	1301	3cnh.10.PG4.202.A.AB	5.08919e-06
1	1302	4dqj.12.AES.305.A.A	5.06929e-06
1	1303	3fhv.12.DTY.109.C.AC	5.0581e-06
1	1304	4awn.14.NAG.1262.A.A	5.03095e-06
1	1305	2fo0.15.MYR.1.A.A	5.00901e-06
1	1306	2ei4.46.L2P.280.A.A	4.98902e-06
1	1307	1mww.10.GLU.402.C.C	4.9731e-06
1	1308	3o5n.22.BR0.1.E.BE	4.97027e-06
1	1309	4g9b.9.UNL.309.A.A	4.91813e-06
1	1310	3prr.52.DGD.5375.A.A	4.91264e-06
1	1311	1ytz.27.DR6.183.I.IT	4.84188e-06
1	1312	3bz2.54.SQD.532.B.B	4.76798e-06
1	1313	2yev.40.4AG.1200.A.AB	4.73645e-06
1	1314	2vfx.13.PE4.1209.L.L	4.63257e-06
1	1315	2r5b.9.DGL.8.H.C	4.56689e-06
1	1316	2r5b.12.DTY.6.H.AH	4.3926e-06
1	1317	2r5b.9.DLY.1.H.AH	4.3926e-06
1	1318	2ass.9.BEN.1.B.B	4.38955e-06
1	1319	4b4a.69.LMN.300.A.A	4.32458e-06
1	1320	4g0k.12.MES.409.A.AB	4.25046e-06
1	1321	3cba.19.O12.2.F.AF	4.1629e-06
1	1322	1zcz.13.PG4.454.A.AB	4.10072e-06
1	1323	1izl.35.CLA.1082.C.C	4.07843e-06
1	1324	1o57.16.1PE.577.D.CD	4.06521e-06
1	1325	3t1i.8.DTT.451.A.A	4.01209e-06
1	1326	3puw.9.PGV.4002.F.FG	3.89038e-06
1	1327	3t0o.14.NAG.264.A.A	3.84138e-06
1	1328	2dd8.14.NAG.1330.S.S	3.76408e-06
1	1329	4f35.21.BNG.502.D.D	3.73834e-06
1	1330	3prq.37.LHG.374.A.ACK	3.73392e-06
1	1331	4fe1.49.CLA.829.B.ABF	3.70574e-06
1	1332	1izl.35.CLA.1117.B.B	3.7011e-06
1	1333	3aml.8.SIN.789.A.A	3.69831e-06
1	1334	3r60.15.EPE.302.B.AB	3.6797e-06
1	1335	3a1i.9.UNU.522.A.A	3.51115e-06
1	1336	4fqt.23.0VT.202.B.AB	3.5062e-06
1	1337	2wsf.65.CLA.1198.4.14	3.29803e-06
1	1338	3h51.13.PG4.179.B.B	3.29476e-06
1	1339	3pcq.40.BCR.101.I.AI	3.18902e-06
1	1340	4gp5.25.OLC.204.B.B	3.13308e-06
1	1341	2pe4.14.NAG.599.A.A	3.11242e-06
1	1342	3m7o.14.NAG.202.A.ABD	3.05073e-06
1	1343	3tgw.13.PG4.6112.B.AB	3.04852e-06
1	1344	3kk7.8.MPD.601.B.AB	3.02388e-06
1	1345	3uec.10.1PE.146.A.A	3.00195e-06
1	1346	4en9.8.MRD.302.A.AB	2.97382e-06
1	1347	3hdx.8.EDO.609.A.A	2.89616e-06
1	1348	4ei3.14.TRP.902.A.A	2.50305e-06
1	1349	3ifz.8.MPD.509.A.A	2.40637e-06
1	1350	3rko.8.LFA.616.B.B	2.35595e-06
1	1351	4a6o.12.GAL.2347.B.B	2.32915e-06
1	1352	3rum.14.MDF.7.B.A	2.31182e-06
1	1353	4b1q.21.GAL.1034.P.P	2.29019e-06
1	1354	3v83.19.P6G.712.A.AE	2.24796e-06
1	1355	3o6t.10.PGE.118.A.AD	2.20961e-06
1	1356	4gbx.14.NAG.301.C.CD	2.20024e-06
1	1357	1zpu.14.NAG.2014.A.AB	2.13757e-06
1	1358	1ow0.11.BMA.604.B.B	2.13682e-06
1	1359	3rgu.12.GLC.1.C.C	1.89225e-06
1	1360	2pm8.14.NAG.782.C.A	1.75622e-06
1	1361	3qlb.13.CIT.700.A.A	1.70952e-06
1	1362	3fp0.23.SWE.521.A.A	1.60276e-06
1	1363	2r53.8.MPD.1.B.B	1.54416e-06
1	1364	3ot5.10.PGE.381.A.A	1.50502e-06
1	1365	3l37.9.DLY.1.H.AH	1.48118e-06
1	1366	3g7m.12.GOL.2690.A.A	1.47557e-06
1	1367	3omn.13.TRD.553.A.A	1.46955e-06
1	1368	2czv.20.BOG.1001.A.ACD	1.42409e-06
1	1369	2pq7.8.MPD.225.A.A	1.41339e-06
1	1370	3vsa.8.MPD.402.A.AB	1.38601e-06
1	1371	3f5e.11.2FG.402.A.A	1.02695e-06
1	1372	2ziy.17.PLM.381.A.A	1.00581e-06
1	1373	3pcq.40.BCR.1006.L.L	9.40533e-07
1	1374	2ag2.16.CH5.2342.C.C	9.28592e-07
1	1375	2wbv.21.SIA.1545.A.A	8.71055e-07
1	1376	3sek.14.NAG.1.C.C	8.60397e-07
1	1377	3sy6.13.NHE.309.A.AB	8.58938e-07
1	1378	4ec3.14.NAG.609.A.A	8.29882e-07
1	1379	2r5d.15.EPE.430.B.BC	8.28953e-07
1	1380	3v11.8.MET.101.D.A	8.20772e-07
1	1381	2win.11.BMA.2647.F.E	8.20329e-07
1	1382	1j8n.13.B3S.6.A.A	8.06708e-07
1	1383	3tgu.9.AME.1.I.BI	8.01047e-07
1	1384	2gh0.14.NAG.100.A.A	7.97023e-07
1	1385	2xe5.13.OES.1352.B.AB	7.92335e-07
1	1386	1aj1.10.DAL.1.A.A	7.7836e-07
1	1387	3edy.14.NAG.565.A.A	7.73937e-07
1	1388	3lw5.35.LMU.7049.N.N	7.71859e-07
1	1389	3ths.9.GGL.2.E.AD	7.5983e-07
1	1390	3ne2.20.BOG.247.A.AB	7.53461e-07
1	1391	1rwt.44.NEX.2623.C.C	7.44351e-07
1	1392	3rko.14.LFA.511.C.C	7.32454e-07
1	1393	3rwr.18.TBR.1.V.V	7.22636e-07
1	1394	2xat.20.CLM.301.A.A	7.20646e-07
1	1395	1jsl.16.1PE.2501.A.A	7.1985e-07
1	1396	3bfm.12.2PE.237.A.A	7.1786e-07
1	1397	1ree.9.BEZ.402.B.B	7.11049e-07
1	1398	2wsf.41.CLA.1156.F.BF	6.98932e-07
1	1399	3otk.14.NAG.592.B.B	6.97118e-07
1	1400	4ifa.8.TRS.407.A.A	6.95526e-07
1	1401	3c30.12.MES.302.A.A	6.92475e-07
1	1402	2j5w.14.NAG.3056.A.A	6.91369e-07
1	1403	3vta.11.MAN.806.A.A	6.9075e-07
1	1404	7yas.15.EPE.350.A.A	6.87743e-07
1	1405	1zwg.11.SIN.1.A.A	6.86858e-07
1	1406	3rb5.8.MPD.4984.A.AB	6.86151e-07
1	1407	1l0v.37.CE1.812.O.OP	6.8562e-07
1	1408	4fxk.14.NAG.701.A.A	6.83143e-07
1	1409	3l0a.16.PE4.268.A.A	6.80888e-07
1	1410	4grv.15.EPE.601.A.A	6.73325e-07
1	1411	3b1b.14.NAG.382.A.A	6.71247e-07
1	1412	3tps.8.TRS.154.A.A	6.68107e-07
1	1413	1cx8.14.NAG.762.A.AB	6.67797e-07
2	1	2yb1.23.AMP.1292.A.A	0.000673244
2	2	3o0f.23.AMP.301.A.A	0.000568445
2	3	1qh5.31.GBP.464.B.B	0.000518942
2	4	1zzm.22.P33.501.A.A	0.000505001
2	5	2o08.27.DGI.500.B.B	0.000498404
2	6	3mtw.16.M3R.430.A.A	0.0004901
2	7	1kw6.14.BPY.401.B.B	0.000479383
2	8	1qum.12.3DR.907.C.A	0.000471059
2	9	4gyf.10.HSO.313.A.A	0.000458645
2	10	2pgf.19.ADN.501.A.A	0.00045
2	11	3m8z.14.HSX.402.A.A	0.00044883
2	12	3bk2.21.U5P.950.A.A	0.000443483
2	13	2ehz.9.MCT.1600.A.A	0.000436389
2	14	2nq9.12.3DR.307.C.A	0.00043354
2	15	2zi8.23.SDT.702.A.A	0.000430594
2	16	2nqj.11.3DR.307.C.A	0.000421335
2	17	3v1d.16.1PE.49.G.DG	0.000421224
2	18	2x7w.11.BCN.1290.A.A	0.000420366
2	19	1pok.9.ASN.401.B.B	0.000419069
2	20	3g1p.9.MLT.500.A.AB	0.000416131
2	21	3qh8.23.AMP.303.A.A	0.000415039
2	22	3iar.18.3D1.501.A.A	0.000409726
2	23	1wra.11.PC.501.A.A	0.000408233
2	24	3iel.21.U5P.456.B.B	0.00040223
2	25	3s2n.22.P4D.401.A.A	0.000400376
2	26	1ew8.8.PAE.556.A.A	0.000398131
2	27	3dug.12.ARG.429.A.A	0.000393636
2	28	4f0s.19.NOS.501.A.A	0.000387749
2	29	3rys.10.ADE.345.A.A	0.000383428
2	30	3dhb.15.C6L.253.A.A	0.000380033
2	31	2gfk.23.VII.2410.B.B	0.000377988
2	32	3uf9.18.FST.317.A.A	0.000375325
2	33	3rcm.13.CIT.289.A.A	0.000374285
2	34	3ly0.12.LY0.363.A.A	0.000374075
2	35	3pbm.10.ES4.328.A.A	0.000371468
2	36	2xf4.13.PG4.1212.A.A	0.000370043
2	37	2ibn.12.I1N.709.B.B	0.000369798
2	38	2q09.12.DI6.600.A.A	0.000365516
2	39	1jt1.14.MCO.700.A.A	0.000362834
2	40	1itu.16.CIL.452.B.B	0.000361756
2	41	3rn6.11.IGA.430.A.A	0.000355844
2	42	1bug.10.URS.1002.A.A	0.000355832
2	43	3k2g.8.DTV.402.A.A	0.000355434
2	44	2ogi.28.GDP.400.A.A	0.000355212
2	45	3m8t.13.4NZ.295.A.A	0.000353451
2	46	3bxd.12.INS.303.A.A	0.000348719
2	47	2bib.11.PC.1541.A.A	0.000348419
2	48	1ii7.22.DA.401.A.A	0.000345274
2	49	2plm.26.SIB.408.A.A	0.000344643
2	50	4hf4.32.15H.810.B.B	0.000344307
2	51	2cfu.14.1DB.1655.A.A	0.000343291
2	52	2puz.12.NIG.600.B.B	0.000340269
2	53	2g3f.9.IZC.1500.A.A	0.000338815
2	54	2q0j.9.BEZ.500.A.A	0.000338204
2	55	3n2c.12.LWY.427.A.A	0.00033798
2	56	1ei6.10.TLA.411.B.B	0.000336454
2	57	2enx.9.2PN.1002.B.B	0.000335457
2	58	2qs8.9.MET.600.A.A	0.000333537
2	59	1lgt.15.BP3.300.A.A	0.000328962
2	60	3lgg.20.CFE.513.A.A	0.000328227
2	61	3bjc.26.WAN.901.A.A	0.000327082
2	62	3dbk.37.RDF.2001.A.A	0.000325923
2	63	1hv5.50.RXP.6004.D.D	0.000323849
2	64	2z1a.17.THM.6510.A.A	0.000322741
2	65	2wl9.9.MBD.1301.B.B	0.000321625
2	66	2p8i.13.CIT.118.C.C	0.000319101
2	67	4tln.10.LNO.322.A.A	0.000315332
2	68	1p3d.31.ANP.1603.B.B	0.000314322
2	69	3lm4.16.HPX.406.A.A	0.000313082
2	70	2vhl.16.GLP.1395.A.A	0.000312008
2	71	2a3l.24.CF5.841.A.A	0.000311122
2	72	3gve.13.CIT.502.A.A	0.000310079
2	73	3rl3.24.5GP.951.A.A	0.000307858
2	74	1pq3.13.S2C.553.C.C	0.000307384
2	75	2gk1.14.NGT.533.G.G	0.000306466
2	76	3mpb.12.FRU.229.A.A	0.000305802
2	77	2fw4.11.HIS.501.B.B	0.00030426
2	78	3neh.15.L3A.319.A.A	0.000303543
2	79	2y9x.9.0TR.410.A.A	0.00030311
2	80	3lmy.17.CP6.562.A.A	0.000302607
2	81	1o98.11.2PG.801.A.A	0.000302283
2	82	2i9u.11.GUN.503.A.A	0.000300053
2	83	3dfk.12.DKA.400.A.A	0.000298748
2	84	3ch0.12.GOL.289.A.A	0.000298708
2	85	3rhg.9.BEZ.369.A.A	0.000297976
2	86	1fjm.23.1ZN.5.M.AM	0.000297207
2	87	4eea.25.UDP.404.A.A	0.000295828
2	88	3g3n.21.TC8.3.A.A	0.000293448
2	89	1fjm.8.FGA.6.M.AM	0.00029237
2	90	3mdu.13.NGQ.455.A.A	0.000289999
2	91	3jwr.16.IBM.901.A.A	0.000288291
2	92	3mk2.12.PHE.912.A.A	0.000285395
2	93	3d6n.13.FLC.424.A.A	0.000285278
2	94	2ie3.23.1ZN.5.I.CI	0.000283998
2	95	4ac7.13.FLC.1572.C.C	0.000281002
2	96	3hpy.9.MCT.311.A.A	0.000280894
2	97	3giq.14.G01.481.A.A	0.000280178
2	98	4i6k.13.CIT.301.A.A	0.000279951
2	99	2nyl.9.FGA.6.G.CG	0.000278051
2	100	3lmz.13.CIT.1.A.A	0.000277502
2	101	3qi3.24.PDB.600.A.A	0.000277467
2	102	1p3d.49.UMA.1602.B.B	0.000276781
2	103	1vj7.31.GPX.1999.B.B	0.000276654
2	104	3igy.11.2PG.565.B.B	0.000275826
2	105	3igy.11.3PG.564.B.B	0.000275826
2	106	3g4g.28.D71.903.C.C	0.00027579
2	107	2gsu.23.AMP.1005.B.B	0.000273993
2	108	3ox4.44.NAD.1385.A.A	0.00027351
2	109	3it7.10.TLA.300.A.A	0.000273122
2	110	2bdx.9.FGA.6.B.AB	0.00027278
2	111	4aql.23.TXC.1452.A.A	0.000272348
2	112	2ood.11.GUN.600.A.A	0.000272188
2	113	3ive.17.CTN.603.A.A	0.000271274
2	114	3szq.23.AMP.1.A.A	0.000271168
2	115	2mas.16.PIR.400.A.A	0.000270467
2	116	3r2j.9.NIO.311.A.A	0.000269454
2	117	3zuk.37.RDF.1665.A.A	0.0002668
2	118	2bl4.44.NAD.2385.B.B	0.000266151
2	119	4gyz.22.D5M.402.C.C	0.000265398
2	120	2npp.23.1ZN.5.X.CX	0.000263263
2	121	2h0v.10.TLA.503.A.A	0.000263173
2	122	2nyl.23.1ZN.5.G.CG	0.000263002
2	123	3dx5.11.DHB.289.A.A	0.000262969
2	124	3dwb.37.RDF.817.A.A	0.000260895
2	125	3lun.11.ARG.501.B.B	0.000259762
2	126	1f1v.12.DHY.999.A.A	0.000259325
2	127	2f4p.9.UNL.136.B.B	0.000259284
2	128	2nym.23.1ZN.5.G.CG	0.00025893
2	129	3qfk.10.AKG.514.A.A	0.000258485
2	130	3jyf.15.EPE.341.A.AB	0.000257631
2	131	4ir0.8.FCN.202.A.AB	0.000256588
2	132	1e2s.25.CSN.701.P.P	0.0002557
2	133	3lw6.25.UDP.312.A.A	0.000255696
2	134	2pau.22.D5M.301.A.A	0.000255246
2	135	3e7a.23.1ZN.3.C.AC	0.000254558
2	136	5xia.10.XYL.400.A.A	0.000253529
2	137	2wm1.10.13P.1334.A.A	0.000253494
2	138	2b13.10.TLA.501.A.A	0.000252479
2	139	3eln.9.2CO.580.A.A	0.000251578
2	140	1p6e.28.PC5.601.A.A	0.00025118
2	141	1vzg.13.FC6.1130.A.A	0.000250645
2	142	4dt2.13.0LV.512.C.BC	0.000248382
2	143	3fga.23.1ZN.5.E.CE	0.000247928
2	144	1de6.11.RNS.2462.B.B	0.000247589
2	145	1y13.17.BIO.175.B.AB	0.000247145
2	146	3v1h.12.INS.401.A.A	0.000246194
2	147	2ics.10.ADE.1114.A.A	0.000245204
2	148	3rf7.44.NAD.358.A.A	0.000244957
2	149	1hov.82.I52.800.A.A	0.000244563
2	150	2nym.9.FGA.6.G.CG	0.000244141
2	151	2ie3.9.FGA.6.I.CI	0.00024408
2	152	1xe8.10.ADE.500.A.A	0.000242588
2	153	3mn8.15.GEM.601.A.A	0.000242088
2	154	2qpj.38.I20.755.A.A	0.00024206
2	155	1m03.30.NAG.507.A.A	0.000241846
2	156	2gc2.18.F6R.502.B.B	0.000241212
2	157	1mqo.13.CIT.300.A.A	0.000239425
2	158	3qna.17.BIO.121.A.ABD	0.00023936
2	159	3dbn.13.CS2.388.A.A	0.000239063
2	160	3vtr.57.TCG.601.A.A	0.000238944
2	161	1hpu.27.A12.1604.C.C	0.000238433
2	162	4atf.10.AAL.1359.C.C	0.00023837
2	163	3p6l.13.CIT.303.A.A	0.000238321
2	164	3e7a.9.FGA.4.C.AC	0.000237545
2	165	3dw8.23.1ZN.5.G.CG	0.000237347
2	166	3lnl.19.B3P.371.A.A	0.000235362
2	167	3nkq.29.NKQ.1006.A.A	0.000234695
2	168	4fva.9.MLI.404.B.B	0.000234324
2	169	2xu2.13.CIT.1249.A.A	0.000234125
2	170	3bkl.39.KAW.800.A.A	0.000233669
2	171	3zu0.27.A12.1598.A.A	0.000233544
2	172	2wyi.12.SWA.1907.A.A	0.000233332
2	173	4dd8.32.BAT.1000.A.A	0.000232875
2	174	3sl1.13.FB6.414.A.A	0.000232012
2	175	3tt4.26.E1S.1.A.A	0.00023108
2	176	1b66.17.BIO.701.B.B	0.000230668
2	177	4hl2.25.ZZ7.301.A.A	0.000230501
2	178	3si2.22.PBD.999.A.A	0.000229553
2	179	3t02.8.PAE.503.A.A	0.000229513
2	180	4gz0.8.6AH.101.C.B	0.000228897
2	181	3dw8.9.FGA.6.G.CG	0.000228675
2	182	3gq8.13.NHE.693.A.A	0.000228479
2	183	4gp4.65.HAS.603.A.AC	0.000228459
2	184	1lrh.14.NLA.5190.A.A	0.000227674
2	185	9xim.10.XLS.397.A.AB	0.000227273
2	186	3egh.9.FGA.4.E.AE	0.000226851
2	187	1o4z.15.EPE.2001.C.C	0.00022684
2	188	2bcd.23.1ZN.3.B.AB	0.00022649
2	189	3n1s.24.5GP.205.I.I	0.000226165
2	190	3ljt.35.LA3.801.A.A	0.000226073
2	191	3tav.9.LMR.271.A.A	0.000225804
2	192	3d82.9.UNL.501.A.A	0.000224622
2	193	4b52.37.RDF.501.A.AB	0.000224533
2	194	2y2b.27.MHI.1001.A.A	0.000223571
2	195	3l6t.13.CIT.300.A.A	0.000223503
2	196	4b0s.43.ATP.1501.A.A	0.000222774
2	197	1ak0.20.THS.295.A.A	0.000222548
2	198	3fga.9.FGA.6.E.CE	0.000222072
2	199	3suw.16.GC2.2000.A.A	0.000221678
2	200	2wdd.10.SO4.1578.A.A	0.000221407
2	201	3hk9.13.REL.428.A.A	0.000221274
2	202	4gji.11.RNS.1001.A.AB	0.000220982
2	203	5cev.10.LYS.404.A.D	0.000220874
2	204	3h61.13.ENL.0.A.A	0.000220845
2	205	2qe9.13.CIT.201.A.A	0.000220761
2	206	2rds.10.OGA.268.A.A	0.000220718
2	207	2vnp.14.DED.1182.A.A	0.000220313
2	208	3egh.23.1ZN.3.E.AE	0.000220082
2	209	3usn.36.ATT.174.A.A	0.000217758
2	210	1tf9.13.PHI.913.A.A	0.000217559
2	211	3gg7.8.MRD.257.A.A	0.000217452
2	212	2iw4.9.2PN.1318.B.B	0.000217078
2	213	2a8h.27.4NH.159.B.B	0.000216865
2	214	1qbb.30.CBS.891.A.A	0.000216546
2	215	3o94.9.NCA.192.A.A	0.000215386
2	216	1t5g.12.ARG.1002.C.C	0.000215039
2	217	1so2.30.666.462.B.B	0.00021376
2	218	3tsn.20.UNL.601.A.AB	0.000213652
2	219	3oxk.24.5GP.125.A.A	0.000212642
2	220	1jrk.8.MPD.205.C.C	0.000212111
2	221	5rhn.24.8BR.201.A.A	0.000211594
2	222	3fw3.19.ETS.302.A.A	0.000209968
2	223	2rjp.36.886.510.A.A	0.000209897
2	224	1kr3.23.113.602.A.A	0.000209763
2	225	1r55.23.097.518.A.A	0.000209248
2	226	2xad.11.GCS.710.E.A	0.000208856
2	227	3mx6.9.MET.262.A.A	0.00020874
2	228	4gr8.48.R4C.306.A.A	0.000208408
2	229	2fvm.9.URP.604.A.A	0.000208162
2	230	3mtc.43.PIF.572.A.A	0.000207907
2	231	2bcd.9.FGA.4.B.AB	0.000207877
2	232	4iu1.12.NNH.403.A.A	0.000206876
2	233	3zuk.10.PGE.1684.A.A	0.00020666
2	234	1aod.12.INS.296.A.A	0.000206458
2	235	4fbe.22.PBD.402.B.B	0.000205332
2	236	3edh.8.DMS.214.A.A	0.000204784
2	237	5cev.10.LYS.403.A.C	0.000203844
2	238	2iae.9.FGA.6.M.CM	0.000203535
2	239	2rds.17.1PL.269.A.A	0.000203084
2	240	3irh.30.DTP.459.B.B	0.000202775
2	241	1wkm.9.MET.2298.B.B	0.000201821
2	242	5cev.10.LYS.402.A.B	0.000201675
2	243	3fun.26.798.710.A.A	0.000201545
2	244	2iae.23.1ZN.5.M.CM	0.00020146
2	245	1nr5.44.NAD.400.A.A	0.000201401
2	246	5cev.10.LYS.406.A.F	0.000201214
2	247	5cev.10.LYS.401.A.A	0.000200433
2	248	4egu.36.5GP.201.B.B	0.00020017
2	249	3o0m.23.AMP.155.A.A	0.000200154
2	250	3k3e.24.PDB.600.A.A	0.000200132
2	251	4a3w.13.FLC.1161.A.A	0.000200024
2	252	1h1m.21.KMP.1360.A.A	0.000199049
2	253	1qxz.14.M3C.2001.A.A	0.000198858
2	254	3pb8.11.AHN.390.X.X	0.00019879
2	255	1jd0.13.AZM.2401.B.B	0.000198678
2	256	3acl.27.3F1.302.A.A	0.000198226
2	257	1rm8.32.BAT.800.A.A	0.000197691
2	258	2y6c.29.TQI.1269.A.A	0.000197142
2	259	2x97.34.RX4.1615.A.A	0.0001966
2	260	4gtz.21.C5P.1009.A.A	0.000196455
2	261	3mkn.17.DNB.502.A.A	0.00019642
2	262	1qji.58.PKF.1202.A.A	0.000195952
2	263	3itu.16.IBM.999.A.A	0.000195781
2	264	1q7t.13.BOG.403.A.A	0.000195559
2	265	1vr3.9.UNL.201.A.A	0.000193776
2	266	2o4h.13.AS9.501.A.A	0.000193172
2	267	2w12.31.WR2.1204.A.A	0.000192448
2	268	3qfo.23.AMP.263.A.A	0.000191866
2	269	2wrs.13.FLC.1263.A.A	0.000191484
2	270	1m2x.14.MCO.813.C.C	0.000191273
2	271	1ti2.47.MGD.901.A.A	0.000191169
2	272	1rxq.9.GLU.501.D.D	0.000190239
2	273	1kq3.8.TRS.2922.A.A	0.000189087
2	274	3m0n.12.PE0.202.A.A	0.000188678
2	275	2jsd.40.NGH.277.A.A	0.000187585
2	276	4fua.10.PGH.217.A.A	0.000187048
2	277	3ivu.10.AKG.1000.A.A	0.000186946
2	278	1zsw.8.BME.316.A.A	0.000186888
2	279	2gh4.11.RAM.1001.A.A	0.000186116
2	280	2nq6.22.HM4.410.A.A	0.000185724
2	281	2doo.54.C4H.602.B.AB	0.000185693
2	282	1lfw.15.AEP.683.A.A	0.000183855
2	283	1xaj.44.NAD.400.A.A	0.000183625
2	284	3nxq.34.RX4.700.A.A	0.000183505
2	285	5cev.10.LYS.405.A.E	0.000183377
2	286	2o1q.8.ACT.149.A.A	0.00018315
2	287	3kds.33.NHX.998.E.E	0.000182604
2	288	3nq1.10.KOJ.1351.A.A	0.000182208
2	289	2ves.30.GVR.1290.B.B	0.00018187
2	290	3fh4.8.TRS.302.A.A	0.000181536
2	291	1qzy.27.TDE.500.A.A	0.000180576
2	292	4dnm.15.EPE.405.A.A	0.00018024
2	293	4di9.14.0GY.401.A.A	0.000180206
2	294	4ayk.50.CGS.173.A.A	0.000180058
2	295	3bkq.16.G1P.658.X.X	0.000179925
2	296	2xs3.8.TRS.1305.B.B	0.000179505
2	297	3ml5.13.AZM.264.A.A	0.000179384
2	298	3czv.13.AZM.263.A.A	0.00017871
2	299	1lqk.10.PO4.501.A.AB	0.000178331
2	300	2ft3.13.FLC.2195.F.F	0.000178187
2	301	3ea2.12.INS.801.A.A	0.000178156
2	302	4h9x.12.HL4.404.A.A	0.000177348
2	303	3lsc.15.AOO.457.A.A	0.000177216
2	304	4gnv.15.NAG.401.A.A	0.000177172
2	305	3pkc.30.Y08.288.A.A	0.000176977
2	306	2hpt.22.BES.960.A.A	0.000176843
2	307	4dv8.29.0LX.802.A.A	0.000176731
2	308	3nfz.16.3NF.322.A.A	0.000176471
2	309	3h2q.10.SO4.155.B.B	0.000176225
2	310	2wt9.9.NIO.1216.A.A	0.000175923
2	311	4aig.31.FLX.400.A.A	0.000175398
2	312	1o7d.8.TRS.2.A.ABCD	0.00017513
2	313	1o2d.48.NAP.1801.B.B	0.00017511
2	314	2iuw.10.AKG.700.A.A	0.000174792
2	315	1af0.15.0Z9.674.A.A	0.000174154
2	316	3tvc.32.E3P.1.A.A	0.000173798
2	317	2ek9.22.BES.2001.A.A	0.000173636
2	318	3obz.10.AKG.481.A.A	0.000173534
2	319	1h8l.15.GEM.801.A.A	0.000173254
2	320	3rim.26.TPP.1002.A.AC	0.000172977
2	321	1wog.8.16D.1402.B.B	0.000172637
2	322	3cu9.18.GOL.450.A.A	0.000172286
2	323	3sbh.22.E65.266.A.A	0.000172146
2	324	3iai.13.AZM.263.A.A	0.000171032
2	325	4a38.9.BZS.1376.A.A	0.000170902
2	326	1vz5.8.SIN.1300.C.C	0.000170114
2	327	1jq5.44.NAD.401.A.A	0.000169881
2	328	3lun.8.VAL.502.B.B	0.000169731
2	329	3upt.14.RP5.694.A.AB	0.00016857
2	330	2bix.21.C8E.1491.A.A	0.000168097
2	331	3q31.9.MLT.3.A.A	0.000168084
2	332	3jzd.44.NAD.400.A.A	0.000168014
2	333	3ues.10.DFU.501.A.A	0.000167623
2	334	1vmf.15.EPE.135.C.BC	0.00016749
2	335	1urx.12.GLA.1292.A.A	0.000167452
2	336	1nsa.9.BEN.1.A.A	0.000167121
2	337	2ies.18.PLM.801.A.A	0.000167036
2	338	2a1x.10.AKG.451.A.A	0.000165762
2	339	3sn4.10.AKG.500.A.A	0.000165484
2	340	1lox.19.RS7.841.A.A	0.000165138
2	341	1gkc.22.NFH.1449.B.B	0.000165048
2	342	3ngn.23.AMP.556.A.A	0.000164968
2	343	2dvx.10.23A.1513.C.CD	0.000164775
2	344	3n9s.19.TD4.311.B.AB	0.000164278
2	345	3rcq.10.OGA.999.A.A	0.000163973
2	346	4df9.28.2PE.504.A.A	0.000163845
2	347	2bo9.8.VAL.998.A.C	0.000163625
2	348	1vlj.48.NAP.800.A.A	0.000163098
2	349	2kmn.62.BB2.149.A.A	0.000163005
2	350	3sjx.20.QRG.1.A.A	0.000162714
2	351	3nzk.64.C90.501.A.A	0.000161952
2	352	2rjq.32.BAT.559.A.A	0.000161584
2	353	4it1.10.TLA.502.A.A	0.000161383
2	354	3upt.26.TPP.692.A.AB	0.000161382
2	355	2brt.10.AKG.1351.A.A	0.000161376
2	356	3o1r.10.AKG.217.A.A	0.00016073
2	357	2c21.8.MPD.1141.D.CD	0.000160646
2	358	2c21.8.MRD.1142.D.CD	0.000160646
2	359	2r5n.14.RP5.681.B.AB	0.000160303
2	360	3qvq.17.G3P.301.A.A	0.000160256
2	361	3nvd.25.OAN.646.A.A	0.000159945
2	362	1iv2.25.CDP.1604.D.DF	0.000157726
2	363	4f2d.10.RB0.602.A.AB	0.000157628
2	364	3pm9.53.FAD.476.A.A	0.000157307
2	365	3ahn.42.3A1.565.A.A	0.000157186
2	366	2dw1.28.GM6.1.B.B	0.000156556
2	367	3rhg.8.UNL.373.A.A	0.000156486
2	368	1odz.12.MAN.1424.B.B	0.000156067
2	369	1mk0.13.CIT.300.A.A	0.000156023
2	370	1fbl.27.HTA.900.A.A	0.000155546
2	371	3oui.18.42Z.393.A.A	0.000155137
2	372	2f99.30.AKV.1335.A.AB	0.000155134
2	373	2hk1.12.FUD.1302.C.C	0.000155048
2	374	3u78.27.E67.707.A.A	0.000154912
2	375	2zof.22.BES.1080.A.AB	0.000154632
2	376	2v8h.9.URP.600.A.AB	0.000154223
2	377	2xad.11.T55.711.E.A	0.000154117
2	378	2zxa.15.ZXA.902.B.B	0.000153993
2	379	4fkk.22.BES.1024.A.A	0.000153956
2	380	3zdk.10.TLA.1321.A.A	0.000153787
2	381	3kb4.25.GR0.301.A.A	0.000152984
2	382	1os7.10.AKG.502.B.B	0.000152406
2	383	2p99.16.YE6.265.A.A	0.000152363
2	384	1f0x.53.FAD.1600.B.B	0.000152334
2	385	3znc.24.BZ1.500.A.A	0.000152325
2	386	3ejs.24.HN5.1049.A.A	0.000152252
2	387	2pj7.30.235.401.A.A	0.000152088
2	388	4ak7.22.47N.1402.A.AB	0.000151921
2	389	2xi7.14.XI7.1186.A.A	0.000151449
2	390	2dtt.17.H4B.1006.D.DF	0.000151179
2	391	2q7t.20.TMP.2001.B.B	0.000150515
2	392	2zxc.13.2ED.701.A.A	0.000150113
2	393	1pca.8.VAL.700.A.A	0.000149872
2	394	2amt.37.1AA.3901.C.AC	0.000149607
2	395	2uzh.50.CDP.1158.A.AB	0.000149165
2	396	3al6.10.AKG.501.B.B	0.00014912
2	397	3q2h.35.QHF.1.A.A	0.000149033
2	398	3mat.10.AHH.1.I.AI	0.000148469
2	399	2xq0.22.BES.901.A.A	0.000148088
2	400	2qb8.12.ATP.501.A.A	0.000147903
2	401	3ouj.10.AKG.417.A.A	0.000147867
2	402	3ctl.16.S6P.501.A.A	0.000147621
2	403	1htp.17.OSS.132.A.A	0.000146653
2	404	2zu9.28.GDP.396.A.A	0.000146197
2	405	3r4e.13.CS2.404.A.AB	0.000146071
2	406	3h9a.12.PPY.246.A.A	0.000145822
2	407	4atf.11.GAL.1360.C.C	0.000145762
2	408	3r4z.12.GLA.375.A.AB	0.000145444
2	409	1zb7.13.FLC.501.A.A	0.000145364
2	410	4fdi.13.CIT.604.A.A	0.000144981
2	411	3u78.10.AKG.701.A.A	0.00014467
2	412	2p7k.13.CIT.134.A.AB	0.000144515
2	413	4fgm.8.MAE.601.A.A	0.000144498
2	414	2z4t.23.LBT.2000.A.A	0.000144469
2	415	3b5q.15.EPE.504.B.B	0.000144406
2	416	2fli.14.DX5.1914.J.J	0.000143566
2	417	1y79.9.LYS.701.1.1	0.000143208
2	418	3rzj.10.AKG.262.A.A	0.000143192
2	419	1kcd.13.GTR.1002.A.A	0.000142958
2	420	3tht.10.AKG.403.A.A	0.000142919
2	421	2yu1.10.AKG.701.A.A	0.000142471
2	422	4a7z.10.AY9.955.A.A	0.000142199
2	423	1y79.15.TRP.702.1.1	0.000142183
2	424	2amt.37.1AA.2901.C.BC	0.00014218
2	425	1yqe.9.POP.3000.A.A	0.000141667
2	426	2e3x.28.GM6.700.A.A	0.000141505
2	427	1e47.10.13P.600.S.P	0.000141438
2	428	4a9c.37.B5F.1732.B.B	0.000141342
2	429	8cpa.32.AGF.309.A.A	0.000140918
2	430	1e48.10.13P.600.S.P	0.000140837
2	431	3t8v.40.BTJ.1092.A.A	0.000140762
2	432	3ovr.14.5SP.230.A.A	0.000140627
2	433	1e5d.31.FMN.403.A.AB	0.000140427
2	434	2bhb.8.MRD.1009.A.A	0.000140365
2	435	3m49.26.TDP.701.A.AB	0.000140197
2	436	1r9j.26.TPP.1671.A.AB	0.000140001
2	437	3o1u.25.MDV.8.B.A	0.000139735
2	438	3q7j.32.FBO.900.A.A	0.000139725
2	439	2ima.14.GB4.600.A.A	0.000139663
2	440	3bla.22.DD3.1.A.AB	0.000139214
2	441	4gjz.14.AKG.502.A.A	0.000139189
2	442	3ctz.19.P6G.628.A.A	0.000138807
2	443	1ngs.26.TPP.682.A.AB	0.000137964
2	444	2toh.17.HBI.500.A.A	0.00013761
2	445	2v2a.20.13P.1277.A.A	0.000137264
2	446	3sqm.15.NAG.540.A.AB	0.000137058
2	447	2c1i.12.MES.1464.A.A	0.000136949
2	448	3vfc.10.TLA.501.A.A	0.000136822
2	449	2dkc.19.16G.702.B.B	0.000136455
2	450	2gh4.11.GAD.1002.A.A	0.000136431
2	451	2os3.27.BB2.400.A.A	0.000136357
2	452	3rza.13.CIT.406.A.AB	0.000136131
2	453	2wvu.20.147.2001.A.A	0.000135628
2	454	1ltz.17.HBI.500.A.A	0.000135527
2	455	2xdv.10.OGA.601.A.A	0.000135393
2	456	3lfm.10.OGA.1550.A.A	0.000135354
2	457	3r6f.8.MPD.134.A.A	0.000135298
2	458	3ekg.10.TLA.502.B.B	0.000135275
2	459	3l7g.11.M44.518.A.A	0.00013496
2	460	2fjk.10.13P.1073.B.B	0.000134938
2	461	2gbx.12.BNL.458.C.C	0.000134817
2	462	1uo9.8.SIN.313.A.A	0.000134767
2	463	1sjw.28.NGV.333.A.A	0.000134725
2	464	3o1r.20.MDK.8.B.A	0.00013457
2	465	3p0w.14.GKR.472.A.A	0.00013455
2	466	2qia.55.U20.901.A.A	0.000134443
2	467	2qgi.25.UDP.800.B.B	0.000134
2	468	3o1s.21.MDQ.8.B.A	0.000133753
2	469	3nkt.14.1HN.370.A.A	0.000133319
2	470	1ngs.12.E4P.900.A.AB	0.000132908
2	471	3o1o.21.MFT.8.B.A	0.000132782
2	472	1vd1.23.AMP.295.A.A	0.000131856
2	473	1y89.28.2PE.242.B.AB	0.000131779
2	474	2a4x.29.BLM.700.A.AB	0.000131762
2	475	1rms.24.3GP.106.A.A	0.000131186
2	476	3q94.10.13P.321.A.A	0.000131111
2	477	4dr9.27.BB2.204.C.C	0.00013101
2	478	2bdx.23.1ZN.5.B.AB	0.000130898
2	479	2vbb.27.VAZ.1332.A.A	0.000130713
2	480	3ui5.8.D1D.205.A.A	0.000130501
2	481	3vnk.12.FUD.1301.B.B	0.000130268
2	482	2qun.12.FUD.291.A.A	0.000130089
2	483	1pwp.28.NSC.9002.A.A	0.000129913
2	484	1i9z.20.2IP.302.A.A	0.000129692
2	485	3m6r.27.BB2.194.A.A	0.000129659
2	486	1rj6.13.AZM.400.A.A	0.000129628
2	487	3mk7.43.HEM.501.A.AB	0.000129091
2	488	2jig.12.PD2.1254.A.A	0.00012865
2	489	3v17.10.AKG.279.A.A	0.00012768
2	490	2x85.15.NAG.1719.A.A	0.000127633
2	491	3ch0.13.CIT.272.A.A	0.000127345
2	492	1w57.21.C5P.1372.A.A	0.000127282
2	493	2xja.58.UAG.1535.C.C	0.000126989
2	494	3pwi.13.GLR.448.A.A	0.000126124
2	495	3u6w.8.KIV.427.A.A	0.000125878
2	496	3o1t.22.MDU.8.B.A	0.000125777
2	497	2y7f.10.KMH.1276.A.A	0.000125416
2	498	4b5m.12.3DR.36.L.A	0.000125054
2	499	2ies.9.POP.701.A.A	0.000124587
2	500	2xe7.11.3PG.1417.A.A	0.000124373
2	501	3d47.9.MLT.502.A.A	0.000124297
2	502	2w5r.10.GP9.1644.A.A	0.000123503
2	503	1j6w.9.MET.501.B.AB	0.000123433
2	504	3o1v.21.MDJ.8.B.A	0.000123239
2	505	3max.22.LLX.400.A.A	0.000123151
2	506	3lwu.12.UNL.373.A.A	0.00012291
2	507	1yfy.11.3HA.401.A.A	0.000122844
2	508	2glx.48.NDP.5500.E.E	0.00012277
2	509	1szz.27.BB2.517.E.E	0.000122754
2	510	3qc0.14.UNL.300.A.A	0.000122587
2	511	3vsj.9.2X7.402.D.D	0.000122264
2	512	1y9q.9.MED.201.A.A	0.000122157
2	513	1lhv.23.NOG.301.A.A	0.000122045
2	514	3l6s.10.SD3.489.A.A	0.000122006
2	515	1y0y.10.L2O.1.B.AB	0.000121878
2	516	3rpm.15.NAG.2.A.A	0.000121731
2	517	4b5i.12.3DR.36.X.A	0.000121704
2	518	2wbp.13.ZZU.1359.A.A	0.000121493
2	519	3n9t.13.FLC.293.A.A	0.000121305
2	520	2ick.14.DMA.301.A.A	0.000121276
2	521	2z8o.10.TLA.6540.B.AB	0.000121075
2	522	1kkr.10.2AS.801.A.A	0.00012091
2	523	3kv5.10.OGA.5798.A.A	0.000120357
2	524	3ds9.19.01W.197.B.AB	0.000120248
2	525	2ivf.47.MD1.1987.A.A	0.000119992
2	526	1q1y.27.BB2.301.A.A	0.000119621
2	527	2zh0.11.HIS.2001.B.BC	0.000119583
2	528	2uvf.25.AD0.1617.A.A	0.000119376
2	529	2ew5.27.Y12.200.A.A	0.000119277
2	530	1xmm.29.M7G.401.A.AB	0.000119134
2	531	2vvp.14.R52.200.A.AB	0.000118644
2	532	1yci.17.NDF.400.A.A	0.000118488
2	533	4djl.16.CXA.401.A.A	0.000118165
2	534	3gts.13.D3M.601.A.A	0.000117985
2	535	4gyp.13.CIT.501.C.C	0.000117778
2	536	2r8q.16.IBM.3.A.A	0.000117326
2	537	3lfm.18.3DT.506.A.A	0.000116917
2	538	2r6s.11.BCN.505.A.A	0.000116703
2	539	2pny.9.POP.230.A.A	0.00011666
2	540	3tb5.26.CIT.265.A.A	0.000116637
2	541	3a9i.10.LYS.378.A.A	0.00011648
2	542	2y94.23.AMP.1328.E.E	0.000116087
2	543	4hch.10.TLA.401.A.AB	0.000115563
2	544	4dyo.10.SD4.504.A.A	0.000115424
2	545	3lzz.28.GDP.173.A.A	0.000115368
2	546	1tg5.39.645.501.A.A	0.000115222
2	547	1lqy.27.BB2.401.A.A	0.000114992
2	548	1j2z.20.SOG.409.A.A	0.000114488
2	549	2zdr.8.MPD.4984.A.A	0.000114365
2	550	3iog.14.SDF.311.A.A	0.000114351
2	551	1eom.11.MAN.634.A.A	0.000113585
2	552	4e6m.8.MPD.701.B.B	0.000113448
2	553	4anp.20.3QI.1427.A.A	0.000113417
2	554	1s5l.9.OEC.347.A.AC	0.000113388
2	555	3ikd.42.J9Z.501.A.A	0.000113233
2	556	1nr5.17.CRB.1500.A.A	0.000112782
2	557	4diq.12.PD2.701.A.A	0.000112768
2	558	1kae.10.HSO.1001.A.AB	0.000112657
2	559	3ms5.10.OGA.390.A.A	0.000112547
2	560	3d3z.16.D3Z.252.A.A	0.000112546
2	561	3hci.14.RSM.1001.A.A	0.000112434
2	562	3fa3.12.OAF.501.A.A	0.000111789
2	563	2qw5.8.XLS.401.A.A	0.000111707
2	564	1y79.9.ASP.704.1.1	0.000111306
2	565	3g5k.27.BB2.1004.D.D	0.000110836
2	566	2qx0.14.PH2.182.B.B	0.000110249
2	567	2x85.11.GLA.1717.A.A	0.000110041
2	568	1s17.16.GNR.601.B.B	0.000110007
2	569	3tsu.27.ADP.747.A.A	0.000109905
2	570	2x6v.24.PE4.1234.B.AB	0.000109772
2	571	3hch.14.RSM.1000.B.B	0.00010975
2	572	2r6v.9.NCA.174.A.A	0.000109571
2	573	3d68.12.ARG.650.A.A	0.000109377
2	574	3ldb.10.AKG.600.A.A	0.000109334
2	575	4do0.11.DZA.501.A.A	0.000109327
2	576	2r5v.12.HHH.4116.B.B	0.000109212
2	577	3f07.21.AGE.501.B.B	0.00010918
2	578	2y2b.19.AH0.1000.A.A	0.000109143
2	579	3iwf.8.TRS.109.B.AB	0.000109001
2	580	3pu8.10.OGA.2.A.A	0.00010881
2	581	1ik3.22.11O.1862.A.A	0.000108751
2	582	3iv8.16.F6P.500.A.AC	0.000108706
2	583	3v99.53.ACD.702.A.A	0.00010845
2	584	3akh.10.AHR.541.A.A	0.000108322
2	585	2ohh.31.FMN.1701.B.AB	0.000108205
2	586	1h72.8.HSE.1300.C.C	0.000107903
[truncated: 13,790 more rows]
