# Supplementary material for: Global organization of a binding site network gives insight into evolution and structure-function relationships of proteins
Source: Sci Rep. 2017 Sep 14;7:11652. doi: 10.1038/s41598-017-10412-z (PMC5599562; doi:10.1038/s41598-017-10412-z)
Supplement: Supplementary file 4 — Dataset 3 [file 41598_2017_10412_MOESM4_ESM.xlsx]

## Sheet: Sheet1
Ligand ID	Name
ACO	Acetyl Coenzyme *A
ADN	Adenosine
ADP	Adenosine-5’-Diphosphate
AKG	Alpha-Ketoglutaric Acid
AMP	Adenosine Monophosphate
ANP	Phosphoaminophosphonic Acid-Adenylate Ester
AP5	Bis(Adenosine)-5'-Pentaphosphate
ATP	Adenosine-5’-Triphosphate
BGC	Beta-D-Glucose
CB3	10-Propargyl-5,8-Dideazafolic Acid
CIT	Citric Acid
CLA	Chloropyll A
COA	Coenzyme A
CTR	Cellotriose
CYC	Phycocyanobilin
DEP	Diethyl Phosphonate
DGL	D-Glutamic Acid
DPO	Diphosphate
DTP	2'-Deoxyadenosine 5'-Triphosphate
ECN	S-Econazole
EPE	4-(2-Hydroxyethyl)-1-Piperazine Ethanesulfonic Acid
FAD	Flavin Adenine Dinucleotide
FER	3-(4-Hydroxy-3-Methoxyphenyl)-2-Propenoic Acid
FMN	Flavin Mononucleotide
GAL	Beta-D-Galactose
GDP	Guanosine-5’-Diphosphate
GLC	Alpha-D-Glucose
GLU	L-Glutamic Acid
HEC	Heme C
HEM	Heme
HKL	Fe(Iii) Pyropheophorbide-A Methyl Ester
IPE	Isopentenyl Pyrophosphate
NAD	Nicotinamide Adenine Dinucleotide
NAP	Nicotinamide Adenine Dinucleotide Phosphate
PLP	Pyridoxal Phosphate
PMP	Pyridoxamine-5'-Phosphate
POP	Pyrophosphate 2-
SAH	S-Adenosyl-L-Homocysteine
SAM	S-Adenosylmethionine
TNL	2,4,6-Trinitrotoluene
TRS	2-Amino-2-Hydroxymethyl-Propane-1,3-Diol
UMP	2'-Deoxyuridine 5'-Monophosphate
