# Supplementary material for: Global organization of a binding site network gives insight into evolution and structure-function relationships of proteins
Source: Sci Rep. 2017 Sep 14;7:11652. doi: 10.1038/s41598-017-10412-z (PMC5599562; doi:10.1038/s41598-017-10412-z)
Supplement: Supplementary file 5 — Dataset 4 [file 41598_2017_10412_MOESM5_ESM.xlsx]

## Sheet: Sheet1
Community Index	Member Index	GO id	-log(P)	FDR	Number of proteins in the community	Total number of proteins associated with the function	Number of proteins in the community associated with the function	Description
1	1	GO:0015671	74.79	4.83	747	76	69	oxygen transport
1	2	GO:0043401	41.86	4.65	747	39	37	steroid hormone mediated signaling pathway
1	3	GO:0015979	39.64	4.53	747	142	65	photosynthesis
1	4	GO:0006355	34.89	4.43	747	297	87	regulation of transcription, DNA-templated
1	5	GO:0006810	30.93	4.35	747	310	84	transport
1	6	GO:0019684	22.67	4.28	747	51	30	photosynthesis, light reaction
1	7	GO:0006351	16.51	4.23	747	196	49	transcription, DNA-templated
1	8	GO:0009772	10.9	4.17	747	20	13	photosynthetic electron transport in photosystem II
1	9	GO:1902600	10.78	4.13	747	24	14	hydrogen ion transmembrane transport
1	10	GO:0009767	10.74	4.09	747	17	12	photosynthetic electron transport chain
1	11	GO:0018298	10.53	4.05	747	71	23	protein-chromophore linkage
1	12	GO:0034220	6.08	4.01	747	19	9	ion transmembrane transport
1	13	GO:0015992	5.95	3.98	747	30	11	proton transport
1	14	GO:0006811	4.8	3.95	747	45	12	ion transport
1	15	GO:0009060	4.16	3.92	747	18	7	aerobic respiration
2	1	GO:0006725	18.95	4.83	862	42	26	cellular aromatic compound metabolic process
2	2	GO:0006508	18.29	4.65	862	357	78	proteolysis
2	3	GO:0070084	9.1	4.52	862	8	8	protein initiator methionine removal
2	4	GO:0019439	7.38	4.43	862	50	17	aromatic compound catabolic process
2	5	GO:0009166	7.08	4.35	862	14	9	nucleotide catabolic process
2	6	GO:0009712	6.46	4.28	862	9	7	catechol-containing compound metabolic process
2	7	GO:0009072	5.22	4.22	862	16	8	aromatic amino acid family metabolic process
2	8	GO:0005975	5.01	4.17	862	632	76	carbohydrate metabolic process
2	9	GO:0009245	4.54	4.13	862	19	8	lipid A biosynthetic process
2	10	GO:0006098	4.44	4.09	862	56	14	pentose-phosphate shunt
2	11	GO:0090502	4.34	4.05	862	20	8	RNA phosphodiester bond hydrolysis, endonucleolytic
2	12	GO:0017001	4.02	4.01	862	12	6	antibiotic catabolic process
2	13	GO:0015701	4.01	3.98	862	8	5	bicarbonate transport
3	1	GO:0015031	94.58	4.72	516	116	87	protein transport
3	2	GO:0007264	90.17	4.55	516	87	75	small GTPase mediated signal transduction
3	3	GO:0006184	83.85	4.42	516	102	77	obsolete GTP catabolic process
3	4	GO:0006886	56.06	4.32	516	76	54	intracellular protein transport
3	5	GO:0006913	38.85	4.25	516	39	33	nucleocytoplasmic transport
3	6	GO:0007018	31.21	4.18	516	30	26	microtubule-based movement
3	7	GO:0007049	16.12	4.12	516	77	26	cell cycle
3	8	GO:0006414	16.11	4.07	516	24	16	translational elongation
3	9	GO:0009432	15.67	4.02	516	18	14	SOS response
3	10	GO:0006260	14.47	3.98	516	74	24	DNA replication
3	11	GO:0006310	12.01	3.94	516	32	15	DNA recombination
3	12	GO:0051301	11.98	3.91	516	70	21	cell division
3	13	GO:0009157	9.95	3.88	516	9	8	deoxyribonucleoside monophosphate biosynthetic process
3	14	GO:0006614	9.52	3.85	516	7	7	SRP-dependent cotranslational protein targeting to membrane
3	15	GO:0006298	8.32	3.82	516	16	9	mismatch repair
3	16	GO:0006233	8.26	3.79	516	12	8	dTDP biosynthetic process
3	17	GO:0006415	8.26	3.77	516	12	8	translational termination
3	18	GO:0046939	8.14	3.74	516	47	14	nucleotide phosphorylation
3	19	GO:0006974	8.02	3.72	516	120	22	cellular response to DNA damage stimulus
3	20	GO:0006281	7.89	3.7	516	92	19	DNA repair
3	21	GO:0032482	7.33	3.68	516	7	6	Rab protein signal transduction
3	22	GO:0016310	7.05	3.66	516	244	31	phosphorylation
3	23	GO:0006200	6.11	3.64	516	14	7	obsolete ATP catabolic process
3	24	GO:0071897	6.05	3.63	516	26	9	DNA biosynthetic process
3	25	GO:0006272	6.04	3.61	516	6	5	leading strand elongation
3	26	GO:0015684	6.04	3.59	516	6	5	ferrous iron transport
3	27	GO:0006605	6.04	3.58	516	6	5	protein targeting
3	28	GO:0006235	5.99	3.56	516	20	8	dTTP biosynthetic process
3	29	GO:0006612	5.91	3.55	516	10	6	protein targeting to membrane
3	30	GO:0019079	5.85	3.53	516	15	7	viral genome replication
3	31	GO:0006289	5.62	3.52	516	16	7	nucleotide-excision repair
3	32	GO:0016192	5.45	3.51	516	23	8	vesicle-mediated transport
3	33	GO:0007059	5.1	3.49	516	8	5	chromosome segregation
3	34	GO:0015937	5	3.48	516	26	8	coenzyme A biosynthetic process
3	35	GO:0032508	4.48	3.47	516	10	5	DNA duplex unwinding
3	36	GO:0010212	4.29	3.46	516	6	4	response to ionizing radiation
3	37	GO:0048870	4.29	3.44	516	6	4	cell motility
3	38	GO:0006887	3.94	3.43	516	7	4	exocytosis
3	39	GO:0046685	3.94	3.42	516	7	4	response to arsenic-containing substance
3	40	GO:0046034	3.82	3.41	516	13	5	ATP metabolic process
3	41	GO:0007067	3.82	3.4	516	13	5	mitotic nuclear division
3	42	GO:0009165	3.66	3.39	516	59	10	nucleotide biosynthetic process
4	1	GO:0016311	24.22	4.49	361	75	29	dephosphorylation
4	2	GO:0008299	17.83	4.31	361	47	20	isoprenoid biosynthetic process
4	3	GO:0046854	8.41	4.19	361	15	8	phosphatidylinositol phosphorylation
4	4	GO:0009063	5.88	4.09	361	20	7	cellular amino acid catabolic process
4	5	GO:0006796	5.86	4.01	361	8	5	phosphate-containing compound metabolic process
4	6	GO:0009229	4.97	3.94	361	18	6	thiamine diphosphate biosynthetic process
4	7	GO:0008152	4.67	3.89	361	941	52	metabolic process
4	8	GO:0005975	4.63	3.83	361	632	39	carbohydrate metabolic process
4	9	GO:0090503	4.55	3.79	361	7	4	RNA phosphodiester bond hydrolysis, exonucleolytic
4	10	GO:0001172	4.26	3.75	361	8	4	transcription, RNA-templated
4	11	GO:0006189	4.24	3.71	361	45	8	'de novo' IMP biosynthetic process
4	12	GO:0006518	3.8	3.67	361	10	4	peptide metabolic process
4	13	GO:0006094	3.78	3.64	361	52	8	gluconeogenesis
5	1	GO:0006139	15.81	4.43	305	58	19	nucleobase-containing compound metabolic process
5	2	GO:0046939	13.69	4.26	305	47	16	nucleotide phosphorylation
5	3	GO:0042823	7.55	4.13	305	21	8	pyridoxal phosphate biosynthetic process
5	4	GO:0009423	7.42	4.04	305	39	10	chorismate biosynthetic process
5	5	GO:0009073	6.83	3.96	305	68	12	aromatic amino acid family biosynthetic process
5	6	GO:0006172	6.23	3.89	305	8	5	ADP biosynthetic process
5	7	GO:0015949	4.27	3.83	305	17	5	nucleobase-containing small molecule interconversion
5	8	GO:0044209	4.09	3.78	305	10	4	AMP salvage
5	9	GO:0008615	4.01	3.73	305	19	5	pyridoxine biosynthetic process
6	1	GO:0055114	59.8	4.19	207	1672	131	oxidation-reduction process
6	2	GO:0008152	34.62	4.02	207	941	80	metabolic process
6	3	GO:0006633	10.26	3.89	207	77	14	fatty acid biosynthetic process
6	4	GO:0030497	9.84	3.8	207	11	7	fatty acid elongation
6	5	GO:0019673	8.02	3.72	207	6	5	GDP-mannose metabolic process
6	6	GO:0051289	7.64	3.65	207	40	9	protein homotetramerization
6	7	GO:0006629	7.56	3.59	207	209	18	lipid metabolic process
6	8	GO:0045226	6.72	3.54	207	16	6	extracellular polysaccharide biosynthetic process
6	9	GO:0006729	6.43	3.5	207	10	5	tetrahydrobiopterin biosynthetic process
6	10	GO:0006012	6.37	3.45	207	18	6	galactose metabolic process
6	11	GO:0006631	6.04	3.42	207	60	9	fatty acid metabolic process
6	12	GO:0009103	4.67	3.38	207	49	7	lipopolysaccharide biosynthetic process
6	13	GO:0008202	4.29	3.35	207	24	5	steroid metabolic process
6	14	GO:0019305	3.75	3.32	207	7	3	dTDP-rhamnose biosynthetic process
7	1	GO:0006468	279.5	4.59	245	223	174	protein phosphorylation
7	2	GO:0046777	16.72	4.41	245	13	11	protein autophosphorylation
7	3	GO:0018105	12.38	4.29	245	13	9	peptidyl-serine phosphorylation
7	4	GO:0048010	10.88	4.19	245	17	9	vascular endothelial growth factor receptor signaling pathway
7	5	GO:0048015	9.32	4.11	245	11	7	phosphatidylinositol-mediated signaling
7	6	GO:0048011	9.19	4.05	245	17	8	neurotrophin TRK receptor signaling pathway
7	7	GO:0046854	8.06	3.99	245	15	7	phosphatidylinositol phosphorylation
7	8	GO:0000165	7.83	3.94	245	10	6	MAPK cascade
7	9	GO:0007265	7.83	3.89	245	10	6	Ras protein signal transduction
7	10	GO:0000187	7.49	3.85	245	11	6	activation of MAPK activity
7	11	GO:0007169	6.85	3.81	245	21	7	transmembrane receptor protein tyrosine kinase signaling pathway
7	12	GO:0045087	6.71	3.78	245	56	10	innate immune response
7	13	GO:0007178	6.7	3.74	245	8	5	transmembrane receptor protein serine/threonine kinase signaling pathway
7	14	GO:0007173	6.36	3.71	245	9	5	epidermal growth factor receptor signaling pathway
7	15	GO:0000082	6.06	3.69	245	10	5	G1/S transition of mitotic cell cycle
7	16	GO:0007050	5.58	3.66	245	12	5	cell cycle arrest
7	17	GO:0008543	5.38	3.64	245	13	5	fibroblast growth factor receptor signaling pathway
7	18	GO:0008283	5.12	3.61	245	24	6	cell proliferation
7	19	GO:0000278	4.46	3.59	245	19	5	mitotic cell cycle
7	20	GO:0034142	4.1	3.57	245	12	4	toll-like receptor 4 signaling pathway
7	21	GO:0002755	3.95	3.55	245	13	4	MyD88-dependent toll-like receptor signaling pathway
7	22	GO:0007596	3.92	3.53	245	54	7	blood coagulation
7	23	GO:0000086	3.77	3.51	245	6	3	G2/M transition of mitotic cell cycle
7	24	GO:0034166	3.77	3.49	245	6	3	toll-like receptor 10 signaling pathway
7	25	GO:0034134	3.77	3.48	245	6	3	toll-like receptor 2 signaling pathway
7	26	GO:0035666	3.77	3.46	245	6	3	TRIF-dependent toll-like receptor signaling pathway
7	27	GO:0034146	3.77	3.44	245	6	3	toll-like receptor 5 signaling pathway
7	28	GO:0038095	3.77	3.43	245	6	3	Fc-epsilon receptor signaling pathway
7	29	GO:0045893	3.68	3.41	245	15	4	positive regulation of transcription, DNA-templated
7	30	GO:0034138	3.53	3.4	245	7	3	toll-like receptor 3 signaling pathway
7	31	GO:0051726	3.53	3.39	245	7	3	regulation of cell cycle
8	1	GO:0032259	191.19	4.24	213	248	137	methylation
8	2	GO:0006364	30.9	4.07	213	54	26	rRNA processing
8	3	GO:0006479	23.3	3.94	213	22	16	protein methylation
8	4	GO:0030488	17.56	3.84	213	21	13	tRNA methylation
8	5	GO:0008033	16.44	3.76	213	64	18	tRNA processing
8	6	GO:0031167	15.67	3.7	213	16	11	rRNA methylation
8	7	GO:0009307	14.54	3.64	213	14	10	DNA restriction-modification system
8	8	GO:0032775	14	3.59	213	8	8	DNA methylation on adenine
8	9	GO:0000154	10.49	3.54	213	6	6	rRNA modification
8	10	GO:0006306	8.19	3.5	213	10	6	DNA methylation
8	11	GO:0001510	8.19	3.46	213	10	6	RNA methylation
8	12	GO:0006400	8.02	3.43	213	17	7	tRNA modification
8	13	GO:0070475	6.36	3.4	213	10	5	rRNA base methylation
8	14	GO:0030091	6.36	3.37	213	10	5	protein repair
8	15	GO:0008295	5.88	3.34	213	12	5	spermidine biosynthetic process
8	16	GO:0006464	5.48	3.31	213	24	6	cellular protein modification process
8	17	GO:0006596	5.32	3.29	213	15	5	polyamine biosynthetic process
9	1	GO:0055114	76.22	4.19	164	1672	128	oxidation-reduction process
9	2	GO:0045454	59.64	4.01	164	80	43	cell redox homeostasis
9	3	GO:0019430	13.76	3.89	164	19	10	removal of superoxide radicals
9	4	GO:0006066	6.93	3.79	164	10	5	alcohol metabolic process
9	5	GO:0006749	5.35	3.71	164	32	6	glutathione metabolic process
10	1	GO:0015979	17.12	3.9	174	142	23	photosynthesis
10	2	GO:0055114	11.52	3.72	174	1672	61	oxidation-reduction process
10	3	GO:0009061	9.68	3.6	174	20	8	anaerobic respiration
10	4	GO:0042128	8.38	3.5	174	11	6	nitrate assimilation
10	5	GO:0022904	7.17	3.42	174	16	6	respiratory electron transport chain
10	6	GO:0022900	7.15	3.36	174	26	7	electron transport chain
11	1	GO:0055114	51.65	4.2	151	1672	103	oxidation-reduction process
11	2	GO:0044262	32.71	4.03	151	42	23	cellular carbohydrate metabolic process
11	3	GO:0006108	25.78	3.9	151	22	16	malate metabolic process
11	4	GO:0006099	10.07	3.8	151	71	12	tricarboxylic acid cycle
11	5	GO:0005975	8.81	3.72	151	632	29	carbohydrate metabolic process
11	6	GO:0006021	6.42	3.66	151	6	4	inositol biosynthetic process
11	7	GO:0006571	5.76	3.6	151	8	4	tyrosine biosynthetic process
11	8	GO:0008654	4.38	3.55	151	16	4	phospholipid biosynthetic process
11	9	GO:0043433	3.96	3.5	151	8	3	negative regulation of sequence-specific DNA binding transcription factor activity
12	1	GO:0009058	59.57	4.16	156	193	55	biosynthetic process
12	2	GO:0008652	13.91	3.98	156	244	24	cellular amino acid biosynthetic process
12	3	GO:0006520	11.72	3.86	156	39	11	cellular amino acid metabolic process
12	4	GO:0006103	9.87	3.76	156	8	6	2-oxoglutarate metabolic process
12	5	GO:0034641	8.82	3.68	156	39	9	cellular nitrogen compound metabolic process
12	6	GO:0006536	8.1	3.61	156	7	5	glutamate metabolic process
12	7	GO:0008152	7.81	3.56	156	941	35	metabolic process
12	8	GO:0006564	6.55	3.51	156	12	5	L-serine biosynthetic process
12	9	GO:0019752	6.34	3.46	156	13	5	carboxylic acid metabolic process
12	10	GO:0009102	6.34	3.42	156	13	5	biotin biosynthetic process
12	11	GO:0033014	5.99	3.38	156	15	5	tetrapyrrole biosynthetic process
12	12	GO:0006525	5.42	3.35	156	19	5	arginine metabolic process
12	13	GO:0006782	5.3	3.31	156	20	5	protoporphyrinogen IX biosynthetic process
12	14	GO:0035999	3.91	3.28	156	8	3	tetrahydrofolate interconversion
12	15	GO:0044281	3.87	3.26	156	215	11	small molecule metabolic process
12	16	GO:0006531	3.59	3.23	156	10	3	aspartate metabolic process
12	17	GO:0006569	3.34	3.2	156	12	3	tryptophan catabolic process
13	1	GO:0006508	36.67	3.8	115	357	44	proteolysis
13	2	GO:0022617	7.7	3.63	115	10	5	extracellular matrix disassembly
14	1	GO:0005975	59	3.84	97	632	65	carbohydrate metabolic process
14	2	GO:0000272	16.47	3.66	97	76	15	polysaccharide catabolic process
14	3	GO:0045493	10.82	3.54	97	25	8	xylan catabolic process
14	4	GO:0030245	8.33	3.44	97	31	7	cellulose catabolic process
14	5	GO:0046373	6.83	3.36	97	7	4	L-arabinose metabolic process
14	6	GO:0006687	4.2	3.29	97	10	3	glycosphingolipid metabolic process
15	1	GO:0006508	6.34	3.44	117	357	16	proteolysis
16	1	GO:0055114	47.49	4.2	81	1672	70	oxidation-reduction process
16	2	GO:0006805	13.94	4.03	81	47	11	xenobiotic metabolic process
16	3	GO:0042738	12.21	3.9	81	7	6	exogenous drug catabolic process
16	4	GO:0019373	9.55	3.8	81	7	5	epoxygenase P450 pathway
16	5	GO:0017144	8.78	3.73	81	9	5	drug metabolic process
16	6	GO:0006694	8.36	3.66	81	21	6	steroid biosynthetic process
16	7	GO:0044281	6.64	3.6	81	215	11	small molecule metabolic process
16	8	GO:0006629	4.04	3.55	81	209	8	lipid metabolic process
17	1	GO:0008152	12.81	3.89	96	941	33	metabolic process
17	2	GO:0006499	9.71	3.71	96	6	5	N-terminal protein myristoylation
17	3	GO:0016573	6.3	3.59	96	9	4	histone acetylation
17	4	GO:0006048	5.55	3.49	96	13	4	UDP-N-acetylglucosamine biosynthetic process
18	1	GO:0016042	9.85	3.84	94	49	9	lipid catabolic process
18	2	GO:0008152	9.31	3.67	94	941	28	metabolic process
18	3	GO:0006508	5.32	3.54	94	357	13	proteolysis
18	4	GO:0006629	4.37	3.44	94	209	9	lipid metabolic process
18	5	GO:0009636	3.88	3.36	94	33	4	response to toxic substance
19	1	GO:0006412	34.97	3.71	89	131	29	translation
19	2	GO:0006437	27.98	3.53	89	13	13	tyrosyl-tRNA aminoacylation
19	3	GO:0009058	26.71	3.41	89	193	27	biosynthetic process
19	4	GO:0006436	18.99	3.31	89	13	10	tryptophanyl-tRNA aminoacylation
19	5	GO:0015937	14.76	3.23	89	26	10	coenzyme A biosynthetic process
19	6	GO:0015940	13.65	3.16	89	14	8	pantothenate biosynthetic process
19	7	GO:0006424	11.96	3.11	89	7	6	glutamyl-tRNA aminoacylation
19	8	GO:0019363	10.54	3.05	89	29	8	pyridine nucleotide biosynthetic process
19	9	GO:0009435	8.82	3.01	89	29	7	NAD biosynthetic process
19	10	GO:0006450	6.43	2.97	89	9	4	regulation of translational fidelity
19	11	GO:0000103	5.17	2.93	89	17	4	sulfate assimilation
19	12	GO:0034214	3.08	2.89	89	6	2	protein hexamerization
20	1	GO:0000160	19.47	4.15	78	36	13	phosphorelay signal transduction system
20	2	GO:0046417	10.5	3.97	78	11	6	chorismate metabolic process
21	1	GO:0008152	25.86	3.81	92	941	46	metabolic process
21	2	GO:0006749	17.31	3.63	92	32	12	glutathione metabolic process
21	3	GO:0045454	14.95	3.51	92	80	14	cell redox homeostasis
21	4	GO:1901687	13.3	3.41	92	9	7	glutathione derivative biosynthetic process
21	5	GO:0006805	8.6	3.33	92	47	8	xenobiotic metabolic process
21	6	GO:0030855	3.8	3.27	92	14	3	epithelial cell differentiation
21	7	GO:0009072	3.62	3.21	92	16	3	aromatic amino acid family metabolic process
22	1	GO:0007155	4.65	3.98	56	72	5	cell adhesion
22	2	GO:0006955	3.95	3.8	56	53	4	immune response
23	1	GO:0009061	5.71	3.81	55	20	4	anaerobic respiration
23	2	GO:0055114	5.64	3.63	55	1672	22	oxidation-reduction process
24	1	GO:0005975	33.82	3.52	42	632	33	carbohydrate metabolic process
24	2	GO:0005977	3.46	3.34	42	8	2	glycogen metabolic process
25	1	GO:0006265	26.26	3.92	66	23	14	DNA topological change
25	2	GO:0006950	10.38	3.74	66	40	8	response to stress
25	3	GO:0006457	9.41	3.62	66	52	8	protein folding
25	4	GO:0006298	5.81	3.52	66	16	4	mismatch repair
25	5	GO:0010510	5.48	3.44	66	6	3	regulation of acetyl-CoA biosynthetic process from pyruvate
25	6	GO:0016310	5.09	3.37	66	244	9	phosphorylation
26	1	GO:0016310	65.53	3.81	54	244	44	phosphorylation
26	2	GO:0046835	25.24	3.63	54	41	15	carbohydrate phosphorylation
26	3	GO:0006014	21.35	3.51	54	9	9	D-ribose metabolic process
26	4	GO:0009443	12.71	3.41	54	8	6	pyridoxal 5'-phosphate salvage
26	5	GO:0006166	8.94	3.33	54	25	6	purine ribonucleoside salvage
26	6	GO:0051156	7.09	3.27	54	10	4	glucose 6-phosphate metabolic process
26	7	GO:0005975	5.41	3.21	54	632	13	carbohydrate metabolic process
26	8	GO:0009228	5.33	3.16	54	25	4	thiamine biosynthetic process
26	9	GO:0044209	4.97	3.11	54	10	3	AMP salvage
26	10	GO:0006096	4.85	3.07	54	116	6	glycolytic process
27	1	GO:0006810	12.29	3.92	47	310	15	transport
28	1	GO:0006915	5.07	3.51	65	51	5	apoptotic process
29	1	GO:0006412	46.91	3.6	55	131	31	translation
29	2	GO:0006434	18.88	3.43	55	8	8	seryl-tRNA aminoacylation
29	3	GO:0006433	14.11	3.3	55	6	6	prolyl-tRNA aminoacylation
29	4	GO:0006432	13.26	3.2	55	7	6	phenylalanyl-tRNA aminoacylation
29	5	GO:0097056	11.79	3.12	55	10	6	selenocysteinyl-tRNA(Sec) biosynthetic process
29	6	GO:0006418	9.34	3.06	55	10	5	tRNA aminoacylation for protein translation
29	7	GO:0010467	3.69	3	55	25	3	gene expression
30	1	GO:0006189	14.49	3.82	52	45	10	'de novo' IMP biosynthetic process
30	2	GO:0006164	12.77	3.64	52	65	10	purine nucleotide biosynthetic process
30	3	GO:0008360	9.58	3.52	52	63	8	regulation of cell shape
30	4	GO:0009252	9.58	3.42	52	63	8	peptidoglycan biosynthetic process
30	5	GO:0006750	9.2	3.34	52	11	5	glutathione biosynthetic process
30	6	GO:0071555	8.35	3.27	52	89	8	cell wall organization
30	7	GO:0009113	7.16	3.21	52	10	4	purine nucleobase biosynthetic process
31	1	GO:0006542	14.48	3.79	48	6	6	glutamine biosynthetic process
31	2	GO:0006750	7.1	3.61	48	11	4	glutathione biosynthetic process
31	3	GO:0006807	6.21	3.49	48	41	5	nitrogen compound metabolic process
31	4	GO:0009399	4.55	3.39	48	15	3	nitrogen fixation
31	5	GO:0030449	3.62	3.31	48	6	2	regulation of complement activation
31	6	GO:0006957	3.62	3.24	48	6	2	complement activation, alternative pathway
31	7	GO:0006958	3.47	3.19	48	7	2	complement activation, classical pathway
33	1	GO:0034097	5.63	3.89	49	7	3	response to cytokine
33	2	GO:0008284	5	3.72	49	33	4	positive regulation of cell proliferation
36	1	GO:0055114	24.37	3.3	44	1672	37	oxidation-reduction process
38	1	GO:0006006	29.44	3.57	42	55	17	glucose metabolic process
38	2	GO:0006096	17.82	3.39	42	116	14	glycolytic process
38	3	GO:0055114	13.98	3.27	42	1672	28	oxidation-reduction process
38	4	GO:0006730	7.17	3.17	42	61	6	one-carbon metabolic process
38	5	GO:0006108	4.21	3.09	42	22	3	malate metabolic process
40	1	GO:0006281	6.97	3.2	50	92	7	DNA repair
40	2	GO:0035556	4.41	3.03	50	16	3	intracellular signal transduction
41	1	GO:0006231	20.65	3.89	37	19	10	dTMP biosynthetic process
41	2	GO:0006235	15.29	3.72	37	20	8	dTTP biosynthetic process
41	3	GO:0009165	11.08	3.59	37	59	8	nucleotide biosynthetic process
41	4	GO:0032259	7.28	3.5	37	248	9	methylation
42	1	GO:0046677	25.2	3.36	48	100	18	response to antibiotic
42	2	GO:0030655	17.73	3.19	48	10	8	beta-lactam antibiotic catabolic process
42	3	GO:0009252	11.55	3.06	48	63	9	peptidoglycan biosynthetic process
42	4	GO:0008360	9.87	2.96	48	63	8	regulation of cell shape
42	5	GO:0017001	9.15	2.88	48	12	5	antibiotic catabolic process
42	6	GO:0071555	7.2	2.82	48	89	7	cell wall organization
42	7	GO:0006508	6.85	2.76	48	357	11	proteolysis
42	8	GO:0006541	5.47	2.71	48	26	4	glutamine metabolic process
42	9	GO:0051301	5.04	2.66	48	70	5	cell division
44	1	GO:0009116	47.81	3.69	34	67	24	nucleoside metabolic process
44	2	GO:0006166	33.17	3.52	34	25	15	purine ribonucleoside salvage
44	3	GO:0032263	18.06	3.39	34	7	7	GMP salvage
44	4	GO:0032264	17.16	3.3	34	8	7	IMP salvage
44	5	GO:0044206	7.72	3.22	34	11	4	UMP salvage
44	6	GO:0008655	6.36	3.15	34	6	3	pyrimidine-containing compound salvage
44	7	GO:0043101	5.74	3.09	34	9	3	purine-containing compound salvage
44	8	GO:0006221	5.02	3.04	34	47	4	pyrimidine nucleotide biosynthetic process
45	1	GO:0006032	30.97	3.33	36	22	14	chitin catabolic process
45	2	GO:0005975	14.69	3.16	36	632	19	carbohydrate metabolic process
45	3	GO:0000272	4.09	3.03	36	76	4	polysaccharide catabolic process
46	1	GO:0005975	5.68	3.66	30	632	10	carbohydrate metabolic process
46	2	GO:0006826	4.48	3.49	30	25	3	iron ion transport
46	3	GO:0030245	4.19	3.36	30	31	3	cellulose catabolic process
46	4	GO:0006879	4	3.26	30	36	3	cellular iron ion homeostasis
47	1	GO:0006545	55.84	3.53	29	24	21	glycine biosynthetic process
47	2	GO:0009165	43.44	3.35	29	59	21	nucleotide biosynthetic process
47	3	GO:0046654	34.12	3.22	29	36	16	tetrahydrofolate biosynthetic process
47	4	GO:0006730	32.22	3.13	29	61	17	one-carbon metabolic process
47	5	GO:0055114	17.14	3.05	29	1672	25	oxidation-reduction process
47	6	GO:0006231	6.95	2.98	29	19	4	dTMP biosynthetic process
47	7	GO:0009231	4.2	2.92	29	32	3	riboflavin biosynthetic process
48	1	GO:0006338	6.25	3.71	37	6	3	chromatin remodeling
48	2	GO:0015937	5.93	3.54	37	26	4	coenzyme A biosynthetic process
48	3	GO:0016310	4	3.41	37	244	6	phosphorylation
48	4	GO:0019563	3.84	3.31	37	6	2	glycerol catabolic process
49	1	GO:0055114	15.29	3.92	39	1672	28	oxidation-reduction process
49	2	GO:0006693	7	3.74	39	14	4	prostaglandin metabolic process
49	3	GO:0001516	5.4	3.62	39	10	3	prostaglandin biosynthetic process
49	4	GO:0008202	4.19	3.52	39	24	3	steroid metabolic process
50	1	GO:0008152	4.36	3.76	40	941	12	metabolic process
52	1	GO:0050427	18.6	3.4	29	7	7	3'-phosphoadenosine 5'-phosphosulfate metabolic process
52	2	GO:0051923	15.89	3.22	29	6	6	sulfation
52	3	GO:0006805	10.83	3.1	29	47	7	xenobiotic metabolic process
52	4	GO:0008202	8.59	3	29	24	5	steroid metabolic process
52	5	GO:0044281	6.17	2.92	29	215	7	small molecule metabolic process
52	6	GO:0006629	3.85	2.85	29	209	5	lipid metabolic process
52	7	GO:0009308	3.42	2.8	29	12	2	amine metabolic process
52	8	GO:0000103	3.11	2.74	29	17	2	sulfate assimilation
53	1	GO:0008152	14.99	3.74	33	941	21	metabolic process
53	2	GO:0055114	12.21	3.57	33	1672	23	oxidation-reduction process
53	3	GO:0006629	5.84	3.44	33	209	7	lipid metabolic process
53	4	GO:0042594	3.95	3.35	33	6	2	response to starvation
53	5	GO:0034641	3.77	3.27	33	39	3	cellular nitrogen compound metabolic process
53	6	GO:0044281	3.52	3.2	33	215	5	small molecule metabolic process
53	7	GO:0009083	3.31	3.14	33	12	2	branched-chain amino acid catabolic process
53	8	GO:0006631	3.21	3.09	33	60	3	fatty acid metabolic process
53	9	GO:0006635	3.17	3.05	33	14	2	fatty acid beta-oxidation
54	1	GO:0055114	7.81	3.33	34	1672	19	oxidation-reduction process
54	2	GO:0045892	3.46	3.16	34	48	3	negative regulation of transcription, DNA-templated
54	3	GO:0009399	3.08	3.03	34	15	2	nitrogen fixation
55	1	GO:0006097	17.66	3.42	26	16	8	glyoxylate cycle
55	2	GO:0006099	15.79	3.25	26	71	10	tricarboxylic acid cycle
55	3	GO:0055114	6.53	3.12	26	1672	15	oxidation-reduction process
55	4	GO:0006665	4.16	3.03	26	6	2	sphingolipid metabolic process
55	5	GO:0019878	3.78	2.95	26	9	2	lysine biosynthetic process via aminoadipic acid
55	6	GO:0009098	3.68	2.88	26	10	2	leucine biosynthetic process
55	7	GO:0009082	3.11	2.82	26	19	2	branched-chain amino acid biosynthetic process
55	8	GO:0045493	2.87	2.77	26	25	2	xylan catabolic process
55	9	GO:0008652	2.73	2.72	26	244	4	cellular amino acid biosynthetic process
56	1	GO:0008152	12.28	3.47	30	941	18	metabolic process
57	1	GO:0006535	21.46	3.72	36	17	10	cysteine biosynthetic process from serine
57	2	GO:0008652	17.45	3.54	36	244	16	cellular amino acid biosynthetic process
57	3	GO:0009088	8.65	3.42	36	19	5	threonine biosynthetic process
57	4	GO:0006565	6.28	3.32	36	6	3	L-serine catabolic process
57	5	GO:0006568	3.39	3.24	36	10	2	tryptophan metabolic process
57	6	GO:0006094	3.28	3.18	36	52	3	gluconeogenesis
58	1	GO:0055114	9.18	3.42	27	1672	18	oxidation-reduction process
58	2	GO:0031408	4.12	3.25	27	6	2	oxylipin biosynthetic process
59	1	GO:0006979	36.57	3.28	31	80	20	response to oxidative stress
59	2	GO:0042744	19.59	3.1	31	27	10	hydrogen peroxide catabolic process
59	3	GO:0055114	9.75	2.98	31	1672	20	oxidation-reduction process
60	1	GO:0008643	6.28	3.35	36	6	3	carbohydrate transport
61	1	GO:0006508	27.82	2.85	36	357	24	proteolysis
62	1	GO:0055114	15.56	3.69	27	1672	23	oxidation-reduction process
62	2	GO:0008152	7.46	3.51	27	941	13	metabolic process
62	3	GO:0007268	3.74	3.39	27	9	2	synaptic transmission
63	1	GO:0009103	12.44	3.58	31	49	8	lipopolysaccharide biosynthetic process
63	2	GO:0009058	8.98	3.4	31	193	9	biosynthetic process
63	3	GO:0006011	8.56	3.28	31	8	4	UDP-glucose metabolic process
63	4	GO:0019294	6.24	3.18	31	7	3	keto-3-deoxy-D-manno-octulosonic acid biosynthetic process
63	5	GO:0000902	6.04	3.1	31	8	3	cell morphogenesis
63	6	GO:0006048	5.33	3.04	31	13	3	UDP-N-acetylglucosamine biosynthetic process
63	7	GO:0009243	3.44	2.98	31	11	2	O antigen biosynthetic process
63	8	GO:0009252	3.23	2.93	31	63	3	peptidoglycan biosynthetic process
63	9	GO:0045226	3.1	2.88	31	16	2	extracellular polysaccharide biosynthetic process
64	1	GO:0015768	47.14	3.39	26	29	19	maltose transport
64	2	GO:0034289	25.6	3.21	26	12	10	detection of maltose stimulus
64	3	GO:0060326	24.42	3.09	26	14	10	cell chemotaxis
64	4	GO:0042956	23.95	2.99	26	15	10	maltodextrin transport
64	5	GO:0006974	13.42	2.91	26	120	10	cellular response to DNA damage stimulus
64	6	GO:0006091	3.11	2.85	26	19	2	generation of precursor metabolites and energy
64	7	GO:0008218	3.06	2.79	26	20	2	bioluminescence
65	1	GO:0006284	9.62	3.28	18	25	5	base-excision repair
65	2	GO:0006084	6.78	3.1	18	8	3	acetyl-CoA metabolic process
65	3	GO:0006091	5.54	2.98	18	19	3	generation of precursor metabolites and energy
65	4	GO:0055114	4.32	2.88	18	1672	10	oxidation-reduction process
65	5	GO:0015977	4.01	2.8	18	10	2	carbon fixation
65	6	GO:0000737	3.15	2.73	18	26	2	DNA catabolic process, endonucleolytic
66	1	GO:0000413	7.95	2.65	25	13	4	protein peptidyl-prolyl isomerization
66	2	GO:0006457	5.4	2.48	25	52	4	protein folding
66	3	GO:0009405	2.51	2.35	25	139	3	pathogenesis
67	1	GO:0006090	3.68	3.6	26	10	2	pyruvate metabolic process
67	2	GO:0009234	3.59	3.43	26	11	2	menaquinone biosynthetic process
67	3	GO:0009083	3.52	3.3	26	12	2	branched-chain amino acid catabolic process
68	1	GO:0006810	25.98	3.52	27	310	20	transport
70	1	GO:0006281	20.24	3.7	28	92	13	DNA repair
70	2	GO:0006260	17.26	3.52	28	74	11	DNA replication
70	3	GO:0006310	10.05	3.4	28	32	6	DNA recombination
70	4	GO:0006370	5.84	3.3	28	10	3	7-methylguanosine mRNA capping
70	5	GO:0006397	4.94	3.22	28	19	3	mRNA processing
70	6	GO:0071897	4.52	3.15	28	26	3	DNA biosynthetic process
71	1	GO:0051259	13.16	3.26	17	7	5	protein oligomerization
71	2	GO:0006355	4.32	3.08	17	297	5	regulation of transcription, DNA-templated
72	1	GO:0016310	15.28	3.36	20	244	12	phosphorylation
72	2	GO:0006526	10.95	3.19	20	33	6	arginine biosynthetic process
72	3	GO:0006561	8.37	3.06	20	13	4	proline biosynthetic process
72	4	GO:0008652	7.03	2.96	20	244	7	cellular amino acid biosynthetic process
72	5	GO:0008299	4.19	2.88	20	47	3	isoprenoid biosynthetic process
72	6	GO:0044210	4.01	2.82	20	9	2	'de novo' CTP biosynthetic process
72	7	GO:0006525	3.34	2.76	20	19	2	arginine metabolic process
73	1	GO:0055114	17	3.24	20	1672	20	oxidation-reduction process
73	2	GO:0015671	3.57	3.07	20	76	3	oxygen transport
74	1	GO:0009435	7.16	3.33	17	29	4	NAD biosynthetic process
74	2	GO:0006400	3.58	3.16	17	17	2	tRNA modification
75	1	GO:0007186	12.08	3.45	24	39	7	G-protein coupled receptor signaling pathway
75	2	GO:0019076	10.54	3.27	24	13	5	viral release from host cell
75	3	GO:0009253	8.43	3.15	24	31	5	peptidoglycan catabolic process
75	4	GO:0016998	8.29	3.05	24	33	5	cell wall macromolecule catabolic process
75	5	GO:0019835	7.74	2.97	24	42	5	cytolysis
75	6	GO:0042742	7.58	2.9	24	45	5	defense response to bacterium
75	7	GO:0009372	6.38	2.85	24	8	3	quorum sensing
75	8	GO:0006351	3.22	2.79	24	196	4	transcription, DNA-templated
76	1	GO:0009236	23.46	3.33	24	28	11	cobalamin biosynthetic process
76	2	GO:0032259	15.62	3.16	24	248	13	methylation
76	3	GO:0006779	10.24	3.03	24	35	6	porphyrin-containing compound biosynthetic process
77	1	GO:0006207	35.75	3.13	26	34	16	'de novo' pyrimidine nucleobase biosynthetic process
77	2	GO:0044205	20.31	2.95	26	28	10	'de novo' UMP biosynthetic process
77	3	GO:0006221	20.07	2.83	26	47	11	pyrimidine nucleotide biosynthetic process
78	1	GO:0009058	12.48	3.62	21	193	10	biosynthetic process
78	2	GO:0005978	6.1	3.44	21	11	3	glycogen biosynthetic process
78	3	GO:0005977	4.07	3.32	21	8	2	glycogen metabolic process
78	4	GO:0008654	3.45	3.22	21	16	2	phospholipid biosynthetic process
78	5	GO:0005975	3.2	3.14	21	632	6	carbohydrate metabolic process
79	1	GO:0006808	27.3	3.53	22	11	10	regulation of nitrogen utilization
79	2	GO:0050790	23.04	3.35	22	12	9	regulation of catalytic activity
79	3	GO:0006351	10.47	3.22	22	196	9	transcription, DNA-templated
79	4	GO:0006355	8.86	3.13	22	297	9	regulation of transcription, DNA-templated
80	1	GO:0055114	6.87	3.22	22	1672	14	oxidation-reduction process
81	1	GO:0046080	29.15	3.31	23	13	11	dUTP metabolic process
81	2	GO:0006226	16.89	3.14	23	11	7	dUMP biosynthetic process
81	3	GO:0009117	11.99	3.01	23	42	7	nucleotide metabolic process
81	4	GO:0009220	4.26	2.91	23	6	2	pyrimidine ribonucleotide biosynthetic process
82	1	GO:0009116	41.55	3.23	21	67	19	nucleoside metabolic process
82	2	GO:0019509	20.39	3.05	21	20	9	L-methionine biosynthetic process from methylthioadenosine
82	3	GO:0009164	19.73	2.93	21	7	7	nucleoside catabolic process
82	4	GO:0008652	9.84	2.83	21	244	9	cellular amino acid biosynthetic process
82	5	GO:0019284	9.28	2.75	21	8	4	L-methionine biosynthetic process from S-adenosylmethionine
82	6	GO:0044206	8.61	2.69	21	11	4	UMP salvage
82	7	GO:0009166	8.13	2.63	21	14	4	nucleotide catabolic process
82	8	GO:0006139	5.53	2.58	21	58	4	nucleobase-containing compound metabolic process
82	9	GO:0055086	3.87	2.53	21	10	2	nucleobase-containing small molecule metabolic process
82	10	GO:0006206	3.57	2.49	21	14	2	pyrimidine nucleobase metabolic process
84	1	GO:0006526	6.62	3.35	20	33	4	arginine biosynthetic process
85	1	GO:0016567	4.37	2.74	12	10	2	protein ubiquitination
85	2	GO:0000122	3.66	2.56	12	22	2	negative regulation of transcription from RNA polymerase II promoter
86	1	GO:0030259	21.67	3.4	18	10	8	lipid glycosylation
86	2	GO:0005975	5.75	3.22	18	632	8	carbohydrate metabolic process
86	3	GO:0009813	4.21	3.1	18	8	2	flavonoid biosynthetic process
87	1	GO:0006281	8.65	3.48	17	92	6	DNA repair
88	1	GO:0016311	5.17	3.59	20	75	4	dephosphorylation
88	2	GO:0006096	4.42	3.41	20	116	4	glycolytic process
89	1	GO:0055114	10.54	3.63	24	1672	18	oxidation-reduction process
90	1	GO:0006470	38.83	3.35	27	24	16	protein dephosphorylation
90	2	GO:0035335	24.77	3.18	27	13	10	peptidyl-tyrosine dephosphorylation
91	1	GO:0044210	9.12	3.51	20	9	4	'de novo' CTP biosynthetic process
91	2	GO:0006221	5.99	3.33	20	47	4	pyrimidine nucleotide biosynthetic process
91	3	GO:0046939	5.99	3.2	20	47	4	nucleotide phosphorylation
92	1	GO:0019632	23.51	3.35	20	12	9	shikimate metabolic process
92	2	GO:0009423	20.09	3.18	20	39	10	chorismate biosynthetic process
92	3	GO:0009073	17.44	3.05	20	68	10	aromatic amino acid family biosynthetic process
92	4	GO:0008652	11.73	2.95	20	244	10	cellular amino acid biosynthetic process
92	5	GO:0055114	11.57	2.88	20	1672	17	oxidation-reduction process
92	6	GO:0006573	6.46	2.81	20	9	3	valine metabolic process
92	7	GO:0006098	5.68	2.75	20	56	4	pentose-phosphate shunt
93	1	GO:0008152	3.43	3.16	24	941	8	metabolic process
94	1	GO:0045493	7.32	3.29	18	25	4	xylan catabolic process
94	2	GO:0005975	4.63	3.11	18	632	7	carbohydrate metabolic process
94	3	GO:0006650	4.48	2.99	18	6	2	glycerophospholipid metabolic process
94	4	GO:0046474	4.48	2.89	18	6	2	glycerophospholipid biosynthetic process
94	5	GO:0006812	4.01	2.81	18	10	2	cation transport
94	6	GO:0044179	3.84	2.75	18	12	2	hemolysis in other organism
94	7	GO:0000272	3.71	2.69	18	76	3	polysaccharide catabolic process
94	8	GO:0008654	3.58	2.64	18	16	2	phospholipid biosynthetic process
94	9	GO:0019835	2.74	2.59	18	42	2	cytolysis
95	1	GO:0006508	3.58	2.7	20	357	5	proteolysis
96	1	GO:0006879	6.37	3.35	21	36	4	cellular iron ion homeostasis
96	2	GO:0006826	4.96	3.18	21	25	3	iron ion transport
96	3	GO:0042981	3.5	3.05	21	15	2	regulation of apoptotic process
98	1	GO:0006476	22.27	3.5	23	8	8	protein deacetylation
98	2	GO:0006342	6.89	3.32	23	6	3	chromatin silencing
98	3	GO:0006355	3.64	3.2	23	297	5	regulation of transcription, DNA-templated
100	1	GO:0034968	20.27	3.46	25	10	8	histone lysine methylation
100	2	GO:0032259	4.98	3.29	25	248	6	methylation
100	3	GO:0016568	3.41	3.16	25	14	2	chromatin modification
101	1	GO:0000272	9.77	2.93	14	76	6	polysaccharide catabolic process
103	1	GO:0006397	3.34	3.33	20	19	2	mRNA processing
105	1	GO:0042558	28.5	3.39	21	15	11	pteridine-containing compound metabolic process
105	2	GO:0044237	26.09	3.21	21	21	11	cellular metabolic process
105	3	GO:0009396	16.79	3.09	21	24	8	folic acid-containing compound biosynthetic process
105	4	GO:0046656	12.75	2.99	21	17	6	folic acid biosynthetic process
105	5	GO:0046654	10.56	2.91	21	36	6	tetrahydrofolate biosynthetic process
106	1	GO:0006644	34.63	3.6	23	22	14	phospholipid metabolic process
106	2	GO:0016042	28.32	3.42	23	49	14	lipid catabolic process
106	3	GO:0006629	8.47	3.3	23	209	8	lipid metabolic process
106	4	GO:0050830	4.12	3.2	23	7	2	defense response to Gram-positive bacterium
107	1	GO:0001932	17.85	3.23	23	9	7	regulation of protein phosphorylation
107	2	GO:0006351	5.8	3.05	23	196	6	transcription, DNA-templated
107	3	GO:0045893	5.53	2.93	23	15	3	positive regulation of transcription, DNA-templated
107	4	GO:0045892	3.97	2.83	23	48	3	negative regulation of transcription, DNA-templated
108	1	GO:0005975	4.11	3.48	15	632	6	carbohydrate metabolic process
109	1	GO:0051603	11.42	3.18	20	11	5	proteolysis involved in cellular protein catabolic process
109	2	GO:0043161	10.04	3	20	6	4	proteasome-mediated ubiquitin-dependent protein catabolic process
109	3	GO:0006511	8.37	2.88	20	13	4	ubiquitin-dependent protein catabolic process
112	1	GO:0006950	19.68	3.4	21	40	10	response to stress
113	1	GO:0006807	29.6	3.24	23	41	14	nitrogen compound metabolic process
113	2	GO:0009252	21.63	3.07	23	63	12	peptidoglycan biosynthetic process
113	3	GO:0008360	21.63	2.94	23	63	12	regulation of cell shape
113	4	GO:0071555	19.69	2.85	23	89	12	cell wall organization
114	1	GO:0055114	5.31	3.44	15	1672	10	oxidation-reduction process
114	2	GO:0006790	4.37	3.26	15	8	2	sulfur compound metabolic process
114	3	GO:0000103	3.69	3.14	15	17	2	sulfate assimilation
115	1	GO:0006414	7.3	3.2	19	24	4	translational elongation
117	1	GO:0006228	38.6	3.59	17	14	13	UTP biosynthetic process
117	2	GO:0006241	38.6	3.41	17	14	13	CTP biosynthetic process
117	3	GO:0006183	38.6	3.29	17	14	13	GTP biosynthetic process
117	4	GO:0006165	35.82	3.19	17	18	13	nucleoside diphosphate phosphorylation
117	5	GO:0009117	23.46	3.11	17	42	11	nucleotide metabolic process
117	6	GO:0006220	5.95	3.05	17	15	3	pyrimidine nucleotide metabolic process
117	7	GO:0006163	3.58	2.99	17	17	2	purine nucleotide metabolic process
118	1	GO:0055114	3.65	3.1	11	1672	7	oxidation-reduction process
119	1	GO:0006189	8.41	3.22	17	45	5	'de novo' IMP biosynthetic process
119	2	GO:0009058	5.23	3.04	17	193	5	biosynthetic process
119	3	GO:0006164	3.99	2.92	17	65	3	purine nucleotide biosynthetic process
120	1	GO:0044208	13.28	3.46	12	9	5	'de novo' AMP biosynthetic process
120	2	GO:0006164	8.47	3.29	12	65	5	purine nucleotide biosynthetic process
121	1	GO:0006284	4.9	3.23	22	25	3	base-excision repair
123	1	GO:0006163	20.1	3.54	14	17	8	purine nucleotide metabolic process
123	2	GO:0046939	13.47	3.37	14	47	7	nucleotide phosphorylation
124	1	GO:0006177	18.47	3.28	15	11	7	GMP biosynthetic process
124	2	GO:0006164	14.46	3.1	15	65	8	purine nucleotide biosynthetic process
124	3	GO:0055114	5.31	2.98	15	1672	10	oxidation-reduction process
124	4	GO:0006144	3.35	2.88	15	25	2	purine nucleobase metabolic process
127	1	GO:0005976	10.14	3.37	19	6	4	polysaccharide metabolic process
128	1	GO:0009086	10.18	3.34	13	28	5	methionine biosynthetic process
128	2	GO:0015948	7.06	3.17	13	9	3	methanogenesis
129	1	GO:0006261	4.1	2.88	18	9	2	DNA-dependent DNA replication
130	1	GO:0008610	11.74	3.29	20	25	6	lipid biosynthetic process
130	2	GO:0008299	9.97	3.11	20	47	6	isoprenoid biosynthetic process
130	3	GO:0006633	6.82	2.99	20	77	5	fatty acid biosynthetic process
130	4	GO:0006631	5.56	2.89	20	60	4	fatty acid metabolic process
130	5	GO:0006629	4.68	2.81	20	209	5	lipid metabolic process
130	6	GO:0009058	3.56	2.75	20	193	4	biosynthetic process
132	1	GO:0006284	7.22	2.9	19	25	4	base-excision repair
133	1	GO:0008655	4.43	3.6	19	6	2	pyrimidine-containing compound salvage
133	2	GO:0006220	3.59	3.43	19	15	2	pyrimidine nucleotide metabolic process
134	1	GO:0006809	12.98	2.93	12	10	5	nitric oxide biosynthetic process
136	1	GO:0007160	4.07	3.4	12	14	2	cell-matrix adhesion
136	2	GO:0007229	3.95	3.22	12	16	2	integrin-mediated signaling pathway
137	1	GO:0010951	5.41	3.62	18	21	3	negative regulation of endopeptidase activity
138	1	GO:0042744	29.67	3.2	16	27	12	hydrogen peroxide catabolic process
138	2	GO:0006979	25.89	3.03	16	80	13	response to oxidative stress
138	3	GO:0055114	13.59	2.9	16	1672	16	oxidation-reduction process
139	1	GO:0006457	19	3.54	19	52	10	protein folding
139	2	GO:0000413	11.1	3.37	19	13	5	protein peptidyl-prolyl isomerization
139	3	GO:0042026	4.16	3.24	19	8	2	protein refolding
139	4	GO:0061077	4.16	3.15	19	8	2	chaperone-mediated protein folding
141	1	GO:0006353	7.03	3.19	15	8	3	DNA-templated transcription, termination
142	1	GO:0016310	11.56	3.6	15	244	9	phosphorylation
142	2	GO:0046835	11.23	3.43	15	41	6	carbohydrate phosphorylation
142	3	GO:0006096	10.34	3.3	15	116	7	glycolytic process
142	4	GO:0051156	9.45	3.2	15	10	4	glucose 6-phosphate metabolic process
142	5	GO:0005975	4.11	3.12	15	632	6	carbohydrate metabolic process
143	1	GO:0005975	3.23	2.78	14	632	5	carbohydrate metabolic process
144	1	GO:0009059	32.15	3.02	15	13	11	macromolecule biosynthetic process
144	2	GO:0006633	21.23	2.85	15	77	11	fatty acid biosynthetic process
144	3	GO:0006631	14.76	2.72	15	60	8	fatty acid metabolic process
144	4	GO:0006629	10.3	2.62	15	209	8	lipid metabolic process
146	1	GO:0006012	11.45	3.44	12	18	5	galactose metabolic process
146	2	GO:0016310	10.85	3.26	12	244	8	phosphorylation
146	3	GO:0046835	9.51	3.14	12	41	5	carbohydrate phosphorylation
146	4	GO:0008299	6.97	3.04	12	47	4	isoprenoid biosynthetic process
146	5	GO:0005975	3.6	2.96	12	632	5	carbohydrate metabolic process
147	1	GO:0006635	8.42	3.37	18	14	4	fatty acid beta-oxidation
147	2	GO:0006631	7.63	3.19	18	60	5	fatty acid metabolic process
147	3	GO:0008152	5.49	3.07	18	941	9	metabolic process
147	4	GO:0006629	4.92	2.97	18	209	5	lipid metabolic process
148	1	GO:0016051	9.87	3.2	18	7	4	carbohydrate biosynthetic process
148	2	GO:0005975	9.66	3.03	18	632	11	carbohydrate metabolic process
148	3	GO:0006094	6	2.9	18	52	4	gluconeogenesis
148	4	GO:0006096	4.61	2.81	18	116	4	glycolytic process
151	1	GO:0044179	3.84	3.29	18	12	2	hemolysis in other organism
155	1	GO:0009584	23.08	3.38	19	8	8	detection of visible light
155	2	GO:0018298	17.54	3.2	19	71	10	protein-chromophore linkage
155	3	GO:0007165	9	3.08	19	71	6	signal transduction
155	4	GO:0006355	8.05	2.98	19	297	8	regulation of transcription, DNA-templated
156	1	GO:0006596	14.39	3.32	14	15	6	polyamine biosynthetic process
156	2	GO:0009089	11.31	3.15	14	43	6	lysine biosynthetic process via diaminopimelate
156	3	GO:0009085	9.75	3.02	14	31	5	lysine biosynthetic process
156	4	GO:0008295	6.53	2.92	14	12	3	spermidine biosynthetic process
156	5	GO:0008652	5.2	2.85	14	244	5	cellular amino acid biosynthetic process
156	6	GO:0006527	4.44	2.78	14	8	2	arginine catabolic process
157	1	GO:0009253	3.36	3.11	12	31	2	peptidoglycan catabolic process
158	1	GO:0051258	32.63	3.46	19	23	13	protein polymerization
158	2	GO:0006184	22.74	3.29	19	102	13	obsolete GTP catabolic process
158	3	GO:0043093	16.29	3.16	19	7	6	FtsZ-dependent cytokinesis
158	4	GO:0000917	14.81	3.06	19	10	6	barrier septum assembly
158	5	GO:0051301	9.04	2.99	19	70	6	cell division
158	6	GO:0007049	8.79	2.92	19	77	6	cell cycle
159	1	GO:0009082	14.17	3.3	12	19	6	branched-chain amino acid biosynthetic process
159	2	GO:0009099	7.55	3.12	12	7	3	valine biosynthetic process
159	3	GO:0008652	7.21	3	12	244	6	cellular amino acid biosynthetic process
159	4	GO:0009098	7.01	2.9	12	10	3	leucine biosynthetic process
159	5	GO:0009097	6.18	2.82	12	18	3	isoleucine biosynthetic process
159	6	GO:0009083	4.2	2.76	12	12	2	branched-chain amino acid catabolic process
159	7	GO:0034641	3.16	2.7	12	39	2	cellular nitrogen compound metabolic process
160	1	GO:0009103	15.21	3.18	16	49	8	lipopolysaccharide biosynthetic process
160	2	GO:0019305	10.1	3	16	7	4	dTDP-rhamnose biosynthetic process
160	3	GO:0045226	5.94	2.88	16	16	3	extracellular polysaccharide biosynthetic process
162	1	GO:0008152	9.63	2.88	14	941	11	metabolic process
162	2	GO:0046677	3.69	2.7	14	100	3	response to antibiotic
163	1	GO:0019288	5.6	3.22	15	22	3	isopentenyl diphosphate biosynthetic process, methylerythritol 4-phosphate pathway
163	2	GO:0016114	5.32	3.04	15	27	3	terpenoid biosynthetic process
164	1	GO:0000105	5.41	3.4	18	21	3	histidine biosynthetic process
164	2	GO:0044237	3.34	3.22	18	21	2	cellular metabolic process
165	1	GO:0006207	4.84	3.49	17	34	3	'de novo' pyrimidine nucleobase biosynthetic process
165	2	GO:0006221	4.41	3.32	17	47	3	pyrimidine nucleotide biosynthetic process
166	1	GO:0042574	4.77	3.54	13	6	2	retinal metabolic process
166	2	GO:0032868	4.63	3.36	13	7	2	response to insulin
166	3	GO:0042572	4.63	3.24	13	7	2	retinol metabolic process
166	4	GO:0008584	4.5	3.14	13	8	2	male gonad development
166	5	GO:0060041	4.5	3.06	13	8	2	retina development in camera-type eye
166	6	GO:0030324	4.3	2.99	13	10	2	lung development
166	7	GO:0007283	4.3	2.94	13	10	2	spermatogenesis
166	8	GO:0007507	4.3	2.88	13	10	2	heart development
166	9	GO:0001523	4.21	2.84	13	11	2	retinoid metabolic process
166	10	GO:0007603	4.21	2.8	13	11	2	phototransduction, visible light
166	11	GO:0042593	4.13	2.76	13	12	2	glucose homeostasis
166	12	GO:0007601	3.77	2.72	13	18	2	visual perception
166	13	GO:0045471	3.72	2.69	13	19	2	response to ethanol
166	14	GO:0006094	2.84	2.66	13	52	2	gluconeogenesis
166	15	GO:0007596	2.81	2.63	13	54	2	blood coagulation
167	1	GO:0006402	7.01	3.19	12	10	3	mRNA catabolic process
168	1	GO:0009423	7.14	3.19	13	39	4	chorismate biosynthetic process
168	2	GO:0009073	6.16	3.01	13	68	4	aromatic amino acid family biosynthetic process
168	3	GO:0008652	3.95	2.89	13	244	4	cellular amino acid biosynthetic process
170	1	GO:0016192	3.42	3.27	15	23	2	vesicle-mediated transport
172	1	GO:0044262	20.09	3.1	12	42	9	cellular carbohydrate metabolic process
172	2	GO:0006099	15.25	2.92	12	71	8	tricarboxylic acid cycle
174	1	GO:0055114	3.99	3.7	16	1672	9	oxidation-reduction process
176	1	GO:0006526	9.8	3.36	13	33	5	arginine biosynthetic process
176	2	GO:0006207	9.73	3.19	13	34	5	'de novo' pyrimidine nucleobase biosynthetic process
176	3	GO:0006520	9.41	3.06	13	39	5	cellular amino acid metabolic process
176	4	GO:0044205	7.74	2.96	13	28	4	'de novo' UMP biosynthetic process
176	5	GO:0000050	7.06	2.88	13	9	3	urea cycle
176	6	GO:0006221	6.81	2.82	13	47	4	pyrimidine nucleotide biosynthetic process
176	7	GO:0008652	5.38	2.76	13	244	5	cellular amino acid biosynthetic process
177	1	GO:0016114	9.74	3.35	16	27	5	terpenoid biosynthetic process
177	2	GO:0019288	7.79	3.18	16	22	4	isopentenyl diphosphate biosynthetic process, methylerythritol 4-phosphate pathway
179	1	GO:0009152	10.11	3.3	12	9	4	purine ribonucleotide biosynthetic process
179	2	GO:0044208	7.17	3.12	12	9	3	'de novo' AMP biosynthetic process
179	3	GO:0006189	4.95	3	12	45	3	'de novo' IMP biosynthetic process
179	4	GO:0006164	4.47	2.9	12	65	3	purine nucleotide biosynthetic process
179	5	GO:0006526	3.31	2.82	12	33	2	arginine biosynthetic process
185	1	GO:0009058	10.9	3.1	14	193	8	biosynthetic process
185	2	GO:0009073	10.07	2.92	14	68	6	aromatic amino acid family biosynthetic process
185	3	GO:0009423	4.92	2.8	14	39	3	chorismate biosynthetic process
185	4	GO:0019294	4.56	2.7	14	7	2	keto-3-deoxy-D-manno-octulosonic acid biosynthetic process
185	5	GO:0009103	2.83	2.62	14	49	2	lipopolysaccharide biosynthetic process
185	6	GO:0008652	2.57	2.55	14	244	3	cellular amino acid biosynthetic process
186	1	GO:0006826	15.31	3.44	15	25	7	iron ion transport
186	2	GO:0006879	11.59	3.26	15	36	6	cellular iron ion homeostasis
186	3	GO:0055114	3.39	3.14	15	1672	8	oxidation-reduction process
187	1	GO:0006098	15.01	3	15	56	8	pentose-phosphate shunt
187	2	GO:0009052	14.9	2.82	15	12	6	pentose-phosphate shunt, non-oxidative branch
187	3	GO:0006044	6.44	2.7	15	12	3	N-acetylglucosamine metabolic process
187	4	GO:0019262	4.08	2.6	15	11	2	N-acetylneuraminate catabolic process
187	5	GO:0005975	3.08	2.52	15	632	5	carbohydrate metabolic process
188	1	GO:0018298	5.56	3.3	17	71	4	protein-chromophore linkage
188	2	GO:0022900	5.2	3.12	17	26	3	electron transport chain
188	3	GO:0015979	4.37	3	17	142	4	photosynthesis
189	1	GO:0006471	7.48	2.93	15	6	3	protein ADP-ribosylation
191	1	GO:0044205	13.67	3.36	10	28	6	'de novo' UMP biosynthetic process
191	2	GO:0006207	13.12	3.19	10	34	6	'de novo' pyrimidine nucleobase biosynthetic process
191	3	GO:0006221	12.22	3.06	10	47	6	pyrimidine nucleotide biosynthetic process
191	4	GO:0055114	6.7	2.96	10	1672	9	oxidation-reduction process
193	1	GO:0055114	6.21	3.31	13	1672	10	oxidation-reduction process
195	1	GO:0006522	25.64	3.06	15	11	9	alanine metabolic process
195	2	GO:0030632	20.08	2.88	15	8	7	D-alanine biosynthetic process
196	1	GO:0007169	7.87	3.04	16	21	4	transmembrane receptor protein tyrosine kinase signaling pathway
196	2	GO:0071897	5.28	2.87	16	26	3	DNA biosynthetic process
196	3	GO:0006139	4.22	2.74	16	58	3	nucleobase-containing compound metabolic process
196	4	GO:0006468	3.72	2.64	16	223	4	protein phosphorylation
196	5	GO:0090305	3.02	2.56	16	34	2	nucleic acid phosphodiester bond hydrolysis
197	1	GO:0006526	5.15	3.61	14	33	3	arginine biosynthetic process
197	2	GO:0000050	4.33	3.43	14	9	2	urea cycle
198	1	GO:0055114	3.39	3.29	15	1672	8	oxidation-reduction process
204	1	GO:0009116	30.88	3.38	15	67	14	nucleoside metabolic process
204	2	GO:0006139	22.69	3.2	15	58	11	nucleobase-containing compound metabolic process
204	3	GO:0006166	7.67	3.08	15	25	4	purine ribonucleoside salvage
204	4	GO:0019509	5.73	2.98	15	20	3	L-methionine biosynthetic process from methylthioadenosine
204	5	GO:0042102	4.5	2.9	15	7	2	positive regulation of T cell proliferation
204	6	GO:0043101	4.27	2.84	15	9	2	purine-containing compound salvage
204	7	GO:0055086	4.17	2.78	15	10	2	nucleobase-containing small molecule metabolic process
204	8	GO:0006144	3.35	2.73	15	25	2	purine nucleobase metabolic process
204	9	GO:0042493	2.71	2.68	15	52	2	response to drug
204	10	GO:0006955	2.7	2.64	15	53	2	immune response
204	11	GO:0044281	2.63	2.6	15	215	3	small molecule metabolic process
205	1	GO:0006107	4.77	3.36	13	6	2	oxaloacetate metabolic process
205	2	GO:0006090	4.3	3.19	13	10	2	pyruvate metabolic process
205	3	GO:0048010	3.82	3.06	13	17	2	vascular endothelial growth factor receptor signaling pathway
206	1	GO:0006729	4.23	3.23	14	10	2	tetrahydrobiopterin biosynthetic process
208	1	GO:0019301	4.63	3.44	13	7	2	rhamnose catabolic process
212	1	GO:0008150	3.34	3.22	14	27	2	biological_process
213	1	GO:0055114	5.47	2.95	12	1672	9	oxidation-reduction process
213	2	GO:0008152	3.81	2.78	12	941	6	metabolic process
214	1	GO:0006788	24.48	3.61	14	8	8	heme oxidation
215	1	GO:0005975	5.77	2.78	9	632	6	carbohydrate metabolic process
217	1	GO:0006413	12.27	3.32	12	13	5	translational initiation
219	1	GO:0017148	29.07	2.95	14	21	11	negative regulation of translation
219	2	GO:0006952	8.66	2.78	14	50	5	defense response
219	3	GO:0008152	3.36	2.65	14	941	6	metabolic process
220	1	GO:0030245	13.38	2.81	10	31	6	cellulose catabolic process
220	2	GO:0005975	4.05	2.64	10	632	5	carbohydrate metabolic process
224	1	GO:0006096	7.2	3.02	12	116	5	glycolytic process
226	1	GO:0009813	4.74	3.08	10	8	2	flavonoid biosynthetic process
226	2	GO:0006569	4.37	2.9	10	12	2	tryptophan catabolic process
227	1	GO:0015979	3.86	3.28	9	142	3	photosynthesis
230	1	GO:0019288	8.72	3.7	10	22	4	isopentenyl diphosphate biosynthetic process, methylerythritol 4-phosphate pathway
230	2	GO:0016114	5.89	3.52	10	27	3	terpenoid biosynthetic process
231	1	GO:0006355	4.97	3.18	13	297	5	regulation of transcription, DNA-templated
232	1	GO:0055114	7.51	3.1	11	1672	10	oxidation-reduction process
234	1	GO:0006098	4.66	3.08	12	56	3	pentose-phosphate shunt
235	1	GO:0009231	3.33	3.18	12	32	2	riboflavin biosynthetic process
237	1	GO:0006525	6	3.48	13	19	3	arginine metabolic process
238	1	GO:0055114	3.97	2.93	13	1672	8	oxidation-reduction process
240	1	GO:0008299	4.78	3.45	13	47	3	isoprenoid biosynthetic process
240	2	GO:0015889	4.77	3.28	13	6	2	cobalamin transport
240	3	GO:0006635	3.99	3.15	13	14	2	fatty acid beta-oxidation
240	4	GO:0006767	3.82	3.06	13	17	2	water-soluble vitamin metabolic process
242	1	GO:0039694	16.68	2.48	12	9	6	viral RNA genome replication
242	2	GO:0006351	6.06	2.3	12	196	5	transcription, DNA-templated
243	1	GO:0009117	9.45	3.08	12	42	5	nucleotide metabolic process
243	2	GO:0006163	8.84	2.9	12	17	4	purine nucleotide metabolic process
244	1	GO:0050707	4.95	3.06	8	8	2	regulation of cytokine secretion
244	2	GO:0002755	4.5	2.88	8	13	2	MyD88-dependent toll-like receptor signaling pathway
244	3	GO:0009396	3.96	2.76	8	24	2	folic acid-containing compound biosynthetic process
246	1	GO:0009396	10.54	3.11	13	24	5	folic acid-containing compound biosynthetic process
246	2	GO:0035999	7.23	2.94	13	8	3	tetrahydrofolate interconversion
246	3	GO:0006730	6.35	2.81	13	61	4	one-carbon metabolic process
246	4	GO:0006164	6.23	2.72	13	65	4	purine nucleotide biosynthetic process
246	5	GO:0000105	5.86	2.64	13	21	3	histidine biosynthetic process
246	6	GO:0009086	5.47	2.57	13	28	3	methionine biosynthetic process
246	7	GO:0008652	2.67	2.51	13	244	3	cellular amino acid biosynthetic process
248	1	GO:0006826	5.86	3.53	11	25	3	iron ion transport
250	1	GO:0051609	7.81	3.19	10	7	3	inhibition of neurotransmitter uptake
250	2	GO:0009405	3.74	3.01	10	139	3	pathogenesis
254	1	GO:0019262	4.28	3.32	12	11	2	N-acetylneuraminate catabolic process
254	2	GO:0006044	4.2	3.15	12	12	2	N-acetylglucosamine metabolic process
255	1	GO:0009231	18.25	3	12	32	8	riboflavin biosynthetic process
257	1	GO:0009089	3.24	3.16	10	43	2	lysine biosynthetic process via diaminopimelate
258	1	GO:0046654	3.39	3.32	10	36	2	tetrahydrofolate biosynthetic process
260	1	GO:0006812	4.37	3.15	12	10	2	cation transport
261	1	GO:0000902	4.95	3.28	8	8	2	cell morphogenesis
261	2	GO:0006048	4.5	3.1	8	13	2	UDP-N-acetylglucosamine biosynthetic process
261	3	GO:0009245	4.16	2.98	8	19	2	lipid A biosynthetic process
261	4	GO:0009103	3.33	2.88	8	49	2	lipopolysaccharide biosynthetic process
261	5	GO:0009252	3.11	2.8	8	63	2	peptidoglycan biosynthetic process
261	6	GO:0008360	3.11	2.73	8	63	2	regulation of cell shape
261	7	GO:0071555	2.81	2.68	8	89	2	cell wall organization
264	1	GO:0019064	10.47	2.78	4	30	4	fusion of virus membrane with host plasma membrane
267	1	GO:0006520	5.26	2.81	11	39	3	cellular amino acid metabolic process
269	1	GO:0008616	4.7	3.33	12	7	2	queuosine biosynthetic process
269	2	GO:0006144	3.55	3.16	12	25	2	purine nucleobase metabolic process
271	1	GO:0005983	4.93	3	11	6	2	starch catabolic process
272	1	GO:0007169	3.78	3.5	11	21	2	transmembrane receptor protein tyrosine kinase signaling pathway
275	1	GO:0006284	5.74	3.2	12	25	3	base-excision repair
275	2	GO:0000737	5.68	3.03	12	26	3	DNA catabolic process, endonucleolytic
275	3	GO:0006289	3.95	2.9	12	16	2	nucleotide-excision repair
277	1	GO:0019344	4.74	3.42	10	8	2	cysteine biosynthetic process
277	2	GO:0070814	4.54	3.25	10	10	2	hydrogen sulfide biosynthetic process
278	1	GO:0006396	14.02	3.34	12	20	6	RNA processing
278	2	GO:0001510	7.01	3.17	12	10	3	RNA methylation
278	3	GO:0032259	5.55	3.04	12	248	5	methylation
278	4	GO:0031167	3.95	2.94	12	16	2	rRNA methylation
278	5	GO:0030488	3.7	2.87	12	21	2	tRNA methylation
282	1	GO:0006807	3.49	3.18	8	41	2	nitrogen compound metabolic process
283	1	GO:0019058	6.63	2.85	8	20	3	viral life cycle
283	2	GO:0006952	3.31	2.67	8	50	2	defense response
286	1	GO:0009253	3.73	3.27	8	31	2	peptidoglycan catabolic process
286	2	GO:0016998	3.68	3.09	8	33	2	cell wall macromolecule catabolic process
287	1	GO:0006810	5.56	3.38	10	310	5	transport
287	2	GO:0050896	4.87	3.2	10	7	2	response to stimulus
288	1	GO:0046718	4.02	3.39	11	16	2	viral entry into host cell
289	1	GO:0006869	3.87	3.38	10	21	2	lipid transport
293	1	GO:0006948	4.96	2.74	7	9	2	induction by virus of host cell-cell fusion
295	1	GO:0006436	4.3	3.4	10	13	2	tryptophanyl-tRNA aminoacylation
296	1	GO:0008218	3.91	3.16	10	20	2	bioluminescence
298	1	GO:0007156	4.65	3.51	11	8	2	homophilic cell adhesion via plasma membrane adhesion molecules
299	1	GO:0007602	9.39	3.36	11	14	4	phototransduction
299	2	GO:0007165	6.41	3.19	11	71	4	signal transduction
299	3	GO:0018298	6.41	3.06	11	71	4	protein-chromophore linkage
299	4	GO:0006355	3.94	2.96	11	297	4	regulation of transcription, DNA-templated
302	1	GO:0006561	4.3	3.18	10	13	2	proline biosynthetic process
302	2	GO:0006526	3.47	3	10	33	2	arginine biosynthetic process
303	1	GO:0009405	16.47	2.78	10	139	9	pathogenesis
304	1	GO:0006457	11.6	3.06	11	52	6	protein folding
304	2	GO:0042026	4.65	2.88	11	8	2	protein refolding
305	1	GO:0006231	12.11	3.19	9	19	5	dTMP biosynthetic process
305	2	GO:0009165	9.48	3.01	9	59	5	nucleotide biosynthetic process
305	3	GO:0032259	6.33	2.89	9	248	5	methylation
306	1	GO:0006094	14.15	3.23	11	52	7	gluconeogenesis
306	2	GO:0006098	13.92	3.05	11	56	7	pentose-phosphate shunt
306	3	GO:0006096	11.62	2.93	11	116	7	glycolytic process
307	1	GO:0009097	21.67	3.02	10	18	8	isoleucine biosynthetic process
307	2	GO:0009088	21.43	2.85	10	19	8	threonine biosynthetic process
307	3	GO:0071266	19.25	2.72	10	6	6	'de novo' L-methionine biosynthetic process
307	4	GO:0009089	18.15	2.62	10	43	8	lysine biosynthetic process via diaminopimelate
307	5	GO:0019877	14.51	2.54	10	21	6	diaminopimelate biosynthetic process
307	6	GO:0009085	13.38	2.48	10	31	6	lysine biosynthetic process
307	7	GO:0008652	11.88	2.42	10	244	8	cellular amino acid biosynthetic process
307	8	GO:0006531	7.28	2.37	10	10	3	aspartate metabolic process
307	9	GO:0055114	5.25	2.32	10	1672	8	oxidation-reduction process
307	10	GO:0009086	3.62	2.28	10	28	2	methionine biosynthetic process
308	1	GO:0045454	6.4	3.11	10	80	4	cell redox homeostasis
308	2	GO:0006457	3.07	2.94	10	52	2	protein folding
308	3	GO:0055114	2.99	2.81	10	1672	6	oxidation-reduction process
309	1	GO:0042128	4.45	3.13	10	11	2	nitrate assimilation
309	2	GO:0006777	4.17	2.95	10	15	2	Mo-molybdopterin cofactor biosynthetic process
310	1	GO:0046168	8.39	3.24	8	6	3	glycerol-3-phosphate catabolic process
310	2	GO:0006072	7.35	3.07	8	12	3	glycerol-3-phosphate metabolic process
312	1	GO:0009089	7.72	2.88	9	43	4	lysine biosynthetic process via diaminopimelate
312	2	GO:0008652	6.36	2.7	9	244	5	cellular amino acid biosynthetic process
312	3	GO:0009088	4.05	2.57	9	19	2	threonine biosynthetic process
312	4	GO:0016310	3.17	2.48	9	244	3	phosphorylation
312	5	GO:0008152	2.43	2.4	9	941	4	metabolic process
315	1	GO:0051291	4.74	3.45	10	8	2	protein heterooligomerization
320	1	GO:0019684	7.41	3.32	9	51	4	photosynthesis, light reaction
320	2	GO:0018298	4.76	3.15	9	71	3	protein-chromophore linkage
320	3	GO:0009772	4.01	3.02	9	20	2	photosynthetic electron transport in photosystem II
320	4	GO:0015979	3.86	2.92	9	142	3	photosynthesis
321	1	GO:0006527	7.47	3.38	11	8	3	arginine catabolic process
323	1	GO:0000271	13.86	2.95	8	11	5	polysaccharide biosynthetic process
323	2	GO:0055114	5.09	2.78	8	1672	7	oxidation-reduction process
324	1	GO:0090502	6.46	3.43	9	20	3	RNA phosphodiester bond hydrolysis, endonucleolytic
324	2	GO:0006401	4.33	3.26	9	14	2	RNA catabolic process
324	3	GO:0090305	3.54	3.13	9	34	2	nucleic acid phosphodiester bond hydrolysis
325	1	GO:0009254	4.96	3.46	7	9	2	peptidoglycan turnover
326	1	GO:0055114	5.25	3.16	10	1672	8	oxidation-reduction process
326	2	GO:0006790	4.74	2.99	10	8	2	sulfur compound metabolic process
327	1	GO:0009423	5.73	3.29	8	39	3	chorismate biosynthetic process
327	2	GO:0009073	5	3.11	8	68	3	aromatic amino acid family biosynthetic process
327	3	GO:0008652	4.93	2.99	8	244	4	cellular amino acid biosynthetic process
327	4	GO:0040007	3.11	2.89	8	63	2	growth
328	1	GO:0006879	3.39	3.31	10	36	2	cellular iron ion homeostasis
328	2	GO:0006950	3.3	3.14	10	40	2	response to stress
331	1	GO:0009099	5.07	3.11	8	7	2	valine biosynthetic process
331	2	GO:0009097	4.21	2.94	8	18	2	isoleucine biosynthetic process
331	3	GO:0009082	4.16	2.81	8	19	2	branched-chain amino acid biosynthetic process
333	1	GO:0007186	7.67	2.88	10	39	4	G-protein coupled receptor signaling pathway
333	2	GO:0006865	6.45	2.7	10	18	3	amino acid transport
336	2	GO:0016042	3.22	3.2	9	49	2	lipid catabolic process
336	3	GO:0019439	3.2	3.08	9	50	2	aromatic compound catabolic process
337	1	GO:0008033	4.9	3.08	9	64	3	tRNA processing
337	2	GO:0030488	3.97	2.9	9	21	2	tRNA methylation
337	3	GO:0032259	3.15	2.78	9	248	3	methylation
339	1	GO:0006541	8.63	3.27	9	26	4	glutamine metabolic process
340	1	GO:0006816	5.01	3.06	10	6	2	calcium ion transport
340	2	GO:0006085	4.63	2.88	10	9	2	acetyl-CoA biosynthetic process
348	1	GO:0006417	4.5	3.26	8	13	2	regulation of translation
352	1	GO:0006568	4.74	3.18	8	10	2	tryptophan metabolic process
352	2	GO:0000162	4.44	3	8	14	2	tryptophan biosynthetic process
352	3	GO:0009073	3.05	2.88	8	68	2	aromatic amino acid family biosynthetic process
355	1	GO:0050707	2.87	2.74	2	8	1	regulation of cytokine secretion
355	2	GO:0031663	2.77	2.56	2	10	1	lipopolysaccharide-mediated signaling pathway
355	3	GO:0050829	2.77	2.44	2	10	1	defense response to Gram-negative bacterium
355	4	GO:0034142	2.69	2.34	2	12	1	toll-like receptor 4 signaling pathway
355	5	GO:0002755	2.66	2.26	2	13	1	MyD88-dependent toll-like receptor signaling pathway
356	1	GO:0006099	11.97	3.04	8	71	6	tricarboxylic acid cycle
356	2	GO:0017004	4.95	2.87	8	8	2	cytochrome complex assembly
356	3	GO:0009060	4.21	2.74	8	18	2	aerobic respiration
357	1	GO:0006418	7.43	2.95	9	10	3	tRNA aminoacylation for protein translation
358	1	GO:0006464	9.33	2.81	7	24	4	cellular protein modification process
360	1	GO:0019363	11.45	3	8	29	5	pyridine nucleotide biosynthetic process
360	2	GO:0009435	8.69	2.82	8	29	4	NAD biosynthetic process
361	1	GO:0005975	7.39	3.15	9	632	7	carbohydrate metabolic process
361	2	GO:0016310	6.36	2.97	9	244	5	phosphorylation
361	3	GO:0046835	5.49	2.85	9	41	3	carbohydrate phosphorylation
365	1	GO:0006400	6.68	2.9	9	17	3	tRNA modification
365	2	GO:0019464	5.11	2.73	9	6	2	glycine decarboxylation via glycine cleavage system
365	3	GO:0006546	4.96	2.6	9	7	2	glycine catabolic process
365	4	GO:0008033	4.9	2.51	9	64	3	tRNA processing
365	5	GO:0032259	4.65	2.43	9	248	4	methylation
365	6	GO:0006184	4.29	2.36	9	102	3	obsolete GTP catabolic process
368	1	GO:0055114	5.09	3.08	6	1672	6	oxidation-reduction process
368	2	GO:0006633	3.21	2.9	6	77	2	fatty acid biosynthetic process
371	1	GO:0006730	3.41	2.98	6	61	2	one-carbon metabolic process
377	1	GO:0006865	4.48	2.85	6	18	2	amino acid transport
382	1	GO:0000160	3.49	3.02	9	36	2	phosphorelay signal transduction system
386	1	GO:0017000	7.18	2.93	9	58	4	antibiotic biosynthetic process
391	1	GO:0019064	3.65	2.95	9	30	2	fusion of virus membrane with host plasma membrane
392	1	GO:0006226	4.55	2.85	9	11	2	dUMP biosynthetic process
392	2	GO:0046080	4.39	2.67	9	13	2	dUTP metabolic process
392	3	GO:0006220	4.27	2.54	9	15	2	pyrimidine nucleotide metabolic process
392	4	GO:0009117	3.36	2.45	9	42	2	nucleotide metabolic process
392	5	GO:0040007	3	2.37	9	63	2	growth
392	6	GO:0071555	2.71	2.3	9	89	2	cell wall organization
394	1	GO:0008360	10.65	2.81	6	63	5	regulation of cell shape
394	2	GO:0009252	10.65	2.64	6	63	5	peptidoglycan biosynthetic process
394	3	GO:0051301	10.42	2.51	6	70	5	cell division
394	4	GO:0007049	10.2	2.41	6	77	5	cell cycle
394	5	GO:0071555	9.88	2.34	6	89	5	cell wall organization
394	6	GO:0055114	3.52	2.27	6	1672	5	oxidation-reduction process
395	1	GO:0006535	6.86	3.06	8	17	3	cysteine biosynthetic process from serine
396	1	GO:0006096	6.22	3.36	8	116	4	glycolytic process
396	2	GO:0016310	4.93	3.19	8	244	4	phosphorylation
397	1	GO:0006096	16.16	2.98	8	116	8	glycolytic process
397	2	GO:0016310	10.93	2.8	8	244	7	phosphorylation
397	3	GO:0006094	3.28	2.68	8	52	2	gluconeogenesis
398	1	GO:0006084	4.95	3.08	8	8	2	acetyl-CoA metabolic process
399	1	GO:0019064	14.35	3	8	30	6	fusion of virus membrane with host plasma membrane
400	1	GO:0006749	8.51	2.78	8	32	4	glutathione metabolic process
402	1	GO:0006364	5.3	2.9	8	54	3	rRNA processing
402	2	GO:0032259	4.9	2.73	8	248	4	methylation
407	1	GO:0009086	3.82	3.2	8	28	2	methionine biosynthetic process
408	1	GO:0046656	7.06	2.48	7	17	3	folic acid biosynthetic process
408	2	GO:0046654	6.04	2.3	7	36	3	tetrahydrofolate biosynthetic process
410	1	GO:0046677	4.69	2.93	7	100	3	response to antibiotic
410	2	GO:0009399	4.5	2.75	7	15	2	nitrogen fixation
414	1	GO:0008654	4.32	3.08	8	16	2	phospholipid biosynthetic process
415	1	GO:0061077	4.95	3.16	8	8	2	chaperone-mediated protein folding
416	1	GO:0007186	3.53	2.81	8	39	2	G-protein coupled receptor signaling pathway
418	1	GO:0019684	8.81	2.95	5	51	4	photosynthesis, light reaction
418	2	GO:0009767	7.6	2.78	5	17	3	photosynthetic electron transport chain
418	3	GO:0015979	7	2.65	5	142	4	photosynthesis
421	1	GO:0005975	6.36	3.23	5	632	5	carbohydrate metabolic process
422	1	GO:0009435	9.83	3.23	5	29	4	NAD biosynthetic process
422	2	GO:0019363	6.87	3.05	5	29	3	pyridine nucleotide biosynthetic process
425	1	GO:0000162	7.33	3.23	7	14	3	tryptophan biosynthetic process
425	2	GO:0008652	5.22	3.05	7	244	4	cellular amino acid biosynthetic process
425	3	GO:0009073	5.2	2.93	7	68	3	aromatic amino acid family biosynthetic process
425	4	GO:0006206	4.56	2.83	7	14	2	pyrimidine nucleobase metabolic process
426	1	GO:0006631	7.68	3.06	7	60	4	fatty acid metabolic process
426	2	GO:0006629	5.49	2.88	7	209	4	lipid metabolic process
426	3	GO:0006633	5.03	2.76	7	77	3	fatty acid biosynthetic process
428	1	GO:0018298	7.38	2.7	7	71	4	protein-chromophore linkage
428	2	GO:0006281	6.92	2.52	7	92	4	DNA repair
428	3	GO:0006974	4.45	2.4	7	120	3	cellular response to DNA damage stimulus
429	1	GO:0006520	11.19	2.88	7	39	5	cellular amino acid metabolic process
430	1	GO:0006629	3.74	3.18	7	209	3	lipid metabolic process
431	1	GO:0033014	13.48	2.9	7	15	5	tetrapyrrole biosynthetic process
431	2	GO:0006783	10.23	2.73	7	15	4	heme biosynthetic process
431	3	GO:0006782	9.68	2.6	7	20	4	protoporphyrinogen IX biosynthetic process
431	4	GO:0006779	8.64	2.51	7	35	4	porphyrin-containing compound biosynthetic process
432	1	GO:1902600	6.83	2.98	6	24	3	hydrogen ion transmembrane transport
432	2	GO:0019646	5.11	2.8	6	9	2	aerobic electron transport chain
432	3	GO:0006189	3.67	2.68	6	45	2	'de novo' IMP biosynthetic process
432	4	GO:0006164	3.35	2.58	6	65	2	purine nucleotide biosynthetic process
433	1	GO:0019835	3.59	2.85	7	42	2	cytolysis
433	2	GO:0042742	3.53	2.67	7	45	2	defense response to bacterium
434	1	GO:0019877	4.2	2.88	7	21	2	diaminopimelate biosynthetic process
434	2	GO:0009085	3.85	2.7	7	31	2	lysine biosynthetic process
434	3	GO:0009089	3.57	2.57	7	43	2	lysine biosynthetic process via diaminopimelate
436	1	GO:0044262	11.03	2.9	7	42	5	cellular carbohydrate metabolic process
436	2	GO:0006096	6.51	2.73	7	116	4	glycolytic process
436	3	GO:0005975	5.07	2.6	7	632	5	carbohydrate metabolic process
436	4	GO:0055114	4.3	2.51	7	1672	6	oxidation-reduction process
439	1	GO:0008616	5.2	3.64	7	7	2	queuosine biosynthetic process
439	2	GO:0008217	4.96	3.47	7	9	2	regulation of blood pressure
439	3	GO:0001516	4.87	3.34	7	10	2	prostaglandin biosynthetic process
439	4	GO:0019371	4.87	3.25	7	10	2	cyclooxygenase pathway
439	5	GO:0006693	4.56	3.17	7	14	2	prostaglandin metabolic process
439	6	GO:0006400	4.39	3.1	7	17	2	tRNA modification
439	7	GO:0006954	3.77	3.04	7	34	2	inflammatory response
439	8	GO:0008033	3.22	2.99	7	64	2	tRNA processing
439	9	GO:0006633	3.06	2.94	7	77	2	fatty acid biosynthetic process
439	10	GO:0006979	3.03	2.9	7	80	2	response to oxidative stress
441	1	GO:0019076	4.77	2.9	6	13	2	viral release from host cell
441	2	GO:0009253	4	2.73	6	31	2	peptidoglycan catabolic process
441	3	GO:0016998	3.95	2.6	6	33	2	cell wall macromolecule catabolic process
441	4	GO:0019835	3.73	2.51	6	42	2	cytolysis
441	5	GO:0042742	3.67	2.43	6	45	2	defense response to bacterium
444	1	GO:0008295	7.55	3.02	7	12	3	spermidine biosynthetic process
448	1	GO:0006811	10.87	2.81	7	45	5	ion transport
448	2	GO:0034220	6.91	2.64	7	19	3	ion transmembrane transport
448	3	GO:0006810	6.61	2.51	7	310	5	transport
449	1	GO:0051258	9.78	3.41	6	23	4	protein polymerization
449	2	GO:0030168	9.12	3.24	6	33	4	platelet activation
449	3	GO:0007165	7.74	3.11	6	71	4	signal transduction
449	4	GO:0007599	5.11	3.02	6	9	2	hemostasis
449	5	GO:0007596	3.51	2.94	6	54	2	blood coagulation
449	6	GO:0045087	3.48	2.87	6	56	2	innate immune response
452	1	GO:0019646	8.21	2.65	6	9	3	aerobic electron transport chain
453	1	GO:0006508	3.97	2.9	4	357	3	proteolysis
455	1	GO:0006741	16.72	3.02	6	6	5	NADP biosynthetic process
455	2	GO:0019674	16.17	2.85	6	7	5	NAD metabolic process
455	3	GO:0016310	7.66	2.72	6	244	5	phosphorylation
457	1	GO:0006098	10.92	3.04	6	56	5	pentose-phosphate shunt
457	2	GO:0055114	3.52	2.87	6	1672	5	oxidation-reduction process
459	1	GO:0007178	5.22	2.4	6	8	2	transmembrane receptor protein serine/threonine kinase signaling pathway
460	1	GO:0001525	4.19	3.53	6	25	2	angiogenesis
461	1	GO:0008616	5.34	3.02	6	7	2	queuosine biosynthetic process
462	1	GO:0009308	11.03	3.3	6	12	4	amine metabolic process
463	1	GO:0019877	4.34	3.22	6	21	2	diaminopimelate biosynthetic process
463	2	GO:0009085	4	3.04	6	31	2	lysine biosynthetic process
463	3	GO:0009089	3.71	2.92	6	43	2	lysine biosynthetic process via diaminopimelate
465	1	GO:0019685	5.34	2.95	6	7	2	photosynthesis, dark reaction
468	1	GO:0007169	7.31	2.81	5	21	3	transmembrane receptor protein tyrosine kinase signaling pathway
468	2	GO:0006468	4.19	2.64	5	223	3	protein phosphorylation
470	1	GO:0009058	8.95	3	5	193	5	biosynthetic process
470	2	GO:0006559	5.02	2.82	5	12	2	L-phenylalanine catabolic process
470	3	GO:0051289	3.95	2.7	5	40	2	protein homotetramerization
477	1	GO:0006260	4.41	2.48	2	74	2	DNA replication
479	1	GO:0006777	8.17	2.18	4	15	3	Mo-molybdopterin cofactor biosynthetic process
480	1	GO:0009058	8.95	2.93	5	193	5	biosynthetic process
481	1	GO:0009236	4.27	2.95	5	28	2	cobalamin biosynthetic process
483	1	GO:0016311	3.92	2.54	3	75	2	dephosphorylation
496	1	GO:0006955	8.74	2.78	5	53	4	immune response
496	2	GO:0019882	7.45	2.6	5	19	3	antigen processing and presentation
506	1	GO:0005975	3.23	2.18	4	632	3	carbohydrate metabolic process
507	1	GO:0006813	7.92	2.48	3	28	3	potassium ion transport
507	2	GO:0071805	2.75	2.3	3	7	1	potassium ion transmembrane transport
508	1	GO:0006541	10.73	3.11	4	26	4	glutamine metabolic process
508	2	GO:0008652	4.46	2.94	4	244	3	cellular amino acid biosynthetic process
508	3	GO:0006807	4.15	2.81	4	41	2	nitrogen compound metabolic process
509	1	GO:0006032	7.65	2.74	4	22	3	chitin catabolic process
509	2	GO:0016998	7.1	2.56	4	33	3	cell wall macromolecule catabolic process
509	3	GO:0006952	3.98	2.44	4	50	2	defense response
509	4	GO:0000272	3.61	2.34	4	76	2	polysaccharide catabolic process
509	5	GO:0005975	3.23	2.26	4	632	3	carbohydrate metabolic process
509	6	GO:0050832	2.36	2.2	4	13	1	defense response to fungus
510	1	GO:0006865	7.92	2.4	4	18	3	amino acid transport
512	1	GO:0034134	2.69	2.6	4	6	1	toll-like receptor 2 signaling pathway
512	2	GO:0050707	2.57	2.43	4	8	1	regulation of cytokine secretion
512	3	GO:0002755	2.36	2.3	4	13	1	MyD88-dependent toll-like receptor signaling pathway
512	4	GO:0050729	2.36	2.2	4	13	1	positive regulation of inflammatory response
513	1	GO:0017148	2.15	2	4	21	1	negative regulation of translation
517	1	GO:0008217	5.51	3.5	4	9	2	regulation of blood pressure
517	2	GO:0002474	5.24	3.32	4	12	2	antigen processing and presentation of peptide antigen via MHC class I
518	1	GO:0017148	4.74	2.65	4	21	2	negative regulation of translation
518	2	GO:0006952	3.98	2.48	4	50	2	defense response
522	1	GO:0006520	7.47	2.54	3	39	3	cellular amino acid metabolic process
522	2	GO:0055114	2.54	2.37	3	1672	3	oxidation-reduction process
523	1	GO:0000398	2.69	2.18	3	8	1	mRNA splicing, via spliceosome
525	1	GO:0006260	6.62	3.11	3	74	3	DNA replication
525	2	GO:0009263	5.81	2.94	3	9	2	deoxyribonucleotide biosynthetic process
525	3	GO:0010212	2.82	2.81	3	6	1	response to ionizing radiation
525	5	GO:0060041	2.69	2.64	3	8	1	retina development in camera-type eye
526	1	GO:0006814	8.78	3.26	3	15	3	sodium ion transport
526	2	GO:0006813	7.92	3.08	3	28	3	potassium ion transport
527	1	GO:0006177	9.22	2.9	3	11	3	GMP biosynthetic process
527	2	GO:0006164	6.79	2.73	3	65	3	purine nucleotide biosynthetic process
527	3	GO:0006541	4.85	2.6	3	26	2	glutamine metabolic process
527	4	GO:0009168	2.69	2.51	3	8	1	purine ribonucleoside monophosphate biosynthetic process
527	5	GO:0009113	2.59	2.43	3	10	1	purine nucleobase biosynthetic process
531	1	GO:0005975	3.81	2.78	3	632	3	carbohydrate metabolic process
532	1	GO:0006783	8.78	2.88	3	15	3	heme biosynthetic process
532	2	GO:0006782	8.38	2.7	3	20	3	protoporphyrinogen IX biosynthetic process
532	3	GO:0006779	7.62	2.57	3	35	3	porphyrin-containing compound biosynthetic process
532	4	GO:0055114	2.54	2.48	3	1672	3	oxidation-reduction process
533	1	GO:0006366	5.62	3.31	3	11	2	transcription from RNA polymerase II promoter
534	1	GO:0015948	6.28	2.18	2	9	2	methanogenesis
536	1	GO:0008543	2.66	2.3	2	13	1	fibroblast growth factor receptor signaling pathway
537	1	GO:0006979	4.34	2.6	2	80	2	response to oxidative stress
538	1	GO:0030245	2.58	2.3	1	31	1	cellulose catabolic process
538	2	GO:0000272	2.19	2.12	1	76	1	polysaccharide catabolic process
541	1	GO:0006066	2.77	2.7	2	10	1	alcohol metabolic process
542	1	GO:0019064	2.59	2.18	1	30	1	fusion of virus membrane with host plasma membrane
543	1	GO:0015979	3.84	2.88	2	142	2	photosynthesis
544	1	GO:0090502	2.47	2.3	2	20	1	RNA phosphodiester bond hydrolysis, endonucleolytic
547	1	GO:0042127	2.87	2.54	2	8	1	regulation of cell proliferation
550	1	GO:0006508	3.04	2.78	2	357	2	proteolysis
550	2	GO:0030449	2.99	2.6	2	6	1	regulation of complement activation
550	3	GO:0006957	2.99	2.48	2	6	1	complement activation, alternative pathway
551	1	GO:0006508	3.04	2	2	357	2	proteolysis
554	1	GO:0019064	5.2	2.18	2	30	2	fusion of virus membrane with host plasma membrane
560	1	GO:0006412	3.91	2.3	2	131	2	translation
561	1	GO:0006508	3.04	2	2	357	2	proteolysis
565	1	GO:0009765	6.19	2	2	10	2	photosynthesis, light harvesting
567	1	GO:0030334	6.66	3.52	2	6	2	regulation of cell migration
567	2	GO:0070527	6.39	3.34	2	8	2	platelet aggregation
567	3	GO:0007160	5.88	3.22	2	14	2	cell-matrix adhesion
567	4	GO:0007229	5.76	3.12	2	16	2	integrin-mediated signaling pathway
567	5	GO:0007275	4.99	3.04	2	38	2	multicellular organismal development
567	6	GO:0001938	2.99	2.97	2	6	1	positive regulation of endothelial cell proliferation
567	7	GO:0050900	2.92	2.92	2	7	1	leukocyte migration
567	8	GO:0042060	2.92	2.87	2	7	1	wound healing
