# Supplementary material for: Global organization of a binding site network gives insight into evolution and structure-function relationships of proteins
Source: Sci Rep. 2017 Sep 14;7:11652. doi: 10.1038/s41598-017-10412-z (PMC5599562; doi:10.1038/s41598-017-10412-z)
Supplement: Supplementary file 6 — Dataset 5 [file 41598_2017_10412_MOESM6_ESM.xlsx]

## Sheet: Sheet1
Community Index	Member Index	GO id	-log(P)	FDR	Number of proteins in the community	Total number of proteins associated with the function	Number of proteins in the community associated with the function	Description
1	1	GO:0019825	69.32	4.83	747	85	70	oxygen binding
1	2	GO:0005344	58.9	4.65	747	59	54	oxygen transporter activity
1	3	GO:0003707	41.86	4.53	747	39	37	steroid hormone receptor activity
1	4	GO:0020037	32.15	4.43	747	393	97	heme binding
1	5	GO:0003677	29.34	4.35	747	332	85	DNA binding
1	6	GO:0005506	25.91	4.28	747	368	85	iron ion binding
1	7	GO:0003700	21.4	4.23	747	102	40	sequence-specific DNA binding transcription factor activity
1	8	GO:0045156	14.39	4.17	747	29	18	electron transporter, transferring electrons within the cyclic electron transport pathway of photosynthesis activity
1	9	GO:0004129	13.77	4.13	747	27	17	cytochrome-c oxidase activity
1	10	GO:0004887	9.6	4.09	747	8	8	thyroid hormone receptor activity
1	11	GO:0008121	9.11	4.05	747	11	9	ubiquinol-cytochrome-c reductase activity
1	12	GO:0016168	8.93	4.01	747	26	13	chlorophyll binding
1	13	GO:0004879	8.67	3.98	747	9	8	ligand-activated sequence-specific DNA binding RNA polymerase II transcription factor activity
1	14	GO:0005179	8.53	3.95	747	12	9	hormone activity
1	15	GO:0015078	7	3.92	747	12	8	hydrogen ion transmembrane transporter activity
1	16	GO:0005216	5.2	3.9	747	18	8	ion channel activity
1	17	GO:0042314	4.65	3.87	747	11	6	bacteriochlorophyll binding
2	1	GO:0008270	36.89	4.83	862	330	101	zinc ion binding
2	2	GO:0046872	31.53	4.65	862	1200	202	metal ion binding
2	3	GO:0004222	25	4.52	862	61	36	metalloendopeptidase activity
2	4	GO:0042586	15.01	4.43	862	17	15	peptide deformylase activity
2	5	GO:0008198	14.55	4.35	862	23	17	ferrous iron binding
2	6	GO:0016810	14.04	4.28	862	24	17	hydrolase activity, acting on carbon-nitrogen (but not peptide) bonds
2	7	GO:0004177	12.84	4.22	862	34	19	aminopeptidase activity
2	8	GO:0016706	12.52	4.17	862	11	11	oxidoreductase activity, acting on paired donors, with incorporation or reduction of molecular oxygen, 2-oxoglutarate as one donor, and incorporation of one atom each of oxygen into both donors
2	9	GO:0008237	11.43	4.13	862	39	19	metallopeptidase activity
2	10	GO:0031418	11.38	4.09	862	10	10	L-ascorbic acid binding
2	11	GO:0070006	11.38	4.05	862	10	10	metalloaminopeptidase activity
2	12	GO:0004114	9.61	4.01	862	12	10	3',5'-cyclic-nucleotide phosphodiesterase activity
2	13	GO:0004802	8.17	3.98	862	9	8	transketolase activity
2	14	GO:0005506	8.15	3.95	862	368	59	iron ion binding
2	15	GO:0051213	7.29	3.92	862	17	10	dioxygenase activity
2	16	GO:0018576	6.46	3.9	862	9	7	catechol 1,2-dioxygenase activity
2	17	GO:0030145	6.18	3.87	862	79	20	manganese ion binding
2	18	GO:0016805	6	3.85	862	7	6	dipeptidase activity
2	19	GO:0008685	6	3.83	862	7	6	2-C-methyl-D-erythritol 2,4-cyclodiphosphate synthase activity
2	20	GO:0004089	5.81	3.8	862	18	9	carbonate dehydratase activity
2	21	GO:0004563	5.55	3.78	862	11	7	beta-N-acetylhexosaminidase activity
2	22	GO:0004053	4.93	3.76	862	6	5	arginase activity
2	23	GO:0003856	4.93	3.75	862	6	5	3-dehydroquinate synthase activity
2	24	GO:0016787	4.81	3.73	862	153	27	hydrolase activity
2	25	GO:0004181	4.62	3.71	862	14	7	metallocarboxypeptidase activity
2	26	GO:0016788	4.56	3.7	862	24	9	hydrolase activity, acting on ester bonds
2	27	GO:0004332	4.02	3.68	862	12	6	fructose-bisphosphate aldolase activity
2	28	GO:0033897	4.01	3.66	862	8	5	ribonuclease T2 activity
2	29	GO:0050897	3.95	3.65	862	17	7	cobalt ion binding
2	30	GO:0008199	3.79	3.64	862	49	12	ferric iron binding
3	1	GO:0005525	188.84	4.72	516	255	177	GTP binding
3	2	GO:0005524	150.54	4.55	516	1243	287	ATP binding
3	3	GO:0003924	118.67	4.42	516	140	107	GTPase activity
3	4	GO:0000166	70.33	4.32	516	1579	230	nucleotide binding
3	5	GO:0016887	47.74	4.25	516	52	42	ATPase activity
3	6	GO:0003777	31.21	4.18	516	30	26	microtubule motor activity
3	7	GO:0008017	26.12	4.12	516	35	25	microtubule binding
3	8	GO:0008026	25.25	4.07	516	27	22	ATP-dependent helicase activity
3	9	GO:0003746	16.56	4.02	516	23	16	translation elongation factor activity
3	10	GO:0019003	14.41	3.98	516	17	13	GDP binding
3	11	GO:0004797	13.62	3.94	516	10	10	thymidine kinase activity
3	12	GO:0008094	13.13	3.91	516	13	11	DNA-dependent ATPase activity
3	13	GO:0003676	12.15	3.88	516	100	25	nucleic acid binding
3	14	GO:0003774	11.27	3.85	516	10	9	motor activity
3	15	GO:0016820	10.23	3.82	516	15	10	hydrolase activity, acting on acid anhydrides, catalyzing transmembrane movement of substances
3	16	GO:0003684	10.17	3.79	516	29	13	damaged DNA binding
3	17	GO:0003689	9.52	3.77	516	7	7	DNA clamp loader activity
3	18	GO:0043531	8.32	3.74	516	16	9	ADP binding
3	19	GO:0004798	8.26	3.72	516	12	8	thymidylate kinase activity
3	20	GO:0004140	8.16	3.7	516	6	6	dephospho-CoA kinase activity
3	21	GO:0004386	7.86	3.68	516	13	8	helicase activity
3	22	GO:0016149	7.33	3.66	516	7	6	translation release factor activity, codon specific
3	23	GO:0005515	7.12	3.64	516	437	45	protein binding
3	24	GO:0003677	6.8	3.63	516	332	37	DNA binding
3	25	GO:0004003	6.75	3.61	516	8	6	ATP-dependent DNA helicase activity
3	26	GO:0003697	6.71	3.59	516	12	7	single-stranded DNA binding
3	27	GO:0017076	5.51	3.58	516	7	5	purine nucleotide binding
3	28	GO:0009381	5.51	3.56	516	7	5	excinuclease ABC activity
3	29	GO:0004020	5.51	3.55	516	7	5	adenylylsulfate kinase activity
3	30	GO:0019904	4.23	3.53	516	11	5	protein domain specific binding
4	1	GO:0000287	24.08	4.49	361	355	56	magnesium ion binding
4	2	GO:0046872	17.62	4.31	361	1200	94	metal ion binding
4	3	GO:0004337	12.14	4.19	361	8	8	geranyltranstransferase activity
4	4	GO:0042132	9.73	4.09	361	8	7	fructose 1,6-bisphosphate 1-phosphatase activity
4	5	GO:0010333	6.82	4.01	361	10	6	terpene synthase activity
4	6	GO:0003848	6.81	3.94	361	6	5	2-amino-4-hydroxy-6-hydroxymethyldihydropteridine diphosphokinase activity
4	7	GO:0004634	6.81	3.89	361	6	5	phosphopyruvate hydratase activity
4	8	GO:0004788	6.81	3.83	361	6	5	thiamine diphosphokinase activity
4	9	GO:0004639	6.28	3.79	361	7	5	phosphoribosylaminoimidazolesuccinocarboxamide synthase activity
4	10	GO:0030975	5.86	3.75	361	8	5	thiamine binding
4	11	GO:0004161	5.86	3.71	361	8	5	dimethylallyltranstransferase activity
4	12	GO:0000175	5.86	3.67	361	8	5	3'-5'-exoribonuclease activity
4	13	GO:0003887	5.4	3.64	361	32	8	DNA-directed DNA polymerase activity
4	14	GO:0008253	5.23	3.61	361	10	5	5'-nucleotidase activity
4	15	GO:0016757	4.81	3.58	361	19	6	transferase activity, transferring glycosyl groups
4	16	GO:0004527	4.76	3.56	361	12	5	exonuclease activity
4	17	GO:0008408	4.38	3.53	361	14	5	3'-5' exonuclease activity
4	18	GO:0016779	4.06	3.51	361	16	5	nucleotidyltransferase activity
4	19	GO:0004427	3.8	3.49	361	10	4	inorganic diphosphatase activity
5	1	GO:0004017	17.81	4.43	305	20	14	adenylate kinase activity
5	2	GO:0016776	15.66	4.26	305	13	11	phosphotransferase activity, phosphate group as acceptor
5	3	GO:0016301	14.06	4.13	305	219	31	kinase activity
5	4	GO:0004127	7.18	4.04	305	6	5	cytidylate kinase activity
5	5	GO:0004733	6.14	3.96	305	14	6	pyridoxamine-phosphate oxidase activity
5	6	GO:0004308	5.09	3.89	305	20	6	exo-alpha-sialidase activity
5	7	GO:0003674	4.13	3.83	305	18	5	molecular_function
5	8	GO:0003855	3.9	3.78	305	11	4	3-dehydroquinate dehydratase activity
6	1	GO:0050662	43.34	4.19	207	47	31	coenzyme binding
6	2	GO:0016491	38.09	4.02	207	363	57	oxidoreductase activity
6	3	GO:0000166	28.28	3.89	207	1579	93	nucleotide binding
6	4	GO:0004318	17.96	3.8	207	16	12	enoyl-[acyl-carrier-protein] reductase (NADH) activity
6	5	GO:0004316	15.81	3.72	207	16	11	3-oxoacyl-[acyl-carrier-protein] reductase (NADPH) activity
6	6	GO:0003978	10.56	3.65	207	6	6	UDP-glucose 4-epimerase activity
6	7	GO:0070401	5.55	3.59	207	14	5	NADP+ binding
6	8	GO:0070403	3.87	3.54	207	29	5	NAD+ binding
7	1	GO:0004674	190.03	4.59	245	134	117	protein serine/threonine kinase activity
7	2	GO:0005524	162.58	4.41	245	1243	205	ATP binding
7	3	GO:0004713	65.35	4.29	245	40	39	protein tyrosine kinase activity
7	4	GO:0016301	35.24	4.19	245	219	48	kinase activity
7	5	GO:0004672	26.06	4.11	245	23	18	protein kinase activity
7	6	GO:0004707	10.91	4.05	245	8	7	MAP kinase activity
7	7	GO:0004693	10.12	3.99	245	6	6	cyclin-dependent protein serine/threonine kinase activity
7	8	GO:0004702	8.68	3.94	245	8	6	receptor signaling protein serine/threonine kinase activity
7	9	GO:0004712	7.12	3.89	245	7	5	protein serine/threonine/tyrosine kinase activity
7	10	GO:0000166	5.44	3.85	245	1579	59	nucleotide binding
7	11	GO:0016772	4.72	3.81	245	17	5	transferase activity, transferring phosphorus-containing groups
7	12	GO:0004714	4.46	3.78	245	19	5	transmembrane receptor protein tyrosine kinase activity
7	13	GO:0005021	3.77	3.74	245	6	3	vascular endothelial growth factor-activated receptor activity
8	1	GO:0008168	61.08	4.24	213	77	46	methyltransferase activity
8	2	GO:0008171	35.69	4.07	213	22	21	O-methyltransferase activity
8	3	GO:0004482	17.52	3.94	213	10	10	mRNA (guanine-N7-)-methyltransferase activity
8	4	GO:0009007	14	3.84	213	8	8	site-specific DNA-methyltransferase (adenine-specific) activity
8	5	GO:0008170	13.05	3.76	213	9	8	N-methyltransferase activity
8	6	GO:0004483	13.05	3.7	213	9	8	mRNA (nucleoside-2'-O-)-methyltransferase activity
8	7	GO:0003723	12.98	3.64	213	143	21	RNA binding
8	8	GO:0004766	12.24	3.59	213	7	7	spermidine synthase activity
8	9	GO:0008757	10.56	3.54	213	14	8	S-adenosylmethionine-dependent methyltransferase activity
8	10	GO:0004719	10.49	3.5	213	6	6	protein-L-isoaspartate (D-aspartate) O-methyltransferase activity
8	11	GO:0000179	10.49	3.46	213	6	6	rRNA (adenine-N6,N6-)-dimethyltransferase activity
8	12	GO:0016429	10.49	3.43	213	6	6	tRNA (adenine-N1-)-methyltransferase activity
8	13	GO:0008276	10.18	3.4	213	10	7	protein methyltransferase activity
8	14	GO:0003676	4.89	3.37	213	100	10	nucleic acid binding
8	15	GO:0003682	4.51	3.34	213	11	4	chromatin binding
8	16	GO:0046983	4.06	3.31	213	41	6	protein dimerization activity
8	17	GO:0046872	4.02	3.29	213	1200	40	metal ion binding
8	18	GO:0003677	3.45	3.26	213	332	16	DNA binding
9	1	GO:0050660	114.39	4.19	164	189	85	flavin adenine dinucleotide binding
9	2	GO:0004791	28.12	4.01	164	15	15	thioredoxin-disulfide reductase activity
9	3	GO:0004148	24.34	3.89	164	13	13	dihydrolipoyl dehydrogenase activity
9	4	GO:0016491	21.33	3.79	164	363	37	oxidoreductase activity
9	5	GO:0000166	16.46	3.71	164	1579	65	nucleotide binding
9	6	GO:0050661	10.63	3.64	164	128	16	NADP binding
9	7	GO:0004362	10.34	3.58	164	7	6	glutathione-disulfide reductase activity
9	8	GO:0004497	8.37	3.53	164	111	13	monooxygenase activity
9	9	GO:0008812	7.99	3.49	164	7	5	choline dehydrogenase activity
9	10	GO:0004324	7.57	3.45	164	8	5	ferredoxin-NADP+ reductase activity
10	1	GO:0009055	151.81	3.9	174	279	115	electron carrier activity
10	2	GO:0020037	150.67	3.72	174	393	125	heme binding
10	3	GO:0005506	79.04	3.6	174	368	83	iron ion binding
10	4	GO:0042279	11.02	3.5	174	6	6	nitrite reductase (cytochrome, ammonia-forming) activity
10	5	GO:0046872	6.68	3.42	174	1200	41	metal ion binding
10	6	GO:0000104	3.77	3.36	174	8	3	succinate dehydrogenase activity
11	1	GO:0030060	28.45	4.2	151	18	16	L-malate dehydrogenase activity
11	2	GO:0051287	26.46	4.03	151	142	29	NAD binding
11	3	GO:0016616	18.16	3.9	151	25	13	oxidoreductase activity, acting on the CH-OH group of donors, NAD or NADP as acceptor
11	4	GO:0016747	17.48	3.8	151	54	16	transferase activity, transferring acyl groups other than amino-acyl groups
11	5	GO:0008270	15.89	3.72	151	330	29	zinc ion binding
11	6	GO:0016615	15.22	3.66	151	8	8	malate dehydrogenase activity
11	7	GO:0004459	13.85	3.6	151	14	9	L-lactate dehydrogenase activity
11	8	GO:0000166	12.22	3.55	151	1579	55	nucleotide binding
11	9	GO:0004022	8.75	3.5	151	11	6	alcohol dehydrogenase (NAD) activity
11	10	GO:0070403	7.21	3.46	151	29	7	NAD+ binding
11	11	GO:0016491	6.73	3.42	151	363	19	oxidoreductase activity
11	12	GO:0003857	3.96	3.39	151	8	3	3-hydroxyacyl-CoA dehydrogenase activity
11	13	GO:0031625	3.78	3.36	151	9	3	ubiquitin protein ligase binding
12	1	GO:0030170	269.32	4.16	156	225	148	pyridoxal phosphate binding
12	2	GO:0008483	69.7	3.98	156	47	40	transaminase activity
12	3	GO:0080130	30.39	3.86	156	16	16	L-phenylalanine:2-oxoglutarate aminotransferase activity
12	4	GO:0004069	18.9	3.76	156	10	10	L-aspartate:2-oxoglutarate aminotransferase activity
12	5	GO:0004648	8.1	3.68	156	7	5	O-phospho-L-serine:2-oxoglutarate aminotransferase activity
12	6	GO:0003824	5.1	3.61	156	129	10	catalytic activity
13	1	GO:0004252	62.12	3.8	115	108	44	serine-type endopeptidase activity
14	1	GO:0004553	21.99	3.84	97	101	20	hydrolase activity, hydrolyzing O-glycosyl compounds
14	2	GO:0031176	12.44	3.66	97	17	8	endo-1,4-beta-xylanase activity
14	3	GO:0004565	11.8	3.54	97	12	7	beta-galactosidase activity
14	4	GO:0008422	11.8	3.44	97	12	7	beta-glucosidase activity
14	5	GO:0016985	9.15	3.36	97	7	5	mannan endo-1,4-beta-mannosidase activity
14	6	GO:0008810	8.67	3.29	97	28	7	cellulase activity
14	7	GO:0046556	6.53	3.24	97	8	4	alpha-L-arabinofuranosidase activity
15	1	GO:0004190	24.7	3.44	117	36	17	aspartic-type endopeptidase activity
16	1	GO:0004497	108.25	4.2	81	111	59	monooxygenase activity
16	2	GO:0005506	88.44	4.03	81	368	67	iron ion binding
16	3	GO:0020037	86.35	3.9	81	393	67	heme binding
16	4	GO:0016705	81.02	3.8	81	67	43	oxidoreductase activity, acting on paired donors, with incorporation or reduction of molecular oxygen
16	5	GO:0070330	14.35	3.73	81	8	7	aromatase activity
16	6	GO:0008395	9.55	3.66	81	7	5	steroid hydroxylase activity
16	7	GO:0019825	8.23	3.6	81	85	9	oxygen binding
16	8	GO:0016709	6.85	3.55	81	8	4	oxidoreductase activity, acting on paired donors, with incorporation or reduction of molecular oxygen, NAD(P)H as one donor, and incorporation of one atom of oxygen
16	9	GO:0019899	4.56	3.5	81	26	4	enzyme binding
17	1	GO:0008080	77.61	3.89	96	65	43	N-acetyltransferase activity
17	2	GO:0004402	4.99	3.71	96	6	3	histone acetyltransferase activity
17	3	GO:0016407	4.37	3.59	96	9	3	acetyltransferase activity
18	1	GO:0052689	13.82	3.84	94	13	8	carboxylic ester hydrolase activity
18	2	GO:0004806	12.83	3.67	94	16	8	triglyceride lipase activity
18	3	GO:0016787	9.66	3.54	94	153	13	hydrolase activity
18	4	GO:0008236	5.75	3.44	94	12	4	serine-type peptidase activity
18	5	GO:0004177	3.83	3.36	94	34	4	aminopeptidase activity
19	1	GO:0005524	52.45	3.71	89	1243	71	ATP binding
19	2	GO:0000166	45.13	3.53	89	1579	71	nucleotide binding
19	3	GO:0004831	32.36	3.41	89	15	15	tyrosine-tRNA ligase activity
19	4	GO:0004595	21.44	3.31	89	10	10	pantetheine-phosphate adenylyltransferase activity
19	5	GO:0004830	18.99	3.23	89	13	10	tryptophan-tRNA ligase activity
19	6	GO:0004592	16.16	3.16	89	9	8	pantoate-beta-alanine ligase activity
19	7	GO:0004515	11.96	3.11	89	7	6	nicotinate-nucleotide adenylyltransferase activity
19	8	GO:0004818	9.88	3.05	89	6	5	glutamate-tRNA ligase activity
19	9	GO:0004781	9.34	3.01	89	7	5	sulfate adenylyltransferase (ATP) activity
19	10	GO:0000309	7.34	2.97	89	6	4	nicotinamide-nucleotide adenylyltransferase activity
19	11	GO:0002161	5.84	2.93	89	12	4	aminoacyl-tRNA editing activity
19	12	GO:0000049	5.42	2.89	89	32	5	tRNA binding
19	13	GO:0003919	5.09	2.86	89	6	3	FMN adenylyltransferase activity
19	14	GO:0008531	3.08	2.83	89	6	2	riboflavin kinase activity
19	15	GO:0004020	2.94	2.8	89	7	2	adenylylsulfate kinase activity
20	1	GO:0000155	23.1	4.15	78	22	13	phosphorelay sensor kinase activity
20	2	GO:0004871	20.63	3.97	78	67	16	signal transducer activity
20	3	GO:0004106	6.91	3.85	78	8	4	chorismate mutase activity
21	1	GO:0004364	81.59	3.81	92	50	41	glutathione transferase activity
21	2	GO:0016740	22.21	3.63	92	104	20	transferase activity
21	3	GO:0015035	21.32	3.51	92	32	14	protein disulfide oxidoreductase activity
21	4	GO:0004602	8.2	3.41	92	10	5	glutathione peroxidase activity
21	5	GO:0009055	7.51	3.33	92	279	14	electron carrier activity
22	1	GO:0030246	14.63	3.98	56	177	15	carbohydrate binding
22	2	GO:0016936	5.7	3.8	56	6	3	galactoside binding
23	1	GO:0051539	48.52	3.81	55	136	32	4 iron, 4 sulfur cluster binding
23	2	GO:0009055	15.68	3.63	55	279	18	electron carrier activity
23	3	GO:0051536	15.08	3.51	55	15	8	iron-sulfur cluster binding
23	4	GO:0051538	13.59	3.41	55	21	8	3 iron, 4 sulfur cluster binding
23	5	GO:0046872	13.5	3.33	55	1200	28	metal ion binding
23	6	GO:0005506	7.02	3.27	55	368	12	iron ion binding
23	7	GO:0008177	5.27	3.21	55	8	3	succinate dehydrogenase (ubiquinone) activity
23	8	GO:0008901	4.05	3.16	55	19	3	ferredoxin hydrogenase activity
23	9	GO:0018697	3.5	3.11	55	6	2	carbonyl sulfide nitrogenase activity
23	10	GO:0016163	3.35	3.07	55	7	2	nitrogenase activity
23	11	GO:0016730	3.35	3.03	55	7	2	oxidoreductase activity, acting on iron-sulfur proteins as donors
23	12	GO:0016636	3.23	3	55	8	2	oxidoreductase activity, acting on the CH-CH group of donors, iron-sulfur protein as acceptor
23	13	GO:0051537	3.04	2.96	55	41	3	2 iron, 2 sulfur cluster binding
24	1	GO:0043169	48.07	3.52	42	23	20	cation binding
24	2	GO:0004553	5.85	3.34	42	101	6	hydrolase activity, hydrolyzing O-glycosyl compounds
24	3	GO:0003824	4.05	3.22	42	129	5	catalytic activity
25	1	GO:0003918	27.11	3.92	66	21	14	DNA topoisomerase type II (ATP-hydrolyzing) activity
25	2	GO:0005524	14.11	3.74	66	1243	32	ATP binding
25	3	GO:0016772	13.83	3.62	66	17	8	transferase activity, transferring phosphorus-containing groups
25	4	GO:0051082	13.55	3.52	66	29	9	unfolded protein binding
25	5	GO:0003677	9.52	3.44	66	332	15	DNA binding
25	6	GO:0030983	7.51	3.37	66	7	4	mismatched DNA binding
25	7	GO:0000155	5.21	3.31	66	22	4	phosphorelay sensor kinase activity
26	1	GO:0016773	33.41	3.81	54	46	19	phosphotransferase activity, alcohol group as acceptor
26	2	GO:0000166	23.41	3.63	54	1579	40	nucleotide binding
26	3	GO:0004747	21.35	3.51	54	9	9	ribokinase activity
26	4	GO:0016301	19.21	3.41	54	219	19	kinase activity
26	5	GO:0008478	16.55	3.33	54	7	7	pyridoxal kinase activity
26	6	GO:0004001	14.16	3.27	54	6	6	adenosine kinase activity
26	7	GO:0005524	13.37	3.21	54	1243	28	ATP binding
26	8	GO:0004340	7.31	3.16	54	9	4	glucokinase activity
26	9	GO:0000287	4.53	3.11	54	355	9	magnesium ion binding
27	1	GO:0008289	23.87	3.92	47	74	16	lipid binding
27	2	GO:0005215	19.9	3.74	47	98	15	transporter activity
27	3	GO:0019841	7.56	3.62	47	9	4	retinol binding
27	4	GO:0005504	4.89	3.52	47	12	3	fatty acid binding
28	1	GO:0004197	7.08	3.51	65	21	5	cysteine-type endopeptidase activity
29	1	GO:0005524	42.9	3.6	55	1243	50	ATP binding
29	2	GO:0000166	35.93	3.43	55	1579	49	nucleotide binding
29	3	GO:0004828	18.88	3.3	55	8	8	serine-tRNA ligase activity
29	4	GO:0003676	16.89	3.2	55	100	14	nucleic acid binding
29	5	GO:0004827	14.11	3.12	55	6	6	proline-tRNA ligase activity
29	6	GO:0004826	13.26	3.06	55	7	6	phenylalanine-tRNA ligase activity
29	7	GO:0000049	10	3	55	32	7	tRNA binding
29	8	GO:0004812	9.64	2.95	55	9	5	aminoacyl-tRNA ligase activity
29	9	GO:0000287	3.65	2.9	55	355	8	magnesium ion binding
30	1	GO:0005524	30.02	3.82	52	1243	41	ATP binding
30	2	GO:0030145	18.79	3.64	52	79	14	manganese ion binding
30	3	GO:0008716	18.13	3.52	52	9	8	D-alanine-D-alanine ligase activity
30	4	GO:0000166	17.24	3.42	52	1579	34	nucleotide binding
30	5	GO:0000287	16.93	3.34	52	355	20	magnesium ion binding
30	6	GO:0004638	8.3	3.27	52	6	4	phosphoribosylaminoimidazole carboxylase activity
30	7	GO:0004075	7.16	3.21	52	10	4	biotin carboxylase activity
30	8	GO:0016879	5.79	3.16	52	6	3	ligase activity, forming carbon-nitrogen bonds
30	9	GO:0046872	4.44	3.12	52	1200	16	metal ion binding
30	10	GO:0043295	3.4	3.08	52	7	2	glutathione binding
31	1	GO:0004356	19.38	3.79	48	8	8	glutamate-ammonia ligase activity
32	1	GO:0016972	24.14	3.68	50	10	10	thiol oxidase activity
33	1	GO:0042277	5.1	3.89	49	10	3	peptide binding
33	2	GO:0008144	4.07	3.72	49	21	3	drug binding
34	1	GO:0009882	11.62	3.8	41	6	5	blue light photoreceptor activity
34	2	GO:0071949	8.35	3.63	41	19	5	FAD binding
35	1	GO:0030554	45.37	3.73	44	32	21	adenyl nucleotide binding
36	1	GO:0016491	36.84	3.3	44	363	31	oxidoreductase activity
36	2	GO:0000166	10.86	3.12	44	1579	25	nucleotide binding
38	1	GO:0004365	36.75	3.57	42	16	15	glyceraldehyde-3-phosphate dehydrogenase (NAD+) (phosphorylating) activity
38	2	GO:0051287	33.37	3.39	42	142	23	NAD binding
38	3	GO:0050661	30.33	3.27	42	128	21	NADP binding
38	4	GO:0004013	14	3.17	42	7	6	adenosylhomocysteinase activity
38	5	GO:0016620	9.69	3.09	42	11	5	oxidoreductase activity, acting on the aldehyde or oxo group of donors, NAD or NADP as acceptor
38	6	GO:0008948	5.83	3.02	42	7	3	oxaloacetate decarboxylase activity
39	1	GO:0030246	18.52	2.65	27	177	14	carbohydrate binding
39	2	GO:0005537	5.89	2.48	27	10	3	mannose binding
39	3	GO:0046872	2.37	2.35	27	1200	8	metal ion binding
40	1	GO:0003887	12.24	3.2	50	32	8	DNA-directed DNA polymerase activity
40	2	GO:0003684	10.63	3.03	50	29	7	damaged DNA binding
40	3	GO:0016849	5.6	2.9	50	7	3	phosphorus-oxygen lyase activity
41	1	GO:0004799	21.32	3.89	37	17	10	thymidylate synthase activity
42	1	GO:0008658	43.32	3.36	48	19	18	penicillin binding
42	2	GO:0008800	26.15	3.19	48	22	13	beta-lactamase activity
42	3	GO:0009002	23.29	3.06	48	11	10	serine-type D-Ala-D-Ala carboxypeptidase activity
42	4	GO:0004180	13.54	2.96	48	24	8	carboxypeptidase activity
42	5	GO:0004359	7.77	2.88	48	8	4	glutaminase activity
44	1	GO:0004422	34.16	3.69	34	13	13	hypoxanthine phosphoribosyltransferase activity
44	2	GO:0004588	9.06	3.52	34	6	4	orotate phosphoribosyltransferase activity
44	3	GO:0000287	6.3	3.39	34	355	9	magnesium ion binding
44	4	GO:0000166	3.59	3.3	34	1579	13	nucleotide binding
45	1	GO:0004568	31.89	3.33	36	20	14	chitinase activity
45	2	GO:0008061	5.37	3.16	36	11	3	chitin binding
46	1	GO:0004553	8.32	3.66	30	101	7	hydrolase activity, hydrolyzing O-glycosyl compounds
46	2	GO:0008199	3.59	3.49	30	49	3	ferric iron binding
47	1	GO:0004146	57.8	3.53	29	22	21	dihydrofolate reductase activity
47	2	GO:0050661	26.19	3.35	29	128	17	NADP binding
47	3	GO:0004799	7.16	3.22	29	17	4	thymidylate synthase activity
47	4	GO:0008703	6.13	3.13	29	8	3	5-amino-6-(5-phosphoribosylamino)uracil reductase activity
47	5	GO:0000166	3.08	3.05	29	1579	11	nucleotide binding
48	1	GO:0005524	11.19	3.71	37	1243	21	ATP binding
48	2	GO:0004594	8.54	3.54	37	7	4	pantothenate kinase activity
48	3	GO:0000166	8.29	3.41	37	1579	20	nucleotide binding
48	4	GO:0016301	4.26	3.31	37	219	6	kinase activity
49	1	GO:0004032	11.74	3.92	39	6	5	alditol:NADP+ 1-oxidoreductase activity
49	2	GO:0016491	7.8	3.74	39	363	11	oxidoreductase activity
49	3	GO:0008106	3.65	3.62	39	7	2	alcohol dehydrogenase (NADP+) activity
50	1	GO:0016787	10.21	3.76	40	153	10	hydrolase activity
50	2	GO:0000287	5.65	3.59	40	355	9	magnesium ion binding
50	3	GO:0030145	5.18	3.46	40	79	5	manganese ion binding
50	4	GO:0000309	3.78	3.37	40	6	2	nicotinamide-nucleotide adenylyltransferase activity
51	1	GO:0030246	24.46	3.39	27	177	17	carbohydrate binding
52	1	GO:0008146	23.08	3.4	29	10	9	sulfotransferase activity
53	1	GO:0003995	62.9	3.74	33	32	25	acyl-CoA dehydrogenase activity
53	2	GO:0050660	45.8	3.57	33	189	28	flavin adenine dinucleotide binding
54	1	GO:0010181	31.23	3.33	34	123	20	FMN binding
54	2	GO:0016491	15.19	3.16	34	363	16	oxidoreductase activity
54	3	GO:0009055	11.07	3.03	34	279	12	electron carrier activity
54	4	GO:0005506	6.17	2.93	34	368	9	iron ion binding
54	5	GO:0003955	5.58	2.86	34	10	3	NAD(P)H dehydrogenase (quinone) activity
55	1	GO:0004450	33.18	3.42	26	12	12	isocitrate dehydrogenase (NADP+) activity
55	2	GO:0051287	20.21	3.25	26	142	14	NAD binding
55	3	GO:0000287	14.56	3.12	26	355	14	magnesium ion binding
56	1	GO:0016874	11.22	3.47	30	20	6	ligase activity
56	2	GO:0003824	7.58	3.29	30	129	7	catalytic activity
56	3	GO:0000166	6.64	3.17	30	1579	16	nucleotide binding
56	4	GO:0005524	4.59	3.07	30	1243	12	ATP binding
56	5	GO:0016208	3.88	2.99	30	7	2	AMP binding
57	1	GO:0030170	26.87	3.72	36	225	21	pyridoxal phosphate binding
57	2	GO:0004124	24.7	3.54	36	11	10	cysteine synthase activity
57	3	GO:0003941	15.28	3.42	36	6	6	L-serine ammonia-lyase activity
57	4	GO:0004795	14.43	3.32	36	7	6	threonine synthase activity
57	5	GO:0004794	11.92	3.24	36	6	5	L-threonine ammonia-lyase activity
57	6	GO:0016740	6.19	3.18	36	104	6	transferase activity
58	1	GO:0010181	25.06	3.42	27	123	16	FMN binding
58	2	GO:0016491	11.15	3.25	27	363	12	oxidoreductase activity
58	3	GO:0000166	5.68	3.12	27	1579	14	nucleotide binding
59	1	GO:0020037	21.96	3.28	31	393	20	heme binding
59	2	GO:0004601	19.03	3.1	31	47	11	peroxidase activity
59	3	GO:0004096	8.53	2.98	31	23	5	catalase activity
59	4	GO:0046872	7.12	2.88	31	1200	15	metal ion binding
60	1	GO:0030246	6.05	3.35	36	177	7	carbohydrate binding
60	2	GO:0003700	3.6	3.18	36	102	4	sequence-specific DNA binding transcription factor activity
61	1	GO:0008234	52.49	2.85	36	36	23	cysteine-type peptidase activity
62	1	GO:0004029	12.59	3.69	27	6	5	aldehyde dehydrogenase (NAD) activity
62	2	GO:0016620	8.15	3.51	27	11	4	oxidoreductase activity, acting on the aldehyde or oxo group of donors, NAD or NADP as acceptor
63	1	GO:0003977	13.78	3.58	31	9	6	UDP-N-acetylglucosamine diphosphorylase activity
63	2	GO:0003983	12.27	3.4	31	6	5	UTP:glucose-1-phosphate uridylyltransferase activity
63	3	GO:0019134	8.86	3.28	31	7	4	glucosamine-1-phosphate N-acetyltransferase activity
64	1	GO:0005363	49.81	3.39	26	24	19	maltose transmembrane transporter activity
64	2	GO:1901982	25.6	3.21	26	12	10	maltose binding
64	3	GO:0005515	7.86	3.09	26	437	10	protein binding
65	1	GO:0051539	26.51	3.28	18	136	15	4 iron, 4 sulfur cluster binding
65	2	GO:0018492	14.64	3.1	18	11	6	carbon-monoxide dehydrogenase (acceptor) activity
65	3	GO:0016151	7.94	2.98	18	18	4	nickel cation binding
65	4	GO:0003906	6.98	2.88	18	7	3	DNA-(apurinic or apyrimidinic site) lyase activity
65	5	GO:0046872	3.71	2.8	18	1200	8	metal ion binding
65	6	GO:0003677	2.86	2.73	18	332	4	DNA binding
66	1	GO:0003755	7.95	2.65	25	13	4	peptidyl-prolyl cis-trans isomerase activity
67	1	GO:0030976	47.6	3.6	26	28	19	thiamine pyrophosphate binding
67	2	GO:0000287	21.46	3.43	26	355	18	magnesium ion binding
67	3	GO:0016831	3.32	3.3	26	15	2	carboxy-lyase activity
68	1	GO:0004970	30.27	3.52	27	15	12	ionotropic glutamate receptor activity
68	2	GO:0005234	30.27	3.34	27	15	12	extracellular-glutamate-gated ion channel activity
68	3	GO:0005215	12.26	3.22	27	98	9	transporter activity
69	1	GO:0016407	9.03	3.41	21	9	4	acetyltransferase activity
69	2	GO:0016798	5.76	3.23	21	14	3	hydrolase activity, acting on glycosyl bonds
70	1	GO:0003911	20.51	3.7	28	9	8	DNA ligase (NAD+) activity
70	2	GO:0003910	15.15	3.52	28	7	6	DNA ligase (ATP) activity
70	3	GO:0003677	5.02	3.4	28	332	7	DNA binding
71	1	GO:0003700	6.6	3.26	17	102	5	sequence-specific DNA binding transcription factor activity
72	1	GO:0004349	15.53	3.36	20	8	6	glutamate 5-kinase activity
72	2	GO:0003991	15.06	3.19	20	9	6	acetylglutamate kinase activity
72	3	GO:0005524	10.71	3.06	20	1243	15	ATP binding
72	4	GO:0000166	9.21	2.96	20	1579	15	nucleotide binding
72	5	GO:0016301	4.58	2.88	20	219	5	kinase activity
72	6	GO:0033862	4.12	2.82	20	8	2	UMP kinase activity
73	1	GO:0016491	14.93	3.24	20	363	13	oxidoreductase activity
73	2	GO:0004324	6.63	3.07	20	8	3	ferredoxin-NADP+ reductase activity
73	3	GO:0051537	6.23	2.94	20	41	4	2 iron, 2 sulfur cluster binding
73	4	GO:0019825	3.42	2.85	20	85	3	oxygen binding
73	5	GO:0071949	3.34	2.77	20	19	2	FAD binding
74	1	GO:0005524	5.79	3.33	17	1243	10	ATP binding
74	2	GO:0000166	4.84	3.16	17	1579	10	nucleotide binding
75	1	GO:0004930	11.32	3.45	24	24	6	G-protein coupled receptor activity
75	2	GO:0003796	8.75	3.27	24	27	5	lysozyme activity
75	3	GO:0003700	4.31	3.15	24	102	4	sequence-specific DNA binding transcription factor activity
76	1	GO:0043115	14.12	3.33	24	10	6	precorrin-2 dehydrogenase activity
77	1	GO:0004590	45.08	3.13	26	16	16	orotidine-5'-phosphate decarboxylase activity
79	1	GO:0030234	27.3	3.53	22	11	10	enzyme regulator activity
80	1	GO:0042602	33.5	3.22	22	18	13	riboflavin reductase (NADPH) activity
80	2	GO:0010181	22.59	3.04	22	123	14	FMN binding
80	3	GO:0000166	4.38	2.92	22	1579	11	nucleotide binding
81	1	GO:0004170	36.65	3.31	23	18	14	dUTP diphosphatase activity
81	2	GO:0016787	3.7	3.14	23	153	4	hydrolase activity
82	1	GO:0008782	25.61	3.23	21	9	9	adenosylhomocysteine nucleosidase activity
82	2	GO:0008930	25.61	3.05	21	9	9	methylthioadenosine nucleosidase activity
82	3	GO:0004850	16.83	2.93	21	6	6	uridine phosphorylase activity
82	4	GO:0004731	12.75	2.83	21	17	6	purine-nucleoside phosphorylase activity
84	1	GO:0003855	3.83	3.35	20	11	2	3-dehydroquinate dehydratase activity
86	1	GO:0016758	30.8	3.4	18	20	12	transferase activity, transferring hexosyl groups
87	1	GO:0003913	10.35	3.48	17	6	4	DNA photolyase activity
87	2	GO:0003904	4.53	3.31	17	6	2	deoxyribodipyrimidine photo-lyase activity
89	1	GO:0016747	32.63	3.63	24	54	16	transferase activity, transferring acyl groups other than amino-acyl groups
89	2	GO:0008270	25.15	3.45	24	330	19	zinc ion binding
89	3	GO:0003960	15.59	3.33	24	7	6	NADPH:quinone reductase activity
89	4	GO:0016491	5.26	3.23	24	363	7	oxidoreductase activity
89	5	GO:0070402	4.78	3.15	24	25	3	NADPH binding
90	1	GO:0004725	48.09	3.35	27	26	19	protein tyrosine phosphatase activity
90	2	GO:0008138	25.4	3.18	27	12	10	protein tyrosine/serine/threonine phosphatase activity
90	3	GO:0003993	3.34	3.05	27	14	2	acid phosphatase activity
91	1	GO:0033862	9.37	3.51	20	8	4	UMP kinase activity
92	1	GO:0004764	27.06	3.35	20	12	10	shikimate 3-dehydrogenase (NADP+) activity
92	2	GO:0050661	16.6	3.18	20	128	11	NADP binding
92	3	GO:0004616	8.22	3.05	20	14	4	phosphogluconate dehydrogenase (decarboxylating) activity
92	4	GO:0008442	6.63	2.95	20	8	3	3-hydroxyisobutyrate dehydrogenase activity
92	5	GO:0051287	5.5	2.88	20	142	5	NAD binding
94	1	GO:0031176	8.05	3.29	18	17	4	endo-1,4-beta-xylanase activity
94	2	GO:0004553	3.34	3.11	18	101	3	hydrolase activity, hydrolyzing O-glycosyl compounds
95	1	GO:0004197	9.78	2.7	20	21	5	cysteine-type endopeptidase activity
95	2	GO:0003824	5.7	2.52	20	129	5	catalytic activity
96	1	GO:0008199	5.82	3.35	21	49	4	ferric iron binding
98	1	GO:0070403	26.33	3.5	23	29	12	NAD+ binding
98	2	GO:0016811	9.41	3.32	23	7	4	hydrolase activity, acting on carbon-nitrogen (but not peptide) bonds, in linear amides
98	3	GO:0008270	8.26	3.2	23	330	9	zinc ion binding
100	1	GO:0018024	30.8	3.46	25	15	12	histone-lysine N-methyltransferase activity
101	1	GO:0008810	12.52	2.93	14	28	6	cellulase activity
102	1	GO:0004089	7.65	3.38	21	18	4	carbonate dehydratase activity
102	2	GO:0008270	3.63	3.2	21	330	5	zinc ion binding
102	3	GO:0005215	3.18	3.08	21	98	3	transporter activity
104	1	GO:0005549	3.63	3.52	17	16	2	odorant binding
105	1	GO:0004156	18.17	3.39	21	9	7	dihydropteroate synthase activity
106	1	GO:0004623	35.92	3.6	23	14	13	phospholipase A2 activity
106	2	GO:0005509	21.36	3.42	23	140	14	calcium ion binding
107	1	GO:0008603	18.5	3.23	23	8	7	cAMP-dependent protein kinase regulator activity
107	2	GO:0030552	9.78	3.05	23	6	4	cAMP binding
107	3	GO:0003700	7.49	2.93	23	102	6	sequence-specific DNA binding transcription factor activity
107	4	GO:0003677	4.49	2.83	23	332	6	DNA binding
108	1	GO:0004553	5.19	3.48	15	101	4	hydrolase activity, hydrolyzing O-glycosyl compounds
109	1	GO:0004298	35.07	3.18	20	12	12	threonine-type endopeptidase activity
109	2	GO:0004175	23.62	3	20	20	10	endopeptidase activity
109	3	GO:0005515	3.17	2.88	20	437	5	protein binding
111	1	GO:0051213	3.39	3.36	21	17	2	dioxygenase activity
113	1	GO:0008881	34.04	3.24	23	12	12	glutamate racemase activity
113	2	GO:0036361	4.26	3.07	23	6	2	racemase activity, acting on amino acids and derivatives
114	1	GO:0051539	13.88	3.44	15	136	9	4 iron, 4 sulfur cluster binding
114	2	GO:0020037	8.12	3.26	15	393	8	heme binding
114	3	GO:0046872	6.66	3.14	15	1200	10	metal ion binding
115	1	GO:0003746	7.38	3.2	19	23	4	translation elongation factor activity
115	2	GO:0003924	4.19	3.03	19	140	4	GTPase activity
115	3	GO:0005525	3.19	2.9	19	255	4	GTP binding
116	1	GO:0000062	11.42	3.48	20	11	5	fatty-acyl-CoA binding
117	1	GO:0004550	36.37	3.59	17	17	13	nucleoside diphosphate kinase activity
117	2	GO:0005524	9.52	3.41	17	1243	13	ATP binding
117	3	GO:0000166	8.21	3.29	17	1579	13	nucleotide binding
117	4	GO:0046872	7.09	3.19	17	1200	11	metal ion binding
118	1	GO:0008762	15.36	3.1	11	36	7	UDP-N-acetylmuramate dehydrogenase activity
118	2	GO:0050660	10.11	2.92	11	189	7	flavin adenine dinucleotide binding
119	1	GO:0004644	13.71	3.22	17	6	5	phosphoribosylglycinamide formyltransferase activity
119	2	GO:0008168	5.42	3.04	17	77	4	methyltransferase activity
120	1	GO:0005525	7.09	3.46	12	255	6	GTP binding
120	2	GO:0000166	3.48	3.29	12	1579	7	nucleotide binding
120	3	GO:0000287	3.48	3.16	12	355	4	magnesium ion binding
123	1	GO:0004385	23.53	3.54	14	9	8	guanylate kinase activity
124	1	GO:0003938	24.15	3.28	15	8	8	IMP dehydrogenase activity
124	2	GO:0030554	14.46	3.1	15	32	7	adenyl nucleotide binding
124	3	GO:0046872	5.49	2.98	15	1200	9	metal ion binding
127	1	GO:0004339	10.14	3.37	19	6	4	glucan 1,4-alpha-glucosidase activity
128	1	GO:0031419	19.16	3.34	13	23	8	cobalamin binding
128	2	GO:0008705	13.42	3.17	13	8	5	methionine synthase activity
128	3	GO:0050897	6.15	3.04	13	17	3	cobalt ion binding
129	1	GO:0003887	2.97	2.88	18	32	2	DNA-directed DNA polymerase activity
130	1	GO:0004421	16.98	3.29	20	6	6	hydroxymethylglutaryl-CoA synthase activity
130	2	GO:0004315	13.51	3.11	20	14	6	3-oxoacyl-[acyl-carrier-protein] synthase activity
130	3	GO:0016747	5.74	2.99	20	54	4	transferase activity, transferring acyl groups other than amino-acyl groups
131	1	GO:0030246	2.97	2.78	14	177	3	carbohydrate binding
133	1	GO:0016787	12.16	3.6	19	153	9	hydrolase activity
133	2	GO:0008270	10.71	3.43	19	330	10	zinc ion binding
134	1	GO:0004517	14.6	2.93	12	6	5	nitric-oxide synthase activity
137	1	GO:0004867	5.28	3.62	18	23	3	serine-type endopeptidase inhibitor activity
138	1	GO:0004096	46.42	3.2	16	23	16	catalase activity
138	2	GO:0020037	23.75	3.03	16	393	16	heme binding
138	3	GO:0046872	8.83	2.9	16	1200	12	metal ion binding
139	1	GO:0003755	11.1	3.54	19	13	5	peptidyl-prolyl cis-trans isomerase activity
142	1	GO:0016773	10.91	3.6	15	46	6	phosphotransferase activity, alcohol group as acceptor
142	2	GO:0004340	9.67	3.43	15	9	4	glucokinase activity
142	3	GO:0005524	5.36	3.3	15	1243	9	ATP binding
142	4	GO:0000166	3.56	3.2	15	1579	8	nucleotide binding
143	1	GO:0004553	3.68	2.78	14	101	3	hydrolase activity, hydrolyzing O-glycosyl compounds
143	2	GO:0008810	3.31	2.6	14	28	2	cellulase activity
144	1	GO:0008897	32.15	3.02	15	13	11	holo-[acyl-carrier-protein] synthase activity
144	2	GO:0000287	13.71	2.85	15	355	11	magnesium ion binding
146	1	GO:0004335	14.6	3.44	12	6	5	galactokinase activity
146	2	GO:0016773	9.25	3.26	12	46	5	phosphotransferase activity, alcohol group as acceptor
146	3	GO:0005524	6.59	3.14	12	1243	9	ATP binding
146	4	GO:0000166	5.69	3.04	12	1579	9	nucleotide binding
146	5	GO:0016301	4.29	2.96	12	219	4	kinase activity
147	1	GO:0004300	10.24	3.37	18	6	4	enoyl-CoA hydratase activity
147	2	GO:0003857	4.21	3.19	18	8	2	3-hydroxyacyl-CoA dehydrogenase activity
148	1	GO:0030246	15.72	3.2	18	177	11	carbohydrate binding
148	2	GO:0004347	11.68	3.03	18	11	5	glucose-6-phosphate isomerase activity
148	3	GO:0004360	10.24	2.9	18	6	4	glutamine-fructose-6-phosphate transaminase (isomerizing) activity
148	4	GO:0016853	4.42	2.81	18	44	3	isomerase activity
149	1	GO:0003955	6.8	3.49	14	10	3	NAD(P)H dehydrogenase (quinone) activity
152	1	GO:0004521	6.94	3.27	16	8	3	endoribonuclease activity
155	1	GO:0004871	9.16	3.38	19	67	6	signal transducer activity
156	1	GO:0008836	17.25	3.32	14	7	6	diaminopimelate decarboxylase activity
156	2	GO:0030170	6.92	3.15	14	225	6	pyridoxal phosphate binding
156	3	GO:0042803	3.26	3.02	14	140	3	protein homodimerization activity
157	1	GO:0008745	4.47	3.11	12	9	2	N-acetylmuramoyl-L-alanine amidase activity
158	1	GO:0003924	20.86	3.46	19	140	13	GTPase activity
158	2	GO:0005525	17.39	3.29	19	255	13	GTP binding
158	3	GO:0005200	10.14	3.16	19	6	4	structural constituent of cytoskeleton
158	4	GO:0000166	4.27	3.06	19	1579	10	nucleotide binding
159	1	GO:0052654	18.6	3.3	12	6	6	L-leucine transaminase activity
159	2	GO:0052655	18.6	3.12	12	6	6	L-valine transaminase activity
159	3	GO:0052656	18.6	3	12	6	6	L-isoleucine transaminase activity
160	1	GO:0008830	22.9	3.18	16	9	8	dTDP-4-dehydrorhamnose 3,5-epimerase activity
162	1	GO:0016746	6.32	2.88	14	14	3	transferase activity, transferring acyl groups
162	2	GO:0016407	4.33	2.7	14	9	2	acetyltransferase activity
163	1	GO:0004571	10.23	3.22	15	7	4	mannosyl-oligosaccharide 1,2-alpha-mannosidase activity
163	2	GO:0005509	4.63	3.04	15	140	4	calcium ion binding
163	3	GO:0008083	3.28	2.92	15	27	2	growth factor activity
166	1	GO:0019841	4.39	3.54	13	9	2	retinol binding
166	2	GO:0046982	3.59	3.36	13	22	2	protein heterodimerization activity
167	1	GO:0003723	3.45	3.19	12	143	3	RNA binding
168	1	GO:0003855	12.5	3.19	13	11	5	3-dehydroquinate dehydratase activity
168	2	GO:0008083	5.52	3.01	13	27	3	growth factor activity
169	1	GO:0003725	7.33	3.19	14	7	3	double-stranded RNA binding
172	1	GO:0046912	17.76	3.1	12	7	6	transferase activity, transferring acyl groups, acyl groups converted into alkyl on transfer
174	1	GO:0016491	8.11	3.7	16	363	8	oxidoreductase activity
175	1	GO:0016831	3.74	3.4	16	15	2	carboxy-lyase activity
176	1	GO:0016597	22.64	3.36	13	41	10	amino acid binding
177	1	GO:0050518	13.31	3.35	16	7	5	2-C-methyl-D-erythritol 4-phosphate cytidylyltransferase activity
180	1	GO:0008762	3.16	3.13	13	36	2	UDP-N-acetylmuramate dehydrogenase activity
181	1	GO:0004185	4	3.53	15	12	2	serine-type carboxypeptidase activity
185	1	GO:0003849	14.2	3.1	14	6	5	3-deoxy-7-phosphoheptulonate synthase activity
185	2	GO:0016832	10.36	2.92	14	7	4	aldehyde-lyase activity
186	1	GO:0004322	18.47	3.44	15	11	7	ferroxidase activity
186	2	GO:0008199	13.06	3.26	15	49	7	ferric iron binding
186	3	GO:0008757	3.86	3.14	15	14	2	S-adenosylmethionine-dependent methyltransferase activity
187	1	GO:0004751	15.21	3	15	11	6	ribose-5-phosphate isomerase activity
187	2	GO:0016787	3.06	2.82	15	153	3	hydrolase activity
189	1	GO:0003950	29.63	2.93	15	11	10	NAD+ ADP-ribosyltransferase activity
190	1	GO:0010181	11.87	3.2	10	123	7	FMN binding
190	2	GO:0016491	3.79	3.03	10	363	4	oxidoreductase activity
190	3	GO:0005102	3.26	2.9	10	42	2	receptor binding
191	1	GO:0004152	25.35	3.36	10	9	8	dihydroorotate dehydrogenase activity
191	2	GO:0010181	3.9	3.19	10	123	3	FMN binding
193	1	GO:0008762	17.37	3.31	13	36	8	UDP-N-acetylmuramate dehydrogenase activity
193	2	GO:0050660	11.34	3.14	13	189	8	flavin adenine dinucleotide binding
193	3	GO:0018492	4.21	3.01	13	11	2	carbon-monoxide dehydrogenase (acceptor) activity
194	1	GO:0016787	4.9	2.88	12	153	4	hydrolase activity
195	1	GO:0008784	26.38	3.06	15	10	9	alanine racemase activity
195	2	GO:0030170	15.91	2.88	15	225	11	pyridoxal phosphate binding
196	1	GO:0004714	8.06	3.04	16	19	4	transmembrane receptor protein tyrosine kinase activity
196	2	GO:0003887	5	2.87	16	32	3	DNA-directed DNA polymerase activity
198	1	GO:0008901	19.28	3.29	15	19	8	ferredoxin hydrogenase activity
198	2	GO:0051538	8	3.11	15	21	4	3 iron, 4 sulfur cluster binding
198	3	GO:0051539	6.28	2.99	15	136	5	4 iron, 4 sulfur cluster binding
198	4	GO:0051536	6.12	2.89	15	15	3	iron-sulfur cluster binding
200	1	GO:0016740	3.75	3.1	13	104	3	transferase activity
202	1	GO:0051539	4.29	3.33	7	136	3	4 iron, 4 sulfur cluster binding
202	2	GO:0051537	3.61	3.16	7	41	2	2 iron, 2 sulfur cluster binding
204	1	GO:0004731	26.38	3.38	15	17	10	purine-nucleoside phosphorylase activity
204	2	GO:0004645	10.23	3.2	15	7	4	phosphorylase activity
204	3	GO:0001882	4.5	3.08	15	7	2	nucleoside binding
204	4	GO:0042301	4.37	2.98	15	8	2	phosphate ion binding
204	5	GO:0008144	3.5	2.9	15	21	2	drug binding
205	1	GO:0005021	4.77	3.36	13	6	2	vascular endothelial growth factor-activated receptor activity
205	2	GO:0019838	4.63	3.19	13	7	2	growth factor binding
210	1	GO:0004565	4	3.57	15	12	2	beta-galactosidase activity
212	1	GO:0005536	4.71	3.22	14	6	2	glucose binding
212	2	GO:0005537	4.23	3.04	14	10	2	mannose binding
212	3	GO:0030246	2.97	2.92	14	177	3	carbohydrate binding
213	1	GO:0016491	4.75	2.95	12	363	5	oxidoreductase activity
214	1	GO:0004392	22.27	3.61	14	11	8	heme oxygenase (decyclizing) activity
215	1	GO:0016837	16.41	2.78	9	13	6	carbon-oxygen lyase activity, acting on polysaccharides
215	2	GO:0030246	9.07	2.6	9	177	6	carbohydrate binding
217	1	GO:0003743	12.48	3.32	12	12	5	translation initiation factor activity
219	1	GO:0030598	30.11	2.95	14	18	11	rRNA N-glycosylase activity
220	1	GO:0004553	10.15	2.81	10	101	6	hydrolase activity, hydrolyzing O-glycosyl compounds
224	1	GO:0004332	12.48	3.02	12	12	5	fructose-bisphosphate aldolase activity
229	1	GO:0005549	6.47	3.38	11	16	3	odorant binding
230	1	GO:0030604	15.1	3.7	10	6	5	1-deoxy-D-xylulose-5-phosphate reductoisomerase activity
230	2	GO:0070402	11.15	3.52	10	25	5	NADPH binding
232	1	GO:0030151	8.08	3.1	11	28	4	molybdenum ion binding
232	2	GO:0051537	7.39	2.92	11	41	4	2 iron, 2 sulfur cluster binding
232	3	GO:0043546	4.93	2.8	11	6	2	molybdopterin cofactor binding
232	4	GO:0018492	4.36	2.7	11	11	2	carbon-monoxide dehydrogenase (acceptor) activity
232	5	GO:0009055	4.05	2.62	11	279	4	electron carrier activity
232	6	GO:0016491	3.61	2.55	11	363	4	oxidoreductase activity
232	7	GO:0008762	3.31	2.49	11	36	2	UDP-N-acetylmuramate dehydrogenase activity
232	8	GO:0005507	2.97	2.44	11	53	2	copper ion binding
238	1	GO:0004601	11.31	2.93	13	47	6	peroxidase activity
238	2	GO:0020037	5.73	2.75	13	393	6	heme binding
238	3	GO:0046872	5.04	2.63	13	1200	8	metal ion binding
239	1	GO:0008289	20.48	2.74	12	74	10	lipid binding
240	1	GO:0004452	7.68	3.45	13	6	3	isopentenyl-diphosphate delta-isomerase activity
240	2	GO:0070402	5.62	3.28	13	25	3	NADPH binding
240	3	GO:0031419	3.55	3.15	13	23	2	cobalamin binding
240	4	GO:0010181	3.53	3.06	13	123	3	FMN binding
240	5	GO:0005102	3.02	2.98	13	42	2	receptor binding
242	1	GO:0003968	13.36	2.48	12	25	6	RNA-directed RNA polymerase activity
242	2	GO:0003723	8.6	2.3	12	143	6	RNA binding
242	3	GO:0004386	4.13	2.18	12	13	2	helicase activity
243	1	GO:0017111	11.03	3.08	12	6	4	nucleoside-triphosphatase activity
243	2	GO:0048037	4.37	2.9	12	10	2	cofactor binding
244	1	GO:0004888	4.65	3.06	8	11	2	transmembrane signaling receptor activity
246	1	GO:0004488	14.39	3.11	13	6	5	methylenetetrahydrofolate dehydrogenase (NADP+) activity
246	2	GO:0016831	3.93	2.94	13	15	2	carboxy-lyase activity
247	1	GO:0004181	4.07	3.22	12	14	2	metallocarboxypeptidase activity
248	1	GO:0008199	4.96	3.53	11	49	3	ferric iron binding
250	1	GO:0050827	7.81	3.19	10	7	3	toxin receptor binding
250	2	GO:0004222	4.81	3.01	10	61	3	metalloendopeptidase activity
254	1	GO:0008750	14.6	3.32	12	6	5	NAD(P)+ transhydrogenase (AB-specific) activity
254	2	GO:0050661	6.98	3.15	12	128	5	NADP binding
255	1	GO:0000906	17.76	3	12	7	6	6,7-dimethyl-8-ribityllumazine synthase activity
255	2	GO:0016740	11.58	2.82	12	104	7	transferase activity
261	1	GO:0019134	5.07	3.28	8	7	2	glucosamine-1-phosphate N-acetyltransferase activity
261	2	GO:0003977	4.84	3.1	8	9	2	UDP-N-acetylglucosamine diphosphorylase activity
263	1	GO:0003955	4.54	3.36	10	10	2	NAD(P)H dehydrogenase (quinone) activity
264	1	GO:0046789	10.41	2.78	4	31	4	host cell surface receptor binding
271	1	GO:2001070	7.14	3	11	10	3	starch binding
272	1	GO:0004714	3.87	3.5	11	19	2	transmembrane receptor protein tyrosine kinase activity
275	1	GO:0003684	3.42	3.2	12	29	2	damaged DNA binding
276	1	GO:0004735	5.01	3.11	10	6	2	pyrroline-5-carboxylate reductase activity
276	2	GO:0004314	5.01	2.94	10	6	2	[acyl-carrier-protein] S-malonyltransferase activity
277	1	GO:0003919	5.01	3.42	10	6	2	FMN adenylyltransferase activity
278	1	GO:0008173	13.28	3.34	12	9	5	RNA methyltransferase activity
278	2	GO:0003723	8.6	3.17	12	143	6	RNA binding
280	1	GO:0005198	20.94	2.54	10	47	9	structural molecule activity
286	1	GO:0003796	3.85	3.27	8	27	2	lysozyme activity
287	1	GO:0005215	8.06	3.38	10	98	5	transporter activity
287	2	GO:0005550	8.05	3.2	10	6	3	pheromone binding
287	3	GO:0036094	5.01	3.08	10	6	2	small molecule binding
287	4	GO:0005549	4.11	2.98	10	16	2	odorant binding
289	1	GO:0005319	5.01	3.38	10	6	2	lipid transporter activity
290	1	GO:0016757	3.87	2.98	11	19	2	transferase activity, transferring glycosyl groups
293	3	GO:0036094	2.45	2.44	7	6	1	small molecule binding
294	1	GO:0004867	3.99	2.78	8	23	2	serine-type endopeptidase inhibitor activity
295	1	GO:0004830	4.3	3.4	10	13	2	tryptophan-tRNA ligase activity
299	1	GO:0009881	9.87	3.36	11	11	4	photoreceptor activity
299	2	GO:0004871	6.51	3.19	11	67	4	signal transducer activity
302	1	GO:0004349	4.74	3.18	10	8	2	glutamate 5-kinase activity
302	2	GO:0003991	4.63	3	10	9	2	acetylglutamate kinase activity
304	1	GO:0051082	16.08	3.06	11	29	7	unfolded protein binding
304	2	GO:0005524	5.73	2.88	11	1243	8	ATP binding
304	3	GO:0000166	2.84	2.76	11	1579	6	nucleotide binding
305	1	GO:0050660	6.92	3.19	9	189	5	flavin adenine dinucleotide binding
306	1	GO:0004807	20.2	3.23	11	10	7	triose-phosphate isomerase activity
307	1	GO:0004073	26.31	3.02	10	8	8	aspartate-semialdehyde dehydrogenase activity
307	2	GO:0003942	24.65	2.85	10	10	8	N-acetyl-gamma-glutamyl-phosphate reductase activity
307	3	GO:0046983	18.33	2.72	10	41	8	protein dimerization activity
307	4	GO:0050661	14.16	2.62	10	128	8	NADP binding
307	5	GO:0051287	13.79	2.54	10	142	8	NAD binding
308	1	GO:0050660	4.9	3.11	10	189	4	flavin adenine dinucleotide binding
308	2	GO:0003756	4.74	2.94	10	8	2	protein disulfide isomerase activity
309	1	GO:0030151	10.88	3.13	10	28	5	molybdenum ion binding
309	2	GO:0008863	7.61	2.95	10	8	3	formate dehydrogenase (NAD+) activity
309	3	GO:0009055	7.49	2.83	10	279	6	electron carrier activity
309	4	GO:0051539	7.34	2.73	10	136	5	4 iron, 4 sulfur cluster binding
310	1	GO:0051287	4.04	3.24	8	142	3	NAD binding
312	1	GO:0016597	22.53	2.88	9	41	9	amino acid binding
312	2	GO:0004072	11.63	2.7	9	6	4	aspartate kinase activity
315	1	GO:0005216	4.01	3.45	10	18	2	ion channel activity
318	1	GO:0004197	3.87	2.65	10	21	2	cysteine-type endopeptidase activity
320	1	GO:0045156	8.43	3.32	9	29	4	electron transporter, transferring electrons within the cyclic electron transport pathway of photosynthesis activity
320	2	GO:0042314	7.29	3.15	9	11	3	bacteriochlorophyll binding
323	1	GO:0003979	19.28	2.95	8	7	6	UDP-glucose 6-dehydrogenase activity
323	2	GO:0051287	12.6	2.78	8	142	7	NAD binding
324	1	GO:0003676	10.58	3.43	9	100	6	nucleic acid binding
324	2	GO:0004519	8.37	3.26	9	30	4	endonuclease activity
324	3	GO:0004540	7.17	3.13	9	12	3	ribonuclease activity
325	1	GO:0016773	3.51	3.46	7	46	2	phosphotransferase activity, alcohol group as acceptor
326	1	GO:0030151	16.64	3.16	10	28	7	molybdenum ion binding
326	2	GO:0009055	11.41	2.99	10	279	8	electron carrier activity
326	3	GO:0043546	8.05	2.86	10	6	3	molybdopterin cofactor binding
326	4	GO:0016491	5.22	2.76	10	363	5	oxidoreductase activity
327	1	GO:0010181	4.22	3.29	8	123	3	FMN binding
328	1	GO:0016722	4.74	3.31	10	8	2	oxidoreductase activity, oxidizing metal ions
329	1	GO:0048029	7.97	3.1	9	7	3	monosaccharide binding
330	1	GO:0005509	5.64	3.06	9	140	4	calcium ion binding
333	1	GO:0004930	8.56	2.88	10	24	4	G-protein coupled receptor activity
345	1	GO:0016209	11.46	3.32	10	22	5	antioxidant activity
345	2	GO:0004601	3.16	3.15	10	47	2	peroxidase activity
348	1	GO:0003735	4.74	3.26	8	10	2	structural constituent of ribosome
348	2	GO:0019843	4.74	3.08	8	10	2	rRNA binding
348	3	GO:0000049	3.7	2.95	8	32	2	tRNA binding
350	1	GO:0008061	7.67	2.48	7	11	3	chitin binding
355	1	GO:0001875	2.99	2.74	2	6	1	lipopolysaccharide receptor activity
355	2	GO:0004888	2.73	2.56	2	11	1	transmembrane signaling receptor activity
356	1	GO:0000104	11.21	3.04	8	8	4	succinate dehydrogenase activity
356	2	GO:0009055	8.35	2.87	8	279	6	electron carrier activity
356	3	GO:0008177	7.94	2.74	8	8	3	succinate dehydrogenase (ubiquinone) activity
356	4	GO:0048039	5.22	2.64	8	6	2	ubiquinone binding
356	5	GO:0051538	4.07	2.56	8	21	2	3 iron, 4 sulfur cluster binding
356	6	GO:0051537	3.49	2.5	8	41	2	2 iron, 2 sulfur cluster binding
356	7	GO:0046872	3.33	2.44	8	1200	5	metal ion binding
356	8	GO:0051539	2.45	2.39	8	136	2	4 iron, 4 sulfur cluster binding
357	1	GO:0002161	13.28	2.95	9	12	5	aminoacyl-tRNA editing activity
357	2	GO:0004812	7.59	2.78	9	9	3	aminoacyl-tRNA ligase activity
357	3	GO:0005524	2.94	2.65	9	1243	5	ATP binding
358	1	GO:0004077	20.72	2.81	7	6	6	biotin-[acetyl-CoA-carboxylase] ligase activity
358	2	GO:0000166	3.15	2.64	7	1579	5	nucleotide binding
359	1	GO:0016614	11.88	2.98	8	6	4	oxidoreductase activity, acting on CH-OH group of donors
359	2	GO:0005509	10.16	2.8	8	140	6	calcium ion binding
359	3	GO:0009055	3.17	2.68	8	279	3	electron carrier activity
359	4	GO:0020037	2.74	2.58	8	393	3	heme binding
360	1	GO:0004514	14.13	3	8	10	5	nicotinate-nucleotide diphosphorylase (carboxylating) activity
361	1	GO:0016773	7.6	3.15	9	46	4	phosphotransferase activity, alcohol group as acceptor
365	1	GO:0004047	11.63	2.9	9	6	4	aminomethyltransferase activity
365	2	GO:0008483	5.31	2.73	9	47	3	transaminase activity
365	3	GO:0003924	3.88	2.6	9	140	3	GTPase activity
365	4	GO:0005525	3.12	2.51	9	255	3	GTP binding
368	1	GO:0004318	7.39	3.08	6	16	3	enoyl-[acyl-carrier-protein] reductase (NADH) activity
371	1	GO:0016705	7.85	2.98	6	67	4	oxidoreductase activity, acting on paired donors, with incorporation or reduction of molecular oxygen
375	1	GO:0016616	3.92	3.23	8	25	2	oxidoreductase activity, acting on the CH-OH group of donors, NAD or NADP as acceptor
375	2	GO:0050662	3.37	3.05	8	47	2	coenzyme binding
377	1	GO:0005215	9.67	2.85	6	98	5	transporter activity
386	1	GO:0005198	5.31	2.93	9	47	3	structural molecule activity
386	2	GO:0016787	3.77	2.75	9	153	3	hydrolase activity
391	1	GO:0046789	3.62	2.95	9	31	2	host cell surface receptor binding
392	1	GO:0004650	7.76	2.85	9	8	3	polygalacturonase activity
392	2	GO:0004170	4.1	2.67	9	18	2	dUTP diphosphatase activity
394	1	GO:0008762	11.92	2.81	6	36	5	UDP-N-acetylmuramate dehydrogenase activity
394	2	GO:0050660	8.22	2.64	6	189	5	flavin adenine dinucleotide binding
396	1	GO:0030955	11.21	3.36	8	8	4	potassium ion binding
396	2	GO:0016301	5.11	3.19	8	219	4	kinase activity
396	3	GO:0000287	4.29	3.06	8	355	4	magnesium ion binding
397	1	GO:0004618	27.96	2.98	8	8	8	phosphoglycerate kinase activity
397	2	GO:0016301	11.26	2.8	8	219	7	kinase activity
397	3	GO:0005524	5.98	2.68	8	1243	7	ATP binding
397	4	GO:0000166	5.26	2.58	8	1579	7	nucleotide binding
399	1	GO:0046789	14.26	3	8	31	6	host cell surface receptor binding
402	1	GO:0008168	4.83	2.9	8	77	3	methyltransferase activity
404	1	GO:0005104	2.39	2.3	8	6	1	fibroblast growth factor receptor binding
407	1	GO:0016151	9.57	3.2	8	18	4	nickel cation binding
407	2	GO:0008901	9.47	3.03	8	19	4	ferredoxin hydrogenase activity
408	1	GO:0004150	16.17	2.48	7	6	5	dihydroneopterin aldolase activity
410	1	GO:0018697	5.34	2.93	7	6	2	carbonyl sulfide nitrogenase activity
410	2	GO:0016163	5.2	2.75	7	7	2	nitrogenase activity
410	3	GO:0051536	4.5	2.63	7	15	2	iron-sulfur cluster binding
414	1	GO:0003951	4.95	3.08	8	8	2	NAD+ kinase activity
418	1	GO:0016168	10.03	2.95	5	26	4	chlorophyll binding
419	1	GO:0005509	3.08	3.02	4	140	2	calcium ion binding
420	1	GO:0015288	3.96	3.28	8	24	2	porin activity
421	1	GO:0030246	4.49	3.23	5	177	3	carbohydrate binding
422	1	GO:0004514	11.88	3.23	5	10	4	nicotinate-nucleotide diphosphorylase (carboxylating) activity
422	2	GO:0016874	4.56	3.05	5	20	2	ligase activity
423	1	GO:0003713	5.07	3.16	7	8	2	transcription coactivator activity
423	2	GO:0003677	3.15	2.99	7	332	3	DNA binding
424	1	GO:0004075	5.01	2.85	6	10	2	biotin carboxylase activity
424	2	GO:0008762	3.87	2.67	6	36	2	UDP-N-acetylmuramate dehydrogenase activity
425	1	GO:0004645	5.2	3.23	7	7	2	phosphorylase activity
425	2	GO:0000287	3.06	3.05	7	355	3	magnesium ion binding
426	1	GO:0004315	13.65	3.06	7	14	5	3-oxoacyl-[acyl-carrier-protein] synthase activity
428	1	GO:0003904	12.18	2.7	7	6	4	deoxyribodipyrimidine photo-lyase activity
428	2	GO:0003677	3.15	2.52	7	332	3	DNA binding
429	1	GO:0004067	19.88	2.88	7	7	6	asparaginase activity
430	1	GO:0052689	4.63	3.18	7	13	2	carboxylic ester hydrolase activity
431	1	GO:0004655	16.17	2.9	7	6	5	porphobilinogen synthase activity
431	2	GO:0008270	3.15	2.73	7	330	3	zinc ion binding
432	1	GO:0004129	9.48	2.98	6	27	4	cytochrome-c oxidase activity
433	1	GO:0003796	3.98	2.85	7	27	2	lysozyme activity
435	1	GO:0050897	4.39	3.11	7	17	2	cobalt ion binding
436	1	GO:0004459	13.65	2.9	7	14	5	L-lactate dehydrogenase activity
437	1	GO:0008144	4.34	3.08	6	21	2	drug binding
440	1	GO:0005319	2.82	2.81	3	6	1	lipid transporter activity
441	1	GO:0003796	4.12	2.9	6	27	2	lysozyme activity
445	1	GO:0033897	2.39	2.3	6	8	1	ribonuclease T2 activity
448	1	GO:0005230	14.85	2.81	7	9	5	extracellular ligand-gated ion channel activity
449	1	GO:0030674	11.63	3.41	6	9	4	protein binding, bridging
449	2	GO:0005102	8.68	3.24	6	42	4	receptor binding
452	1	GO:0009055	3.6	2.65	6	279	3	electron carrier activity
452	2	GO:0051539	2.72	2.48	6	136	2	4 iron, 4 sulfur cluster binding
453	1	GO:0004190	6.98	2.9	4	36	3	aspartic-type endopeptidase activity
454	1	GO:0046983	6.11	2.81	6	41	3	protein dimerization activity
454	2	GO:0004252	4.83	2.64	6	108	3	serine-type endopeptidase activity
455	1	GO:0003951	15.75	3.02	6	8	5	NAD+ kinase activity
455	2	GO:0016301	7.9	2.85	6	219	5	kinase activity
455	3	GO:0051287	6.52	2.72	6	142	4	NAD binding
455	4	GO:0005524	4.15	2.62	6	1243	5	ATP binding
455	5	GO:0000166	3.64	2.54	6	1579	5	nucleotide binding
455	6	GO:0046872	2.87	2.48	6	1200	4	metal ion binding
457	1	GO:0004616	14.2	3.04	6	14	5	phosphogluconate dehydrogenase (decarboxylating) activity
457	2	GO:0050661	9.08	2.87	6	128	5	NADP binding
459	1	GO:0004702	5.22	2.4	6	8	2	receptor signaling protein serine/threonine kinase activity
462	1	GO:0008131	11.63	3.3	6	9	4	primary amine oxidase activity
462	2	GO:0048038	9.7	3.12	6	24	4	quinone binding
462	3	GO:0005507	8.26	3	6	53	4	copper ion binding
465	1	GO:0016730	5.34	2.95	6	7	2	oxidoreductase activity, acting on iron-sulfur proteins as donors
465	2	GO:0016636	5.22	2.78	6	8	2	oxidoreductase activity, acting on the CH-CH group of donors, iron-sulfur protein as acceptor
465	3	GO:0051539	2.72	2.65	6	136	2	4 iron, 4 sulfur cluster binding
467	1	GO:0019239	13.03	2.98	5	6	4	deaminase activity
468	1	GO:0004714	7.45	2.81	5	19	3	transmembrane receptor protein tyrosine kinase activity
473	1	GO:0005509	2.69	2.18	6	140	2	calcium ion binding
475	1	GO:0030246	4.49	3.34	5	177	3	carbohydrate binding
477	1	GO:0004748	6.39	2.48	2	8	2	ribonucleoside-diphosphate reductase activity, thioredoxin disulfide as acceptor
478	1	GO:0050661	3.16	3	4	128	2	NADP binding
480	1	GO:0000287	3.59	2.93	5	355	3	magnesium ion binding
483	1	GO:0003993	5.4	2.54	3	14	2	acid phosphatase activity
485	1	GO:0046983	7.41	2.18	3	41	3	protein dimerization activity
486	1	GO:0050567	5.52	3.11	5	7	2	glutaminyl-tRNA synthase (glutamine-hydrolyzing) activity
488	1	GO:0003779	4.37	3	5	25	2	actin binding
497	1	GO:0008236	2.39	2.3	4	12	1	serine-type peptidase activity
502	1	GO:0004427	5.71	2.3	3	10	2	inorganic diphosphatase activity
502	2	GO:0030145	3.88	2.12	3	79	2	manganese ion binding
508	1	GO:0051538	4.74	3.11	4	21	2	3 iron, 4 sulfur cluster binding
509	1	GO:0004568	7.78	2.74	4	20	3	chitinase activity
509	2	GO:0008061	5.32	2.56	4	11	2	chitin binding
513	1	GO:0030598	2.21	2	4	18	1	rRNA N-glycosylase activity
517	1	GO:0008237	6.87	3.5	4	39	3	metallopeptidase activity
517	2	GO:0008235	5.17	3.32	4	13	2	metalloexopeptidase activity
517	3	GO:0004177	4.32	3.2	4	34	2	aminopeptidase activity
517	4	GO:0008270	4.07	3.1	4	330	3	zinc ion binding
518	1	GO:0030598	4.88	2.65	4	18	2	rRNA N-glycosylase activity
525	1	GO:0004748	9.69	3.11	3	8	3	ribonucleoside-diphosphate reductase activity, thioredoxin disulfide as acceptor
527	1	GO:0005524	2.93	2.9	3	1243	3	ATP binding
528	1	GO:0008234	4.57	3.08	3	36	2	cysteine-type peptidase activity
529	1	GO:0004190	4.57	2.6	3	36	2	aspartic-type endopeptidase activity
531	1	GO:0004308	5.09	2.78	3	20	2	exo-alpha-sialidase activity
531	2	GO:0052795	2.69	2.6	3	8	1	exo-alpha-(2->6)-sialidase activity
531	3	GO:0052794	2.69	2.48	3	8	1	exo-alpha-(2->3)-sialidase activity
531	4	GO:0052796	2.69	2.38	3	8	1	exo-alpha-(2->8)-sialidase activity
536	1	GO:0005104	2.99	2.3	2	6	1	fibroblast growth factor receptor binding
536	2	GO:0008083	2.34	2.12	2	27	1	growth factor activity
537	1	GO:0020037	2.95	2.6	2	393	2	heme binding
539	1	GO:0016874	5.56	1.7	2	20	2	ligase activity
541	1	GO:0008812	2.92	2.7	2	7	1	choline dehydrogenase activity
541	2	GO:0004347	2.73	2.52	2	11	1	glucose-6-phosphate isomerase activity
542	1	GO:0046789	2.58	2.18	1	31	1	host cell surface receptor binding
544	1	GO:0033897	2.87	2.3	2	8	1	ribonuclease T2 activity
545	1	GO:0005234	2.59	2.4	2	15	1	extracellular-glutamate-gated ion channel activity
545	2	GO:0004970	2.59	2.22	2	15	1	ionotropic glutamate receptor activity
545	3	GO:0005216	2.51	2.1	2	18	1	ion channel activity
550	1	GO:0004252	4.08	2.78	2	108	2	serine-type endopeptidase activity
551	1	GO:0004185	6.02	2	2	12	2	serine-type carboxypeptidase activity
552	1	GO:0004075	2.77	2.6	2	10	1	biotin carboxylase activity
554	1	GO:0046789	5.17	2.18	2	31	2	host cell surface receptor binding
557	1	GO:0016881	2.82	1.7	2	9	1	acid-amino acid ligase activity
560	1	GO:0003735	6.19	2.3	2	10	2	structural constituent of ribosome
561	1	GO:0004252	4.08	2	2	108	2	serine-type endopeptidase activity
566	1	GO:0052796	2.87	2.78	2	8	1	exo-alpha-(2->8)-sialidase activity
566	2	GO:0052795	2.87	2.6	2	8	1	exo-alpha-(2->6)-sialidase activity
566	3	GO:0052794	2.87	2.48	2	8	1	exo-alpha-(2->3)-sialidase activity
566	4	GO:0004308	2.47	2.38	2	20	1	exo-alpha-sialidase activity
567	1	GO:0004872	4.81	3.52	2	47	2	receptor activity
570	1	GO:0016620	2.73	2.3	2	11	1	oxidoreductase activity, acting on the aldehyde or oxo group of donors, NAD or NADP as acceptor
571	1	GO:0003796	2.34	2	2	27	1	lysozyme activity
