# Supplementary material for: Global organization of a binding site network gives insight into evolution and structure-function relationships of proteins
Source: Sci Rep. 2017 Sep 14;7:11652. doi: 10.1038/s41598-017-10412-z (PMC5599562; doi:10.1038/s41598-017-10412-z)
Supplement: Supplementary file 7 — Dataset 6 [file 41598_2017_10412_MOESM7_ESM.xlsx]

## Sheet: Sheet1
Community Index	Member Index	GO id	-log(P)	FDR	Number of proteins in the community	Total number of proteins associated with the function	Number of proteins in the community associated with the function	Description
1	1	GO:0009523	36.87	4.83	747	62	43	photosystem II
1	2	GO:0016021	36.23	4.65	747	412	105	integral component of membrane
1	3	GO:0005833	30.11	4.53	747	25	25	hemoglobin complex
1	4	GO:0009539	28.72	4.43	747	26	25	photosystem II reaction center
1	5	GO:0016020	21.66	4.35	747	950	140	membrane
1	6	GO:0009579	15.18	4.28	747	56	25	thylakoid
1	7	GO:0005634	14.73	4.23	747	432	74	nucleus
1	8	GO:0042651	13.72	4.17	747	39	20	thylakoid membrane
1	9	GO:0070469	8.67	4.13	747	27	13	respiratory chain
1	10	GO:0030076	8.04	4.09	747	13	9	light-harvesting complex
1	11	GO:0009522	6.5	4.05	747	27	11	photosystem I
1	12	GO:0005743	4.95	4.01	747	58	14	mitochondrial inner membrane
2	1	GO:0031012	10.49	4.83	862	30	16	extracellular matrix
3	1	GO:0005622	72.2	4.72	516	203	93	intracellular
3	2	GO:0005871	29.41	4.55	516	27	24	kinesin complex
3	3	GO:0016020	26.4	4.42	516	950	119	membrane
3	4	GO:0016459	11.27	4.32	516	10	9	myosin complex
3	5	GO:0030496	10.23	4.25	516	15	10	midbody
3	6	GO:0043190	10.23	4.18	516	15	10	ATP-binding cassette (ABC) transporter complex
3	7	GO:0005886	8.71	4.12	516	388	45	plasma membrane
3	8	GO:0005663	8.64	4.07	516	8	7	DNA replication factor C complex
3	9	GO:0031105	8.16	4.02	516	6	6	septin complex
3	10	GO:0005794	7.78	3.98	516	66	16	Golgi apparatus
3	11	GO:0005737	7.68	3.94	516	1651	118	cytoplasm
3	12	GO:0032154	7.33	3.91	516	7	6	cleavage furrow
3	13	GO:0005856	4.91	3.88	516	43	10	cytoskeleton
3	14	GO:0005938	4.76	3.85	516	9	5	cell cortex
3	15	GO:0005802	4.48	3.82	516	10	5	trans-Golgi network
3	16	GO:0031902	4.29	3.79	516	6	4	late endosome membrane
3	17	GO:0000139	3.91	3.77	516	27	7	Golgi membrane
4	1	GO:0000015	6.81	4.49	361	6	5	phosphopyruvate hydratase complex
7	1	GO:0005654	4.72	4.59	245	111	11	nucleoplasm
7	2	GO:0005856	4.58	4.41	245	43	7	cytoskeleton
10	1	GO:0042597	41.76	3.9	174	165	43	periplasmic space
10	2	GO:0070469	8.47	3.72	174	27	8	respiratory chain
10	3	GO:0009579	6.94	3.6	174	56	9	thylakoid
10	4	GO:0042651	4.68	3.5	174	39	6	thylakoid membrane
10	5	GO:0005758	3.56	3.42	174	22	4	mitochondrial intermembrane space
10	6	GO:0009523	3.53	3.36	174	62	6	photosystem II
12	1	GO:0005737	4.45	4.16	156	1651	41	cytoplasm
13	1	GO:0005576	7.39	3.8	115	485	20	extracellular region
13	2	GO:0005615	4.63	3.63	115	158	9	extracellular space
16	1	GO:0005789	16.49	4.2	81	55	13	endoplasmic reticulum membrane
16	2	GO:0031090	16.37	4.03	81	14	9	organelle membrane
16	3	GO:0043231	15.08	3.9	81	38	11	intracellular membrane-bounded organelle
16	4	GO:0005783	13.45	3.8	81	91	13	endoplasmic reticulum
19	1	GO:0005737	28.95	3.71	89	1651	59	cytoplasm
22	1	GO:0005578	5.87	3.98	56	18	4	proteinaceous extracellular matrix
27	1	GO:0005737	4.5	3.92	47	1651	18	cytoplasm
29	1	GO:0005737	33.34	3.6	55	1651	48	cytoplasm
30	1	GO:0008021	4.88	3.82	52	11	3	synaptic vesicle
38	1	GO:0005737	4.65	3.57	42	1651	17	cytoplasm
44	1	GO:0005737	7.03	3.69	34	1651	18	cytoplasm
46	1	GO:0005576	3.76	3.66	30	485	7	extracellular region
52	1	GO:0005829	3.75	3.4	29	507	7	cytosol
53	1	GO:0005759	7.5	3.74	33	69	6	mitochondrial matrix
53	2	GO:0005739	5.45	3.57	33	239	7	mitochondrion
59	1	GO:0005576	3.67	3.28	31	485	7	extracellular region
60	1	GO:0042597	7.57	3.35	36	165	8	periplasmic space
62	1	GO:0005759	4.77	3.69	27	69	4	mitochondrial matrix
64	1	GO:0055052	25.6	3.39	26	12	10	ATP-binding cassette (ABC) transporter complex, substrate-binding subunit-containing
64	2	GO:1990060	25.6	3.21	26	12	10	maltose transport complex
64	3	GO:0030288	15.6	3.09	26	74	10	outer membrane-bounded periplasmic space
64	4	GO:0042597	12.01	2.99	26	165	10	periplasmic space
68	1	GO:0030288	9.63	3.52	27	74	7	outer membrane-bounded periplasmic space
68	2	GO:0016020	8.48	3.34	27	950	14	membrane
72	1	GO:0005737	7.74	3.36	20	1651	14	cytoplasm
75	1	GO:0030430	9.46	3.45	24	20	5	host cell cytoplasm
75	2	GO:0016021	7.23	3.27	24	412	9	integral component of membrane
94	1	GO:0046930	3.53	3.29	18	17	2	pore complex
100	1	GO:0005634	9.4	3.46	25	432	11	nucleus
100	2	GO:0005694	4.78	3.29	25	24	3	chromosome
106	1	GO:0005576	13.71	3.6	23	485	14	extracellular region
107	1	GO:0005952	17.85	3.23	23	9	7	cAMP-dependent protein kinase complex
107	2	GO:0005622	7.1	3.05	23	203	7	intracellular
109	1	GO:0005839	35.07	3.18	20	12	12	proteasome core complex
109	2	GO:0000502	15.53	3	20	8	6	proteasome complex
109	3	GO:0005634	3.2	2.88	20	432	5	nucleus
115	1	GO:0005622	3.57	3.2	19	203	4	intracellular
117	1	GO:0005737	3.76	3.59	17	1651	9	cytoplasm
136	1	GO:0008305	4.28	3.4	12	11	2	integrin complex
137	1	GO:0005615	8.71	3.62	18	158	7	extracellular space
144	1	GO:0005737	4.34	3.02	15	1651	9	cytoplasm
146	1	GO:0005737	5.52	3.44	12	1651	9	cytoplasm
158	1	GO:0043234	28.96	3.46	19	38	13	protein complex
158	2	GO:0032153	15.69	3.29	19	8	6	cell division site
158	3	GO:0005874	6.37	3.16	19	10	3	microtubule
158	4	GO:0005737	5.97	3.06	19	1651	12	cytoplasm
158	5	GO:0005856	4.37	2.99	19	43	3	cytoskeleton
166	1	GO:0005576	3.94	3.54	13	485	5	extracellular region
168	1	GO:0005576	3.94	3.19	13	485	5	extracellular region
172	1	GO:0005737	3.36	3.1	12	1651	7	cytoplasm
186	1	GO:0009538	4.27	3.44	15	9	2	photosystem I reaction center
186	2	GO:0009522	3.28	3.26	15	27	2	photosystem I
188	1	GO:0030089	8.53	3.3	17	14	4	phycobilisome
190	1	GO:0005777	5.1	3.2	10	49	3	peroxisome
198	1	GO:0009375	22.5	3.29	15	10	8	ferredoxin hydrogenase complex
202	1	GO:0005615	4.1	3.33	7	158	3	extracellular space
215	1	GO:0005576	6.45	2.78	9	485	6	extracellular region
227	1	GO:0009538	7.59	3.28	9	9	3	photosystem I reaction center
227	2	GO:0009522	6.05	3.1	9	27	3	photosystem I
227	3	GO:0009579	3.11	2.98	9	56	2	thylakoid
231	1	GO:0005634	6.92	3.18	13	432	7	nucleus
240	1	GO:0005768	4.21	3.45	13	11	2	endosome
240	2	GO:0043202	3.87	3.28	13	16	2	lysosomal lumen
241	1	GO:0005576	2.82	2.81	13	485	4	extracellular region
249	1	GO:0030076	4.13	3.45	12	13	2	light-harvesting complex
254	1	GO:0016021	4.48	3.32	12	412	5	integral component of membrane
255	1	GO:0009349	23.61	3	12	10	8	riboflavin synthase complex
259	1	GO:0030529	4.21	3.22	9	16	2	ribonucleoprotein complex
264	1	GO:0019031	9.37	2.78	4	55	4	viral envelope
271	1	GO:0019867	4.02	3	11	16	2	outer membrane
271	2	GO:0009279	2.89	2.82	11	58	2	cell outer membrane
280	1	GO:0019028	20.51	2.54	10	52	9	viral capsid
283	1	GO:0019028	5.35	2.85	8	52	3	viral capsid
288	1	GO:0020002	3.87	3.39	11	19	2	host cell plasma membrane
288	2	GO:0019012	3.33	3.21	11	35	2	virion
303	1	GO:0005576	11.51	2.78	10	485	9	extracellular region
307	1	GO:0005737	5.29	3.02	10	1651	8	cytoplasm
309	1	GO:0042597	3.52	3.13	10	165	3	periplasmic space
310	1	GO:0009331	7.94	3.24	8	8	3	glycerol-3-phosphate dehydrogenase complex
315	1	GO:0031965	4.11	3.45	10	16	2	nuclear membrane
315	2	GO:0043234	3.35	3.28	10	38	2	protein complex
318	1	GO:0016020	3.22	2.65	10	950	5	membrane
320	1	GO:0030077	9.54	3.32	9	16	4	plasma membrane light-harvesting complex
320	2	GO:0042717	8.21	3.15	9	6	3	plasma membrane-derived chromatophore membrane
320	3	GO:0016021	3.79	3.02	9	412	4	integral component of membrane
324	1	GO:0005576	6.45	3.43	9	485	6	extracellular region
324	2	GO:0070062	5.58	3.26	9	352	5	extracellular vesicular exosome
333	1	GO:0030288	6.53	2.88	10	74	4	outer membrane-bounded periplasmic space
333	2	GO:0016021	3.58	2.7	10	412	4	integral component of membrane
344	1	GO:0009279	3.18	3.04	8	58	2	cell outer membrane
348	1	GO:0030529	4.32	3.26	8	16	2	ribonucleoprotein complex
348	2	GO:0005840	4.16	3.08	8	19	2	ribosome
355	1	GO:0046696	2.99	2.74	2	6	1	lipopolysaccharide receptor complex
356	1	GO:0016020	3.81	3.04	8	950	5	membrane
356	2	GO:0005743	3.18	2.87	8	58	2	mitochondrial inner membrane
359	1	GO:0030288	9.33	2.98	8	74	5	outer membrane-bounded periplasmic space
359	2	GO:0016020	6.79	2.8	8	950	7	membrane
359	3	GO:0042597	5.6	2.68	8	165	4	periplasmic space
365	1	GO:0005737	4.53	2.9	9	1651	7	cytoplasm
365	2	GO:0005622	3.41	2.73	9	203	3	intracellular
366	1	GO:0042597	7.56	2.9	8	165	5	periplasmic space
370	1	GO:0005789	3.5	3.32	6	55	2	endoplasmic reticulum membrane
386	1	GO:0019028	5.17	2.93	9	52	3	viral capsid
391	1	GO:0019031	3.12	2.95	9	55	2	viral envelope
394	1	GO:0005737	5.12	2.81	6	1651	6	cytoplasm
399	1	GO:0019031	12.66	3	8	55	6	viral envelope
403	1	GO:0019031	3.23	2.93	8	55	2	viral envelope
410	1	GO:0016612	5.34	2.93	7	6	2	molybdenum-iron nitrogenase complex
418	1	GO:0009523	8.46	2.95	5	62	4	photosystem II
418	2	GO:0016020	5.47	2.78	5	950	5	membrane
426	1	GO:0005829	3.97	3.06	7	507	4	cytosol
432	1	GO:0005743	5.65	2.98	6	58	3	mitochondrial inner membrane
434	1	GO:0005737	3.05	2.88	7	1651	5	cytoplasm
436	1	GO:0005737	3.05	2.9	7	1651	5	cytoplasm
439	1	GO:0031090	4.56	3.64	7	14	2	organelle membrane
441	1	GO:0030430	4.39	2.9	6	20	2	host cell cytoplasm
445	1	GO:0030288	3.24	2.3	6	74	2	outer membrane-bounded periplasmic space
448	1	GO:0016021	5.99	2.81	7	412	5	integral component of membrane
448	2	GO:0016020	4.21	2.64	7	950	5	membrane
449	1	GO:0005577	12.18	3.41	6	7	4	fibrinogen complex
454	1	GO:0055036	6.67	2.81	6	27	3	virion membrane
454	2	GO:0019028	5.79	2.64	6	52	3	viral capsid
468	1	GO:0016020	3.71	2.81	5	950	4	membrane
485	1	GO:0019031	7.02	2.18	3	55	3	viral envelope
485	2	GO:0016021	4.37	2	3	412	3	integral component of membrane
488	1	GO:0015629	5.02	3	5	12	2	actin cytoskeleton
496	1	GO:0042613	9.13	2.78	5	6	3	MHC class II protein complex
496	2	GO:0016020	3.71	2.6	5	950	4	membrane
505	1	GO:0019028	8.77	2.54	5	52	4	viral capsid
507	1	GO:0016021	4.37	2.48	3	412	3	integral component of membrane
510	1	GO:0030288	6.02	2.4	4	74	3	outer membrane-bounded periplasmic space
517	1	GO:0005788	4.93	3.5	4	17	2	endoplasmic reticulum lumen
517	2	GO:0005789	3.89	3.32	4	55	2	endoplasmic reticulum membrane
517	3	GO:0005783	3.45	3.2	4	91	2	endoplasmic reticulum
531	1	GO:0055036	7.97	2.78	3	27	3	virion membrane
531	2	GO:0033644	5.62	2.6	3	11	2	host cell membrane
531	3	GO:0016020	3.28	2.48	3	950	3	membrane
532	1	GO:0005739	2.92	2.88	3	239	2	mitochondrion
542	1	GO:0019031	2.33	2.18	1	55	1	viral envelope
543	1	GO:0009523	4.56	2.88	2	62	2	photosystem II
543	2	GO:0016021	2.91	2.7	2	412	2	integral component of membrane
543	3	GO:0019898	2.82	2.57	2	9	1	extrinsic component of membrane
554	1	GO:0019031	4.67	2.18	2	55	2	viral envelope
560	1	GO:0005840	5.61	2.3	2	19	2	ribosome
560	2	GO:0005622	3.53	2.12	2	203	2	intracellular
565	1	GO:0016020	2.19	2	2	950	2	membrane
566	1	GO:0055036	5.3	2.78	2	27	2	virion membrane
566	2	GO:0033644	2.73	2.6	2	11	1	host cell membrane
566	3	GO:0020002	2.49	2.48	2	19	1	host cell plasma membrane
